# Supplementary material for: Wheat genetic loci conferring resistance to stripe rust in the face of genetically diverse races of the fungus Puccinia striiformis f. sp. tritici
Source: Theor Appl Genet. 2021 Nov 27;135(1):301–19. doi: 10.1007/s00122-021-03967-z (PMC8741662; doi:10.1007/s00122-021-03967-z)
Supplement: Supplementary file 4 — Supplementary file4 (XLSX 201 kb) [file 122_2021_3967_MOESM4_ESM.xlsx]

## Sheet: Supplementary Table 4
MAGIC line	MAGIC line code	Score	NIAB15	OSG15	ROTH15	NIAB16_bt	OSG16_bt	NIAB16_ln	OSG16_ln
Alchemy	Al	S2	24.8284	8.21943	12.1316	4.17109	5.88484	5.75286	5.5694
Brompton	Br	S2	48.6248	47.7855	26.0301	26.509	40.5852	27.8175	37.2318
Claire	Cl	S2	34.1416	48.7316	45.2486	17.5891	21.8577	16.855	21.1368
Hereward	He	S2	20.0266	3.85008	7.21708	2.6078	5.92207	3.44268	4.8477
Rialto	NA	S3	76.0518	62.6464	60.0047	39.9632	55.3384	38.4564	55.1724
Robigus	NA	S3	98.5731	100	99.9995	53.9083	92.5553	58.3443	96.3294
Soissons	NA	S3	0	3.10638	2.49906	1.54839	1.41556	0	0.369226
Xi19	NA	S3	54.8779	30.8613	29.9997	17.793	14.9962	20.475	17.0066
MEL_001-1a	NA	S2	26.2152	1.13448	4.1836
MEL_001-1b	NA	S2	35.6626	27.7986	29.8645
MEL_001-1c	NA	S2	0.628182	1.71817	0
MEL_001-2a	NA	S2	93.0224	85.0504	97.9524	80.451	89.3708	82.061	92.0573
MEL_001-2b	5223	S2	42.5833	1.61541	0	19.7067	43.6065	15.4901	41.9346
MEL_001-2c	NA	S2	34.3454	35.0128	24.9837
MEL_002-1	NA	S2	54.9546	45.0369	45.4257	30.0232	33.4341	28.8934	36.8245
MEL_002-3	5226	S2	0.804744	0	0	1.77531	1.23108	0	0
MEL_002-4	NA	S2	30.1552	3.9889	13.3659
MEL_002-5	NA	S2	70.8407	57.5933	45.3035	50.6295	70.2349	48.6725	71.2462
MEL_002-7	5231	S2	46.1973	24.9612	33.1728	29.3529	25.2709	29.7951	25.6992
MEL_002-8	NA	S2	61.9516	55.6687	39.8278
MEL_003-1a	NA	S2	48.7352	35.3051	45.021
MEL_003-1c	5234	S2	8.93458	3.65745	14.9818
MEL_003-1e	NA	S2	79.9324	30.0656	33.765
MEL_003-1f	NA	S2	26.6251	19.6567	4.95641
MEL_004-1	NA	S2	79.5172	55.0017	70.5039	34.5745	38.5193	32.8504	36.0433
MEL_004-2	5238	S2	61.8867	32.2384	10.6894	17.6005	14.9976	14.677	15.1298
MEL_004-3	5239	S2	87.3411	55.2027	35.0974	32.2415	30.5929	31.4262	33.8983
MEL_004-4	NA	S2	74.1977	35.0017	45.0189
MEL_004-5	5241	S2	79.6668	74.8165	69.9889	40.5689	83.5689	41.0641	77.7737
MEL_005-1	NA	S2	0.910061	0	0.0721303	0.972552	0.948267	0	0
MEL_005-2	NA	S2	13.8813	10.1962	25.0226
MEL_005-3	5244	S2	99.4266	99.1342	100
MEL_005-4	5245	S2	39.4469	30.3065	34.9693	25.0164	41.3306	25.9218	41.1991
MEL_005-5	5246	S2	18.7938	9.9609	25.5175	15.093	7.43548	14.9829	7.21884
MEL_005-7	5247	S2	65.4373	36.5152	75.1773	20.116	27.1201	19.2137	28.0153
MEL_005-8	5248	S2	3.78412	3.98456	0.980671	5.10569	7.5366	7.21835	8.71872
MEL_006-1	5250	S2	34.3933	31.637	14.9166	8.42725	6.70613	10.345	5.1647
MEL_006-2	NA	S2	14.7815	9.92177	4.92986
MEL_006-3	5252	S2	36.7658	30.0163	73.1471	3.40505	13.4366	3.51114	13.5415
MEL_006-6	5253	S2	88.2118	69.8656	98.1071	42.6011	79.2256	42.9106	77.76
MEL_006-7	5254	S2	64.326	40.0347	24.6483	28.1959	33.0186	30.4619	35.6157
MEL_006-8	5255	S2	67.9238	98.0581	100	52.4063	87.8887	52.8703	85.7564
MEL_007-1a	NA	S2	74.996	46.379	59.4509
MEL_007-1b	5257	S2	16.7189	1.15002	15.0306	2.38991	1.83283	1.00537	0
MEL_007-2a	NA	S2	67.7775	45.0671	44.9505
MEL_007-2b	5260	S2	58.1712	45.1243	65.3574	27.214	35.2204	23.4901	27.7516
MEL_007-2c	NA	S2	98.5298	97.9268	97.9196	68.1004	84.8355	72.0339	91.5695
MEL_008-1	NA	S2	40.4344	35.0706	39.4955
MEL_008-2	NA	S2	42.4169	29.9503	42.7418	44.1642	41.5322	43.3313	32.0122
MEL_008-3	5264	S2	92.1861	95.6425	90.7819	80.6439	72.3452	76.2311	80.2095
MEL_008-4	5265	S2	99.6548	97.9573	94.9943	49.2031	85.1281	48.0017	88.7096
MEL_008-5	NA	S2	54.8103	45.0959	35.0994
MEL_008-7	NA	S2	87.2829	97.9191	97.4909	65.3061	100	65.6831	98.4824
MEL_009a-1	NA	S2	49.9524	57.1862	45.8708
MEL_009a-2a	NA	S2	72.9879	59.8376	45.0246
MEL_009a-2b	5270	S2	49.6694	55.0911	35.5152	35.2828	34.5345	36.031	41.5981
MEL_009a-3	NA	S2	60.0252	35.7195	44.9883
MEL_009a-4	NA	S2	69.9617	55.2343	44.9728
MEL_009b-1	NA	S2	45.3833	30.2168	19.9585
MEL_009b-2	5274	S2	49.3623	34.9118	34.9867	1.91832	26.2256	2.54101	24.887
MEL_010-1a	5275	S2	97.7606	54.3717	65.0023	85.3705	81.9963	79.0009	80.1102
MEL_010-1b	5277	S2	72.9207	49.9418	45.2654	55.5015	61.8755	53.7123	61.9173
MEL_010-3	5278	S2	33.8046	34.8366	34.9955	23.979	14.4214	22.0015	17.3162
MEL_010-5	5279	S2	36.3072	14.6914	2.21154	11.0823	13.0867	12.1381	7.68569
MEL_011-1a	NA	S2	59.3221	39.8968	43.7902
MEL_011-1b	5281	S2	73.734	53.8174	45.0084	45.2749	69.317	46.0789	69.613
MEL_011-2a	5282	S2	32.0304	24.8873	19.9965	5.02884	26.4914	6.13032	26.2446
MEL_011-2b	NA	S2	72.5129	50.3996	49.8434
MEL_011-3	5284	S2	55.082	50.5239	41.9667	36.9415	43.0513	33.9921	40.428
MEL_011-4	5285	S2	80.2179	55.1003	45.0066	40.2654	72.0344	39.4195	75.7594
MEL_012-1b	5287	S2	86.7211	76.1293	49.9999
MEL_012-2a	NA	S2	75.6021	45.2055	31.0533
MEL_012-2b	NA	S2	84.0178	65.0505	44.5124	67.5207	70.9229	72.3851	75.868
MEL_012-3	5290	S2	48.6768	39.3692	45.0012	33.8767	51.7043	34.484	53.6344
MEL_012-4	5291	S2	55.6528	45.1468	50.0044	28.1966	40.7843	28.5124	42.1358
MEL_013-1a	5292	S2	24.0222	24.5362	8.51421
MEL_013-1b	NA	S2	32.0539	25.0196	35.0006
MEL_013-2a	NA	S2	61.4136	55.6956	45.3018
MEL_013-2c	5296	S2	58.8707	34.4492	34.8532
MEL_014-2	5297	S2	67.9031	39.8565	44.744	15.0312	35.5095	15.6669	36.5351
MEL_014-4	5298	S2	62.2648	50.1446	31.9144	29.4725	33.7334	31.6422	35.6052
MEL_014-5	NA	S2	45.4749	24.9848	25.0764
MEL_014-7	5300	S2	42.2957	35.1662	7.10422	15.5003	11.6249	13.6032	9.76653
MEL_014-8	5301	S2	4.61496	0.579295	0	1.41628	2.11432	0.472296	0.311762
MEL_015-2	5302	S2	35.5619	25.1554	1.45067	5.63047	9.31436	1.41857	9.5171
MEL_015-3	5303	S2	18.8891	1.02889	7.01585	8.08225	4.23715	8.04375	3.78776
MEL_015-4	NA	S2	42.4904	29.8051	19.9825
MEL_015-7	5305	S2	49.2374	35.1016	24.9048	12.1994	26.2126	7.49012	26.117
MEL_015-8	5306	S2	33.1977	26.5442	29.4896	10.3242	10.9512	7.518	9.24529
MEL_016-1	NA	S2	48.469	33.6383	40.0158	20.3835	32.7604	22.3313	30.6361
MEL_016-3	NA	S2	54.1893	54.6431	39.9984
MEL_016-4	5309	S2	5.29561	3.32038	0	2.01731	1.20626	0.484893	0
MEL_016-5	NA	S2	35.5922	25.3815	25.194
MEL_016-6	5311	S2	0.229093	1.0182	0.0321056	2.04163	3.63079	3.63582	1.26934
MEL_016-7	NA	S2	31.1555	34.914	29.9995	3.36143	11.1965	0	11.3597
MEL_017-2	NA	S2	69.5819	44.4372	51.7136
MEL_017-3	NA	S2	99.7193	88.7578	99.7441	71.4203	93.4794	70.8049	93.7675
MEL_017-4	5315	S2	93.0959	70.0146	89.9824	67.2105	45.9022	65.8254	47.8745
MEL_017-5	NA	S2	16.3159	9.86442	25.5694
MEL_017-6	NA	S2	79.6897	65.0673	69.8529	42.5803	38.4687	42.8069	40.7489
MEL_017-7	NA	S2	62.1251	30.9211	24.5005
MEL_018-1	5319	S2	61.849	44.7003	30.0228	29.8615	40.3109	29.8908	35.6694
MEL_018-2	5320	S2	99.7069	98.7646	96.2359	100	86.9562	92.5801	96.5057
MEL_019-1a	5321	S2	68.4245	34.9605	44.9811	30.8475	39.106	32.0361	42.23
MEL_019-4	5323	S2	48.0792	44.5062	35.0099	17.1734	26.919	14.957	26.0655
MEL_019-5	5324	S2	20.1669	10.383	2.12025	2.05626	3.77818	0	1.90447
MEL_019-6	5325	S2	90.59	64.5762	45.8991	47.0827	78.1363	43.9001	80.5
MEL_020-1	5327	S2	18.1809	29.4097	24.9905	12.8897	6.91934	13.0017	6.33679
MEL_020-2	NA	S2	2.09022	0	0.100399	1.62963	1.39661	3.26162	0
MEL_020-3	5330	S2	32.3675	30.0329	32.0369	6.67007	20.7616	8.52122	18.5764
MEL_020-4	NA	S2	75.6466	39.9951	55.0007
MEL_020-5	5332	S2	1.46386			1.31183	1.55321	0	1.28153
MEL_020-6	NA	S2	1.17346	0.62678	0	2.0058	4.3138	0	2.06964
MEL_020-7	5334	S2	35.248	30.0682	7.15464	16.8669	18.3165	17.0086	16.4519
MEL_020-8	NA	S2	1.74391	0	0.20095	1.0029	1.60854	0	1.02469
MEL_021-1	5336	S2	67.8234	34.8509	45.1242
MEL_021-2	5337	S2	65.8395	55.0304	64.9966
MEL_021-3	5338	S2	78.9722	55.197	30.7011
MEL_021-7	5339	S2	59.3812	45.1041	24.4993	31.1486	31.4248	30.775	32.0761
MEL_022-1c	5342	S2	86.9587	60.1693	79.3138	56.4602	50.9563	54.5313	45.572
MEL_022-2a	NA	S2	75.0617	49.8329	50.305
MEL_022-2b	5344	S2	49.3147	25.2381	31.2804	14.5645	20.7924	11.6268	19.1357
MEL_022-2c	NA	S2	50.3778	33.2333	24.8877
MEL_023-1	NA	S2	64.4733	38.528	30.0053
MEL_023-2	5347	S2	34.2442	34.8343	25.0938	15.4304	13.6729	11.5633	11.2509
MEL_023-4	5348	S2	2.1757	0	0.00761638	20.8381	0.969682	19.4244	1.36276
MEL_023-5	5349	S2	1.76001	0.0910048	0	0.977505	1.17166	0.711145	0
MEL_023-6	5350	S2	51.1572	24.0399	25.5978	34.4458	16.5882	31.4661	16.6478
MEL_023-7	NA	S2	68.984	40.1634	14.7922
MEL_024-1	NA	S2	3.00273	0.00390615	0
MEL_024-2	5353	S2	34.4326	29.4334	34.7614	20.0311	7.45904	15.494	5.63579
MEL_024-3	NA	S2	22.5169	10.2244	20.2773
MEL_024-5	5355	S2	64.4971	38.9485	25.0178	32.6797	46.8468	32.3896	38.2765
MEL_024-6	NA	S2	87.629	59.8734	74.8957	63.9731	59.0933	65.4164	60.8469
MEL_025-1a	NA	S2	48.9703	40.0344	59.9912	27.6713	39.917	26.4557	38.8234
MEL_025-1b	5359	S2	91.508	79.8024	79.6656
MEL_025-1c	5360	S2	60.7724	35.6211	45.0236	71.4217	64.9309	66.8929	68.6515
MEL_025-1d	5362	S2	85.2289	58.7448	44.3637	42.3832	55.6336	39.9138	53.9394
MEL_025-1e	5363	S2	62.6572	60.0687	59.5094	31.7076	47.3004	32.3313	46.7053
MEL_025-1f	5364	S2	90.4831	84.6275	85.0004	84.6996	71.8865	79.775	75.6929
MEL_026-1b	5365	S2	58.1286	24.1382	34.8146	26.1347	40.7652	27.7447	36.5629
MEL_026-1c	NA	S2	1.4015	0	0.314585
MEL_026-1f	NA	S2	94.982	69.9939	98.1778
MEL_027-1e	5371	S2	0	0	0.0282369	1.67296	0.987953	3.70572	1.17759
MEL_028-1c	5374	S2	94.5358	98.1666	100	40.7669	83.7406	40.3313	81.1975
MEL_029-1c	5377	S2	82.1857	55.3013	45.0384	56.5912	71.9628	55.9522	72.5862
MEL_029-2b	5379	S2	95.9188	99.9262	87.4227	76.1723	92.9535	80.3372	97.9094
MEL_030-1a	NA	S2	19.3719	19.3044	5.00281
MEL_030-1b	5382	S2	31.5795	10.8544	3.52372	1.71151	6.20998	0	4.60574
MEL_030-2a	5384	S2	1.02652	0	0.485373	1.24219	1.06049	0	0
MEL_031-1b	NA	S2	54.8179	42.2973	45.02
MEL_031-1c	5389	S2	33.0917	9.62092	3.05269	12.2929	8.44822	10.0464	8.98428
MEL_031-2c	5392	S2	35.3503	29.8686	35.0052	3.01776	16.697	2.80493	19.3027
MEL_032-1	5393	S2	41.3433	29.226	20.6542	20.6779	27.2791	22.1226	26.9767
MEL_032-2	NA	S2	12.7914	0.714042	0.504795
MEL_032-5	5395	S2	46.4139	26.0869	44.9736	25.3741	25.1054	24.2314	26.7517
MEL_032-6	5396	S2	49.3783	32.6293	36.308	28.4034	21.8502	27.3211	20.0373
MEL_032-7	NA	S2	30.5833	1.25547	2.90318
MEL_032-8	5398	S2	35.6081	4.87067	9.92851	6.81845	11.7006	4.59536	12.013
MEL_033-1a	5399	S2	64.5635	45.0736	44.9869	39.1964	38.2089	40.9548	38.0186
MEL_033-1b	NA	S2	9.70728	49.9747	35.2217
MEL_033-2	5401	S2	64.1738	39.1583	35.0134	33.4626	34.3091	32.2336	32.8037
MEL_033-3	NA	S2	84.4265	86.0628	89.9236
MEL_033-4	5403	S2	93.1155	70.5501	55.4006	49.6473	66.8002	50.2575	67.5315
MEL_033-5	5404	S2	59.6151	45.1117	39.9073	29.2072	63.4097	25.777	76.8939
MEL_033-6	NA	S2	68.0414	54.9083	80.9305
MEL_033-7	5406	S2	73.6552	34.7943	95.0046	29.124	76.2284	28.4516	75.6312
MEL_033-8	NA	S2	98.1042	65.8571	97.5761
MEL_034-4	5408	S2	35.088	35.0364	34.6461	26.0112	11.9574	24.0984	15.7236
MEL_034-5	5409	S2	11.1236	3.34076	4.50364	1.89431	1.25217	1.66788	2.36795
MEL_034-6	5410	S2	92.034	55.4032	45.3164	59.8447	62.2044	57.3329	64.5634
MEL_034-7	5411	S2	50.4065	46.1005	34.4253	26.0474	12.0235	25.2154	11.3603
MEL_035-1	5412	S2	39.6856	4.7387	0.579227	10.6981	9.04625	9.60355	10.0619
MEL_035-2	5413	S2	44.9889	29.9708	34.6374	19.4576	28.3193	20.2659	28.3173
MEL_035-3	5414	S2	79.8857	54.9941	44.9503	11.0073	39.0207	13.8667	42.4778
MEL_035-7	NA	S2	35.8753	25.1002	10.8337	5.93691	16.1481	6.06407	13.888
MEL_035-8	5416	S2	2.31228	0.376534	0	1.4696	1.22593	0.760384	1.14269
MEL_036-1b	5417	S2	59.2052	44.9305	41.7617	28.1975	32.8535	29.1705	31.7817
MEL_036-3	5418	S2	23.5224	13.1755	9.80323	17.2001	16.8436	18.2078	16.5235
MEL_036-7	NA	S2	5.16122	4.58499	5.91581	6.17183	7.4503	6.11397	8.31228
MEL_036-8	5420	S2	54.9785	35.124	44.5183	28.2708	21.8521	30.084	21.1414
MEL_037-1a	5421	S2	31.2828	14.2154	7.0057	4.42144	6.16135	1.51601	3.41013
MEL_037-1b	NA	S2	54.4768	35.0806	44.9256
MEL_037-2a	5424	S2	0	0.254001	0	1.07732	1.43492	0.458497	0.615515
MEL_038-1a	5426	S2	0	0	8.91e-05	4.46122	1.11904	6.20572	0.714529
MEL_038-1c	NA	S2	2.04457	0	0.00576595	1.4776	4.83097	1.87117	4.75823
MEL_038-2b	5429	S2	54.481	42.5624	45.0101	28.5017	20.1635	26.515	18.1803
MEL_038-2c	NA	S2	44.3208	35.3528	25.0569
MEL_039-1a	NA	S2	0.295213	0.775515	0
MEL_039-1e	5434	S2	3.14723	0.754328	0.505479	1.97013	6.13332	2.37117	8.33176
MEL_040-1c	5436	S2	0.643189	0.0561541	0.292496	0.964402	1.12126	0	0
MEL_040-2b	NA	S2	82.943	29.979	29.9963
MEL_040-2c	5438	S2	13.5372	0.524904	0.436381	6.20065	10.7249	5.35667	9.42507
MEL_041-1a	NA	S2	33.5179	31.7836	30.092
MEL_041-1c	5440	S2	4.26135	5.02053	0.515197	1.68103	3.59095	0.462144	0.978498
MEL_041-2a	NA	S2	60.479	33.9834	24.9533
MEL_041-2c	5443	S2	62.726	33.5087	6.81135	34.543	18.1597	33.8171	17.2739
MEL_042-1b	5445	S2	9.88237	0.241477	0.917812	1.29478	1.48562	0.142369	0
MEL_042-1c	NA	S2	26.5448	20.3098	9.69132
MEL_042-1d	NA	S2	68.0723	39.388	39.9642
MEL_043-1	5449	S2	60.8878	42.0297	24.7521	25.2854	28.6741	23.9132	27.6472
MEL_043-2	5450	S2	65.9154	46.7296	69.644	32.2415	32.0382	30.9334	28.1125
MEL_043-3	NA	S2	16.0673	37.4661	29.8944	2.27709	3.12443	4.8534	3.69715
MEL_043-4	5452	S2	10.9947	6.91943	12.5364	1.86372	4.78315	0	2.4608
MEL_043-5	5453	S2	4.40897	0.754137	5.36007	2.75135	19.9939	6.46122	15.3402
MEL_043-6	5454	S2	19.1807	26.239	20.0507	2.3724	17.9723	2.35111	15.3722
MEL_043-7	5455	S2	72.3863	40.4643	40.3728	20.5706	41.5561	18.6566	40.7544
MEL_044a-1	5456	S2	59.5715	13.9951	19.8793	20.9661	36.9376	21.368	33.8949
MEL_044a-2	5457	S2	87.9999	70.0854	81.5261	58.0956	76.0718	56.6448	78.2581
MEL_044a-3	NA	S2	41.1954	29.7638	3.86717
MEL_044a-4	5459	S2	89.3946	94.3738	68.8347	57.8422	75.9036	59.5514	72.4588
MEL_044b-1b	5461	S2	34.1703	13.6131	24.9686	2.70216	18.6578	4.92525	17.9457
MEL_045-1a	NA	S2	3.20454	0.762907	0.247581	2.04938	0.982322	4.27243	0
MEL_045-1b	NA	S2	24.7931	3.10335	19.6628	12.1611	20.8064	10.8612	20.8206
MEL_045-1e	NA	S2	4.16518	2.94041	0
MEL_046-1	5467	S2	92.6963	54.2638	65.053	41.4921	47.5622	41.831	60.3461
MEL_046-2	5468	S2	87.5648	60.7804	97.8118	71.0586	77.4611	68.7777	75.252
MEL_046-5	NA	S2	94.0158	65.1622	70.029	38.6517	70.6767	37.69	69.9119
MEL_046-7	NA	S2	97.5192	98.4214	97.0823	100	98.2745	95.4585	96.8102
MEL_047a-1	5471	S2	7.67683	0.652932	9.9707	1.0269	1.37562	0	0.692341
MEL_047a-2	NA	S2	97.5918	54.9779	65.0023
MEL_047a-3	5473	S2	66.3039	54.127	70.0137	46.674	68.1977	46.754	59.4155
MEL_047b-1a	5474	S2	2.15898	2.09943	0.0361814	1.72121	0.959378	0.819684	0
MEL_048-1a	5476	S2	16.0778	7.0681	1.4229	1.9288	17.5541	0	16.877
MEL_048-1c	5477	S2	47.6586	34.7943	0.0341452	7.40615	8.98766	10.4188	7.96367
MEL_048-2a	NA	S2	69.0979	45.0066	50.0046
MEL_048-2bA	5479	S2	21.6735	2.78685	10.0133	1.92982	3.371	0.198292	3.19078
MEL_048-2bB	NA	S2	22.4631	9.95246	6.86635
MEL_048-2c	NA	S2	40.1152	40.0158	40.2728
MEL_049-2	NA	S2	5.49071	25.2395	24.6087
MEL_049-3	NA	S2	76.6836	44.6235	100
MEL_049-4	5484	S2	27.8077	9.9675	15.3747	1.11531	3.00598	2.85037	0
MEL_049-5	5485	S2	96.7857	90.3598	97.9435	46.0136	81.6345	45.2931	79.7845
MEL_049-6	NA	S2	41.1225	29.6966	6.86212
MEL_050-1	5487	S2	97.1301	90.3525	97.4763	54.5946	92.8324	53.7072	93.7142
MEL_050-3	NA	S2	38.0814	4.72348	9.83495
MEL_050-5	5489	S2	69.072	97.9589	71.5047	37.8201	59.1014	36.6632	60.274
MEL_050-6	5490	S2	50.3517	19.9822	26.6023	32.5337	23.812	32.6967	25.3876
MEL_050-7	NA	S2	79.1298	46.9313	54.9705
MEL_050-8	NA	S2	77.4311	44.0433	34.9622
MEL_051-1c	NA	S2	42.9278	24.6855	34.2956
MEL_051-1d	5496	S2	48.0392	40.7222	49.9107	38.3451	24.1527	37.3851	22.1602
MEL_051-1e	NA	S2	67.2404	45.2342	45.0012
MEL_052-1	5498	S2	91.0487	90.5335	99.124	56.1968	73.923	60.115	76.472
MEL_052-3	5500	S2	58.0212	44.7573	45.0215	37.6005	47.2504	38.0641	48.3822
MEL_052-4	NA	S2	53.671	34.5447	55.2085
MEL_052-5	5502	S2	43.472	44.6049	29.9961	26.5338	13.6911	24.737	13.3362
MEL_052-7	5503	S2	99.6213	98.8929	99.6938	89.0239	98.2719	86.4654	96.5593
MEL_052-8	5505	S2	56.3936	35.0763	44.9947	31.658	48.0343	31.1192	43.669
MEL_053-1a	5507	S2	51.7183	39.9673	64.8976	14.4399	36.3538	13.7329	35.9462
MEL_053-1b	NA	S2	55.3401	35.1125	39.1509
MEL_053-2a	5511	S2		30.1937	35.1345	18.8657	9.48456	18.8755	7.96425
MEL_053-2b	NA	S2	15.1527	6.10826	4.98506
MEL_053-3	NA	S2	18.823	24.9217	4.90146
MEL_054-1	NA	S2	41.3124	28.0429	10.038	2.30569	2.07334	0	0
MEL_054-2	5516	S2	41.8049	34.9513	24.9408	26.0741	26.8801	25.2688	25.4963
MEL_054-3	5517	S2	52.361	31.5219	35.8141	35.3182	67.2087	32.3329	62.9276
MEL_054-5	NA	S2	3.45199	1.24455	2.05145
MEL_054-7	5519	S2	38.7464	25.283	7.01047	10.5471	13.4608	9.01558	12.9391
MEL_054-8	5520	S2	88.0642	69.3694	62.8773	32.6796	66.6184	31.9167	64.1745
MEL_055-1a	5521	S2	60.2581	39.497	35.5891
MEL_055-2b	5526	S2	6.50467	9.41232	16.9366
MEL_056-1	5527	S2	1.97019	0.14637	0.127621	0.985333	2.13302	0	3.65311
MEL_056-2	NA	S2	40.209	29.3891	14.9975
MEL_056-4	5529	S2	79.6023	54.9412	50.9133	29.6616	50.4417	29.6298	45.3765
MEL_056-5	5530	S2	43.5292	35.085	34.9842	21.759	33.8209	20.5813	30.8797
MEL_056-6	5531	S2	0	0	0	1.82767	1.14613	0	0
MEL_056-8	NA	S2	33.437	30.1538	25.1266
MEL_057-1a	5533	S2	57.1817	49.8191	39.5458	39.9545	44.1173	41.3564	42.5341
MEL_057-2a	NA	S2	0	0	0.00947512
MEL_057-3	5537	S2	27.2099	25.0347	7.0261	10.0548	7.94074	8.46658	7.43721
MEL_058-1	5538	S2	7.70011	2.97439	0	1.50269	5.28459	0.97475	4.41488
MEL_058-2	5539	S2	27.4469	8.01665	9.89867	10.8313	18.6938	12.1226	16.219
MEL_058-3	5540	S2	87.1296	48.8855	60.0052	51.1479	100	47.1358	88.2803
MEL_058-4	5541	S2	43.0972	30.5789	7.14569	16.3398	23.6957	18.9167	23.7282
MEL_058-6	NA	S2	98.7937	91.0284	97.9944	69.9111	100	72.478	98.8106
MEL_058-7	5543	S2	47.5192	41.0161	0.104949	11.5442	42.6742	12.6967	38.5943
MEL_059-1a	5544	S2	1.33767	0.895597	6.99741	0.823203	1.19444	0	2.57821
MEL_059-1b	5545	S2	2.04716	0.44429	1.49175	1.97745	1.30211	0	0.0311002
MEL_059-1c	5546	S2	7.5566	0.994254	0	1.69704	2.99866	2.74422	2.87454
MEL_059-1d	5547	S2	1.61341	0	0	1.18511	1.02714	0.457543	0
MEL_059-1e	5548	S2	2.9224	0.0137449	0	1.30857	0.874363	3.14786	0
MEL_059-1f	5549	S2	16.5487	5.10049	5.0032	5.36129	7.71837	3.76846	4.68759
MEL_060-1a	5550	S2	71.4802	54.2505	39.9358	38.0117	34.5791	38.0781	36.1232
MEL_060-1b	5551	S2	68.3573	79.9519	54.7895	61.247	46.9203	59.425	46.7541
MEL_060-2a	NA	S2	76.9315	49.7128	69.7527
MEL_060-2bA	5553	S2	40.8511	34.9728	29.8962	28.5898	30.8617	26.1776	27.4967
MEL_060-2bB	NA	S2	67.7764	45.3288	34.5057
MEL_060-3	5555	S2	37.3864	24.3117	5.41039	12.5987	8.42017	12.4754	8.59108
MEL_060-4	5556	S2	51.716	50.0646	39.8684	11.3723	24.4654	14.6261	26.2438
MEL_061-1	5557	S2	50.5284	39.9208	23.8927	21.6616	27.2003	23.4361	26.7304
MEL_061-2	5558	S2	0.688709	0.0839943	0	1.56709	1.24703	2.11684	1.51383
MEL_061-4A	5559	S2	33.7705	29.9105	4.79627	5.06752	8.77627	5.16159	9.85854
MEL_061-7	5561	S2	35.512	20.2814	14.5087	9.80325	18.7054	7.95207	17.2328
MEL_062-1a	5562	S2	2.49094	0	4.06323	1.17231	1.33705	0.786578	2.89338
MEL_062-2	5564	S2	32.1722	60.2407	71.5205	18.3139	41.6903	20.5385	46.3514
MEL_062-3	5565	S2	54.0459	19.5878	6.90893	23.3413	10.5484	22.2226	9.9103
MEL_062-4	NA	S2	0.956936	0.489147	0.0899993
MEL_062-6	NA	S2	0.244689	0.0184257	0
MEL_063a-1	5568	S2	2.69502	0.165773	0.488068	1.22951	1.0851	0	0.465801
MEL_063a-2	5569	S2	3.01023	6.14692	0	1.66718	1.11615	0	0.106274
MEL_063b-1	5570	S2	67.4917	44.1668	35.0371	31.0214	87.3446	33.601	85.4285
MEL_064-1a	5571	S2	38.0261	19.9027	7.26435	19.5279	14.6162	17.4704	15.0265
MEL_064-1b	5572	S2	0	0	0	2.83255	6.16528	1.9723	4.85477
MEL_064-1c	5573	S2	61.1015	44.9487	24.4432	34.322	46.3596	30.6032	44.0026
MEL_064-1d	5574	S2	79.1319	45.5466	49.9833	37.8023	53.843	38.061	65.1906
MEL_064-1e	5575	S2	1.38127	0.193792	0.494301
MEL_064-1f	5576	S2	20.7357	9.84564	14.4062	24.561	22.6456	25.7403	20.7452
MEL_065-1b	NA	S2	66.2873	41.6435	44.8716
MEL_065-1c	5578	S2	89.8224	84.9583	95.1335	69.2946	65.3516	69.2251	72.9463
MEL_065-2b	5579	S2	28.0402	24.4173	30.0198	36.6779	81.1958	34.8922	78.3135
MEL_066-1a	NA	S2	20.6432	10.2904	7.07583
MEL_066-1b	5582	S2	2.02174	1.75098	0.23786	2.91474	11.1217	0.147523	8.55221
MEL_070-1a	NA	S2	82.9651	54.9397	44.9058
MEL_070-1b	NA	S2	58.5705	30.0298	25.6316
MEL_070-1c	5588	S2	82.2888	54.8412	29.8612	34.4696	58.376	34.8006	61.9226
MEL_070-1f	NA	S2	100	97.8165	99.9469	58.9058	82.4743	60.7392	98.0145
MEL_071-1a	5592	S2	48.7745	0.180932	25.0057	26.7314	25.76	23.0437	23.868
MEL_071-1b	5593	S2	37.803	25.2009	23.9657	4.14456	6.22858	3.58131	3.13196
MEL_071-1c	5594	S2	37.0791	9.69038	25.5143	25.3126	13.8763	23.8074	12.1211
MEL_071-1d	5595	S2	81.8251	40.0847	94.9967	32.3439	78.3933	31.2057	79.4077
MEL_071-1e	5596	S2	75.7459	55.5087	70.1323	43.8111	82.4217	40.6836	80.7756
MEL_071-1f	5597	S2	5.85845	2.9925	5.02272	17.7239	5.60031	19.1226	4.51479
MEL_072-1a	5598	S2	68.7793	29.0765	18.6685	33.4264	38.1058	32.5136	39.9388
MEL_072-1b	5599	S2	0	0.103548	0	2.03966	0.970941	2.6274	0
MEL_072-1c	5600	S2	85.0571	45.8598	74.9255	46.1658	65.7161	43.6228	63.0636
MEL_072-1d	5601	S2	62.4609	24.7893	55.5291	27.5137	58.5525	25.8584	56.3363
MEL_072-1e	5602	S2	90.0471	45.1004	89.9454	38.5266	86.2086	38.9063	83.9209
MEL_072-1f	5603	S2	96.9022	45.2659	44.832	49.3354	76.1408	47.6915	80.5819
MEL_073-1	NA	S2	1.77506	0.0319818	4.45258	0.98106	0.981679	0	0
MEL_073-2	5605	S2	53.4558	39.8503	51.3104	28.2883	26.0986	25.1438	24.3321
MEL_073-3	5607	S2	57.7911	37.2466	34.4877	52.0911	49.7713	49.4028	47.2908
MEL_073-4	NA	S2	33.845	25.022	24.9785
MEL_073-5	NA	S2	37.7256	35.3782	34.9304
MEL_073-6	NA	S2	96.1448	52.8472	65.1787	56.7351	72.8632	57.8725	68.1354
MEL_073-7	NA	S2	33.2813	25.1506	6.52812
MEL_073-8	5612	S2	58.8474	26.8795	10.0731	21.8761	28.6097	21.0951	30.6599
MEL_074-1	NA	S2	39.7662	14.7244	6.89539	12.9675	22.1116	12.0592	21.6598
MEL_074-3	NA	S2	1.06744	0.983016	0	2.12583	12.2873	4.07736	10.5038
MEL_074-5	5615	S2	84.5302	59.3296	50.8909	48.5999	68.0553	46.9424	70.7485
MEL_074-6	NA	S2	80.4804	25.6474	70.0297	32.4237	59.8774	32.0724	64.7908
MEL_075-1a	NA	S2	26.3996	3.03905	3.08294
MEL_075-1b	5618	S2	50.5942	45.0249	34.5219	36.2131	34.7065	35.8049	31.0952
MEL_075-2b	5620	S2	69.6886	54.4676	34.9016	19.1421	50.6197	20.1381	44.9918
MEL_075-3	5621	S2	86.7192	34.786	59.9056	71.1034	44.7393	64.5301	42.5626
MEL_075-4	5622	S2	40.231	34.9421	39.457	26.2165	34.2674	27.1274	32.5547
MEL_076-1c	NA	S2	60.7174	60.0351	39.8729
MEL_076-1d	5626	S2	97.4828	75.1295	98.2402	65.2803	82.69	65.2042	76.3749
MEL_077-3	5630	S2	99.014	93.1152	100	75.536	84.0706	76.5514	80.7309
MEL_077-4	5631	S2	25.2871	1.07466	0.0308005	0.985401	1.65864	0	1.82256
MEL_077-5	NA	S2	12.49	1.67896	3.0057
MEL_077-6	5633	S2	0	0	0.00106498	1.68151	1.10231	2.57219	0.724702
MEL_077-7	NA	S2	53.5584	29.317	45.4988	37.0048	27.6682	35.9921	27.9261
MEL_078-1bA	5635	S2	71.1318	60.6049	44.6707	36.6852	53.9348	44.3947	50.9381
MEL_078-1bB	NA	S2	66.0678	44.9032	44.9844
MEL_078-1cA	5637	S2	98.8521	69.9099	55.1817	96.2087	82.1507	91.0025	84.2934
MEL_078-1cB	NA	S2	95.3022	84.9825	65.3234	55.0685	70.3936	56.0674	79.4804
MEL_078-2a	NA	S2	49.4908	35.1725	29.9756
MEL_078-2b	NA	S2	49.8598	39.9839	55.003
MEL_078-2c	NA	S2	79.9695	55.5956	44.8994
MEL_081-1a	5642	S2	25.6434	20.4381	25.5137	3.96538	6.24935	3.82793	4.37399
MEL_081-2	NA	S2	66.8928	44.8922	50.1076
MEL_081-3	5645	S2	31.8827	35.5493	13.6498	10.3029	5.32696	10.5719	6.80794
MEL_081-4	5646	S2	51.3117	25.1244	20.3853	13.6083	12.7857	12.1969	12.8239
MEL_081-5	5647	S2	62.3235	50.1963	54.2852	48.343	45.2515	44.777	44.3924
MEL_082-1a	5648	S2	41.7897	45.6109	29.8342	26.3048	28.0349	26.9444	26.4175
MEL_082-1b	5650	S2	48.9388	39.8063	55.1421	24.2881	32.8876	26.084	31.0118
MEL_082-2	5651	S2	21.2179	6.96058	6.94056	2.8666	5.16599	2.8823	3.46945
MEL_082-3	NA	S2	6.41434	10.3209	0
MEL_082-4	NA	S2	67.9086	45.1281	50.0556
MEL_082-5	NA	S2	81.6937	65.1953	60.1379
MEL_083-1	5655	S2	56.7379	35.1845	45.0801	4.00863	14.4849	3.51042	14.2865
MEL_083-2	NA	S2	48.6614	43.5853	25.0166
MEL_083-3	NA	S2	90.1925	74.8804	79.9905
MEL_083-4	NA	S2	91.6197	94.6444	80.4004	80.3867	67.4812	79.425	70.3056
MEL_083-5	NA	S2	54.9506	0.651625	9.61096
MEL_084-1	5660	S2	13.7653	24.6641	25.1308	3.05182	6.69335	0	7.34113
MEL_084-2	NA	S2	72.2755	34.996	39.3669
MEL_084-3	5662	S2	40.3998	45.0413	35.0072	35.6821	38.1078	35.6967	36.6235
MEL_084-4	NA	S2	96.1592	87.5071	90.9715	69.316	84.6314	72.4738	76.746
MEL_084-5	NA	S2	83.6245	89.9472	94.5071
MEL_084-6	NA	S2	77.2196	59.7683	79.7474
MEL_084-7	5666	S2	80.771	55.2975	85.0051	49.8598	76.8363	51.1968	70.0837
MEL_085-1b	NA	S2	85.2997	85.1909	84.773
MEL_085-2a	NA	S2	30.6069	30.0737	29.9798
MEL_085-2b	5670	S2	39.0418	18.9595	43.1326	7.22463	12.7117	7.73469	11.3921
MEL_085-3	NA	S2	81.9172	35.719	14.1717
MEL_085-4	5672	S2	38.9597	45.0429	44.725	13.009	15.659	15.601	13.112
MEL_086-1	NA	S2	97.2424	80.0291	89.9974	81.5788	81.0607	77.777	84.1738
MEL_086-2	NA	S2	53.5761	53.1798	34.5729
MEL_086-3	5675	S2	54.2055	40.025	30.2243	19.4451	57.7242	17.7995	59.8051
MEL_086-6	NA	S2	93.8528	37.6046	33.3884
MEL_086-7	5678	S2	1.96396	0.623912	3.19771	1.70653	4.39463	0	5.01805
MEL_086-8	NA	S2	85.3552	74.8097	95.082
MEL_087-1a	NA	S2	82.0589	65.3364	41.492
MEL_087-1b	NA	S2	36.2414	35.3893	0
MEL_087-1c	5682	S2	0	0.374226	0	1.75689	7.37178	5.45239	8.71807
MEL_087-1d	NA	S2	50.8992	24.6209	16.237
MEL_087-1f	NA	S2	2.48002	0.150291	0.0749776
MEL_088-1	5685	S2	97.4365	95.1533	98.7904	41.8727	72.8831	40.6669	74.3298
MEL_088-2	NA	S2	80.3269	50.47	50.1793
MEL_088-3	NA	S2	86.1185	48.6941	70.7808	46.265	43.3043	47.9723	43.5617
MEL_088-6	5688	S2	56.3907	50.5882	15.4455	20.8723	20.4046	16.9522	19.5135
MEL_088-7	5689	S2	85.0099	60.7681	97.2142	90.5512	73.7058	90.9996	71.9329
MEL_088-8	NA	S2	91.8671	52.7832	45.1181
MEL_089-1a	5691	S2	52.2808	35.0144	35.1346	9.69592	21.9728	7.53005	23.4663
MEL_089-2a	5693	S2	81.0584	61.3885	84.493	53.9902	62.33	51.4678	64.6468
MEL_089-2b	NA	S2	30.4389	25.0014	24.9983
MEL_089-4	5695	S2	34.6794	10.8965	26.3099	2.07722	10.1594	0	6.56678
MEL_090-1a	NA	S2	39.6597	29.8985	35.042	15.3716	20.3685	16.4449	21.5584
MEL_090-1b	NA	S2	29.2142	24.7954	23.7839
MEL_090-1c	NA	S2	67.063	39.4577	74.9627
MEL_090-2a	NA	S2	39.1002	45.1191	24.9949
MEL_090-2c	5701	S2	18.9793	19.4386	6.99584	4.03916	2.80903	3.13981	3.47576
MEL_091-1a	5702	S2	66.6352	34.8925	34.9815
MEL_091-1b	NA	S2	77.3224	42.4857	30.1822
MEL_091-2	5704	S2	96.9235	75.0737	97.5054	76.772	75.3161	72.6747	75.4161
MEL_091-3	5705	S2	47.0857	44.6259	35.2067	23.1631	24.8668	20.9712	23.1735
MEL_091-4	5706	S2	93.7619	55.0032	14.963	38.5885	95.788	38.8958	85.6896
MEL_091-5	5707	S2	22.9324	0	1.34267	20.6867	28.0557	21.8697	28.0762
MEL_092-1	5708	S2	98.9819	82.2566	92.4994	55.7008	100	60.5574	94.419
MEL_092-2	NA	S2	76.5559	44.9795	44.9275
MEL_092-3	5710	S2	36.4385	15.0258	24.744	15.1915	9.53397	15.7469	7.64975
MEL_092-4	5711	S2	97.0713	54.9626	89.4696
MEL_092-6	5712	S2	12.9397	1.14064	0.288653
MEL_092-7	NA	S2	69.015	35.0888	45.0495
MEL_092-8	5714	S2	51.759	34.5517	45.4724	42.6099	24.844	39.7926	27.186
MEL_093-1	NA	S2	78.0418	18.1917	35.0973
MEL_093-2	5716	S2	98.3126	94.9663	98.6326	70.1879	86.9769	70.2604	84.0306
MEL_093-3	5717	S2	61.9863	35.2967	19.9354	28.2469	26.339	27.2688	25.4523
MEL_093-4	5718	S2	27.3129	4.59556	1.35312	10.7926	6.17936	8.33833	5.1126
MEL_093-5	NA	S2	66.9943	51.9086	29.3311
MEL_093-6	5720	S2	100	54.6391	89.5088	62.5635	54.9702	68.6126	59.0522
MEL_093-7	5721	S2	76.2631	59.1714	70.0322	38.9699	67.1173	37.8851	73.6515
MEL_093-8	NA	S2	14.8663	0.373668	0.29079
MEL_094-1c	5725	S2	22.0863	1.38519	1.94987	8.43347	8.57552	9.00858	8.83159
MEL_094-2a	NA	S2	95.4417	75.408	95.1547	82.7424	75.0616	76.3288	69.9176
MEL_094-2c	5728	S2	27.442	9.96009	7.5857	6.94316	9.3845	6.30455	8.77814
MEL_095-1	5729	S2	40.5141	30.6923	15.521	7.37519	18.0831	9.91779	16.198
MEL_095-2	5730	S2	82.081	65.9834	85.0739	50.7049	76.7657	51.3758	78.1826
MEL_095-3	NA	S2	59.581	32.593	45.0658
MEL_095-4	NA	S2	28.8735	1.77873	0
MEL_095-5	NA	S2	89.6101	59.915	69.722	51.1479	29.5495	47.1358	33.7349
MEL_095-6	5734	S2	40.5739	20.5381	17.8459	34.5125	17.4928	35.7117	17.3906
MEL_095-7	5735	S2	35.8346	30.6233	25.1857	26.4636	20.0338	24.3156	19.3351
MEL_095-8	5738	S2	64.4138	34.5221	50.1122	28.3459	74.4632	28.9947	73.071
MEL_096-1a	5739	S2	77.6061	45.1095	40.1382	49.9311	84.0314	46.1084	84.7332
MEL_096-2	5741	S2	60.8774	29.3122	19.3681
MEL_096-4	5742	S2	90.6161	64.9529	55.187	51.9981	79.6424	51.3729	74.835
MEL_096-5	5743	S2	14.2729	2.2048	3.14323	2.94442	3.48559	2.16749	1.15789
MEL_096-6	5744	S2	55.3623	34.3346	19.9117	0	16.5911	0	15.7876
MEL_097-1	5745	S2	99.0605	99.9402	99.9984	60.0889	100	61.3712	98.326
MEL_097-2	5746	S2	3.71946	7.93337	0	3.08439	1.05155	0.0437271	0.00383784
MEL_097-3	5748	S2	35.239	45.4849	54.7547	38.8948	58.6222	36.7285	55.0738
MEL_097-5	5750	S2	73.136	28.5603	55.5379	47.1322	58.379	44.968	58.4411
MEL_097-6	5751	S2	47.6694	44.0687	40.2586	22.9938	24.6859	25.1139	22.6903
MEL_098-1	5752	S2	64.2397	45.0944	35.1836
MEL_098-2	5753	S2	99.3939	99.3566	99.9432	85.3498	98.0647	86.2668	94.8259
MEL_098-4	NA	S2	56.2665	55.0854	35.0145
MEL_098-5	5756	S2	71.9223	44.9348	45.0074	64.7611	51.3942	65.137	51.3561
MEL_098-6	NA	S2	20.2366	4.47406	9.88782
MEL_098-7	5759	S2	2.85822	3.10257	6.7244	2.40565	1.65514	0	0
MEL_098-8	NA	S2	100	78.1917	99.5024	95.8482	90.2865	92.9921	93.3542
MEL_099-2	5761	S2	89.208	50.6492	69.7514	64.915	87.3503	63.9056	85.1773
MEL_099-4	5762	S2	71.0079	60.3053	64.8981	28.6538	54.4873	29.5212	61.1546
MEL_099-5	5763	S2	90.7066	74.9866	89.968	50.9341	79.2838	54.9895	76.3128
MEL_099-6	NA	S2	32.0277	25.0095	24.9527
MEL_099-8	5765	S2	28.7611	10.6861	0.870905	5.998	3.37712	7.54058	0.9735
MEL_100-1a	NA	S2	43.4608	29.9631	49.9888
MEL_100-1b	5767	S2	10.0167	3.44132	5.98791	3.12209	3.40615	2.56067	3.29513
MEL_100-1c	NA	S2	8.32214	3.7079	0.553149
MEL_100-2b	5770	S2	51.5568	34.8499	29.5419	22.6753	41.1876	26.0674	42.5248
MEL_100-2c	NA	S2	19.1411	1.836	35.0435
MEL_101-1	NA	S2	61.9653	45.0533	43.5878	33.2443	40.0272	33.7051	37.7671
MEL_101-4	5773	S2	37.3436	40.0986	14.9685	4.41771	9.01284	3.43799	5.22145
MEL_101-5	NA	S2	7.26264	2.27054	1.04546
MEL_101-7	5776	S2	6.86711	2.0118	14.9055	1.98835	1.3128	2.46958	0.544876
MEL_101-8	NA	S2	86.729	31.9722	22.2169
MEL_102-1	5778	S2	31.035	21.8217	4.63321	14.9618	3.18189	13.616	1.79371
MEL_102-3	5779	S2	19.4011	0.492596	0.509716	1.89278	1.83071	2.80265	0
MEL_102-4	5780	S2	61.6761	35.0315	34.5124	34.74	23.0861	34.9837	22.9356
MEL_102-5	5781	S2	0	0	0	2.07172	0.904916	4.28273	0
MEL_102-6	NA	S2	38.4724	25.3646	24.9989
MEL_103-1	5783	S2	38.3439	25.0532	19.169	20.0784	7.95763	18.091	8.38865
MEL_103-2	5784	S2	34.2815	30.1467	24.9864	18.4787	23.1184	18.615	24.6926
MEL_103-3	5785	S2	56.6996	35.296	40.0064	30.4893	40.0329	31.4155	38.3619
MEL_103-5	NA	S2	27.2534	19.5545	25.5119
MEL_103-6	NA	S2	7.7256	3.07706	4.98556
MEL_103-7	NA	S2	42.1335	35.0242	18.2912
MEL_103-8	5789	S2	2.85146	0	0	1.774	2.49726	0	0.0725096
MEL_104-1	NA	S2	0	0	2.03794
MEL_104-2	5791	S2	33.7699	32.1368	30.5277	21.686	25.7182	21.3865	23.2115
MEL_104-3	5792	S2	99.3172	99.3419	98.9717	74.8471	100	72.0086	99.7098
MEL_104-4	5793	S2	0	0	0.0009254	0.930512	1.2937	0	0
MEL_104-7	5794	S2	3.63304	0.054738	0	12.5506	11.8421	10.026	9.64792
MEL_105-1	5795	S2	40.8494	29.6879	39.7831	20.6801	28.1428	19.9505	29.9263
MEL_105-2	NA	S2	0.0556301	0.127132	0.0375836
MEL_105-3	5797	S2	1.07712	2.89538	0.0709442	3.32149	5.98879	2.58008	6.38304
MEL_105-4	NA	S2	64.4575	54.9971	64.9919
MEL_105-5	5799	S2	70.689	44.8211	22.0788	41.3369	70.7321	39.5313	71.2471
MEL_105-6	NA	S2	46.0347	19.9227	1.30524
MEL_106a-1	5801	S2	84.8166	39.8902	44.9488	53.9079	50.6686	56.5785	56.0499
MEL_106a-3	NA	S2	0.811531	0	0.125903
MEL_106a-4	NA	S2	29.3207	35.0061	25.0706
MEL_106b-1	5804	S2	94.0453	95.0813	91.9844	86.2612	78.9508	76.488	80.6828
MEL_106b-2	5805	S2	97.2511	63.5375	64.5095	73.2581	81.1689	66.5301	78.2309
MEL_107-1a	5806	S2	79.6568	59.4104	34.9957	59.4135	93.0839	62.6954	87.7059
MEL_107-1b	NA	S2	39.3421	34.9033	24.5017
MEL_107-2a	NA	S2	100	99.9527	98.1814	88.0242	88.931	83.9001	94.2906
MEL_107-3a	5809	S2	91.504	100	99.5009	51.69	77.3621	53.9338	75.4734
MEL_108-1	NA	S2	91.6502	89.4523	97.7302	66.6383	85.8433	67.518	86.1965
MEL_108-2	5811	S2	0	0	0.0602761	3.82794	15.5611	0	11.872
MEL_108-3	5812	S2	70.5275	51.6114	50.0095	14.95	19.5176	12.9934	23.1246
MEL_108-4	5813	S2	45.2096	43.98	45.5206	32.0075	31.2013	30.2495	31.8652
MEL_108-5	NA	S2	22.8673	19.4026	4.78033
MEL_108-6	NA	S2	33.763	24.9929	11.3195
MEL_108-8	NA	S2	71.6567	34.877	26.2552
MEL_109-1	NA	S2	4.16839	0.0325747	0
MEL_109-2	5819	S2	33.4149	9.97555	3.06206	3.02465	13.4909	1.53128	13.4377
MEL_109-3	5820	S2	36.1804	30.0299	35.2048	16.2669	12.9795	13.5703	15.1248
MEL_109-4	NA	S2	28.0977	29.244	30.0216
MEL_109-6	5822	S2	13.3996	3.37166	3.47982	5.34606	4.91424	0.754046	5.2077
MEL_109-7	5824	S2	16.1078	6.98342	7.17955	6.98267	11.6845	10.476	10.2533
MEL_109-8	NA	S2	24.3591	9.79019	2.9939
MEL_110-1a	NA	S2		15.8629	0
MEL_110-1b	NA	S2	39.7801	24.0984	6.90844
MEL_110-1c	NA	S2	5.84384	5.32455	5.21508
MEL_110-2a	NA	S2	16.6488	35.0171	26.7356	1.86372	3.65225	0	2.42228
MEL_110-2b	NA	S2	71.1911	40.4453	34.9298
MEL_111-1	5832	S2	20.7563	5.18551	3.3199	4.0116	3.43719	0.516764	0.971157
MEL_111-2	NA	S2	7.13638	7.84323	1.76608
MEL_111-3	5834	S2	6.00242	2.74347	15.1304	2.45477	7.12573	1.99885	6.91714
MEL_111-5	5835	S2	57.0919	40.4522	1.80565	41.808	36.8471	42.9029	36.9895
MEL_111-6	NA	S2	53.0911	44.6113	55.3842
MEL_111-7	5837	S2	35.9578	28.7155	24.507	41.1189	12.2229	37.1358	11.8068
MEL_112-1a	5838	S2	23.1858	30.0048	7.68172	10.7841	11.3529	8.70038	12.33
MEL_112-1b	NA	S2	53.7575	55.7251	85.7803
MEL_112-2	NA	S2	76.56	44.8937	45.3314
MEL_112-4	5841	S2	39.8084	45.3023	29.3587	24.9162	18.2429	23.7861	15.8462
MEL_112-5	5842	S2	74.8712	64.7085	98.6321	39.3247	64.2611	39.1274	70.1167
MEL_113-1a	5843	S2	80.219	5.14051	24.9838	7.98735	12.5458	4.82386	11.3612
MEL_113-2	5845	S2	48.5682	48.4767	40.0094	38.6733	34.3655	37.9162	38.3199
MEL_113-3	NA	S2	35.6827	34.9325	25.5132
MEL_113-4	NA	S2	66.4066	40.004	45.0075	17.6475	55.3135	14.2347	54.3184
MEL_113-5	5848	S2	51.642	45.1639	40.3339	30.1817	30.6526	31.4118	30.9103
MEL_114-1	5849	S2	75.6728	39.967	89.9685	33.9009	66.614	34.8619	61.3981
MEL_114-4	NA	S2	46.8876	24.994	30.0456
MEL_114-6	NA	S2	99.5045	98.0815	98.0079	45.8542	80.0367	47.3187	81.3487
MEL_114-7	5852	S2	77.2785	59.5052	54.5533	59.4713	58.121	59.8742	52.7399
MEL_114-8	5853	S2	11.6747	3.04798	0.108908	1.73338	7.32348	2.3774	6.32551
MEL_115-1	5854	S2	75.1686	44.9654	86.3134	41.4862	63.7552	41.6632	66.1225
MEL_115-2	NA	S2	88.7506	40.1071	38.2563
MEL_115-3	NA	S2	91.2054	79.6638	92.9557	52.2004	69.6935	48.7318	73.4069
MEL_115-4	5857	S2	77.4878	55.5564	70.0258	69.665	68.7161	69.3643	72.1579
MEL_115-5	5858	S2	79.2275	49.9801	59.6718	78.5124	75.1566	80.4164	74.6609
MEL_115-6	NA	S2	22.758	3.04305	5.52393
MEL_115-7	NA	S2	16.5473	0	0
MEL_115-8	5861	S2	42.4446	38.2972	35.0343	22.29	36.226	20.2023	39.5521
MEL_116-2	5862	S2	43.7761	20.881	34.9805	35.2732	44.6003	34.9987	43.1615
MEL_116-4	5863	S2	38.9305	34.9616	29.6921	8.3663	16.9716	7.25226	15.0192
MEL_116-5	NA	S2	45.685	34.8405	10.2471
MEL_116-6	NA	S2	58.2822	45.3966	57.6914
MEL_116-7	NA	S2	47.6753	34.9085	5.28569	6.98267	16.9857	10.4529	18.0639
MEL_116-8	NA	S2	52.439	46.1673	75.0317
MEL_117-2	5870	S2	28.8593	5.54276	4.99032	3.87715	5.84996	3.41639	5.79061
MEL_117-3	5872	S2	90.8683	65.0054	44.5481	58.369	78.1044	60.8916	78.6831
MEL_117-4	NA	S2	61.2364	35.1844	39.4116	17.3228	17.9028	14.2201	17.2162
MEL_117-5	5874	S2	48.2169	39.8868	45.2205	20.039	24.4993	18.0098	27.2634
MEL_117-6	NA	S2	35.5267	30.6185	24.8983
MEL_117-8	NA	S2	25.7653	8.93229	7.75912
MEL_118-1a	NA	S2	2.10056	0	0.0300123	1.04797	1.10815	0	1.0427
MEL_118-1b	5878	S2	33.9953	7.28707	0	9.2059	16.6464	13.0662	15.643
MEL_118-2a	5879	S2	58.4726	35.1978	34.3888	22.0607	36.81	24.0339	34.305
MEL_118-2b	NA	S2	20.9862	3.11099	5.21625
MEL_118-3a	NA	S2	7.98337	1.31938	5.8685
MEL_118-3b	5883	S2	76.0496	46.6799	45.3216	28.3194	23.5376	30.3034	23.1344
MEL_119-1	5885	S2	46.4148	39.5225	44.4968	21.6104	15.3153	22.3392	13.9932
MEL_119-2	NA	S2	47.4954	35.6662	34.9741	30.1491	36.2269	29.2226	32.1732
MEL_119-3	NA	S2	69.3038	35.0106	10.0022
MEL_119-4	5888	S2	66.4712	55.047	35.0014	40.2042	34.4608	37.7144	34.7485
MEL_119-5	5889	S2	38.0843	32.8998	9.21349	9.08013	6.53937	8.48801	5.78332
MEL_119-7	NA	S2	51.4626	35.2957	0.962774
MEL_119-8	NA	S2	57.465	24.8283	25.0102
MEL_120-3	5892	S2	67.9373	64.7138	94.9969	38.2096	56.4994	36.1709	57.7663
MEL_120-5	5893	S2	3.40962	0.0504614	5.99322	6.196	6.63871	6.38652	8.52813
MEL_120-6	5894	S2	51.6254	39.4674	45	36.5961	40.9324	36.437	40.4392
MEL_120-7	5895	S2	40.904	35.0469	19.9964	11.1565	13.0242	10.9234	12.1962
MEL_120-8	NA	S2	49.2198	34.9437	34.8768
MEL_121-1a	5897	S2	15.6908	7.08481	1.95432	2.23573	4.76538	0	3.68534
MEL_121-1b	5898	S2	49.8226	44.8862	58.0249	36.3613	33.8858	38.3413	33.301
MEL_121-1c	NA	S2	32.1784	10.8	24.4468
MEL_121-1d	5900	S2	8.41856	0	9.93257	5.9131	5.18679	4.25611	1.94778
MEL_121-1e	5901	S2	4.4086	9.25562	2.24858	2.30875	5.30247	0	5.8567
MEL_121-1f	5902	S2	7.48691	5.399	0.246498	2.85368	2.50456	0.736761	0.305047
MEL_122-1a	NA	S2	40.7353	20.037	31.1087
MEL_122-1b	5904	S2	84.0163	79.9727	89.9044	39.1885	84.058	38.8179	83.3081
MEL_122-2b	5906	S2	43.3799	39.5604	35.4067	34.9283	43.3686	33.9334	34.7645
MEL_122-4	5907	S2	3.1453	4.97537	1.98468	1.42078	1.40098	0	2.5214
MEL_123-1	5908	S2	1.63796	0	0	1.97745	1.62915	0	0
MEL_123-2	NA	S2	57.9328	44.9217	34.9984
MEL_123-3	NA	S2	22.907	9.75179	0.984957
MEL_123-4	5911	S2	29.5138	6.33543	7.34337	20.7048	11.1172	17.4232	11.5068
MEL_124-2	5912	S2	59.7521	60.3411	74.0891	35.1989	49.7708	32.4509	49.6473
MEL_124-4	5913	S2	48.8685	30.036	24.8612	8.6128	39.669	8.56732	34.9548
MEL_124-5	5914	S2	5.87097	0	0.0348594	1.28475	1.46069	0	3.03267
MEL_124-7	5915	S2	3.53758	0.204749	0.590044	2.12713	1.15806	0	0
MEL_125-1b	NA	S2	49.9416	14.175	24.9712	23.647	21.7531	20.4247	23.9559
MEL_126-1	NA	S2	0.154578	0.103822	0	1.24852	0.950572	1.61114	0
MEL_126-2	5918	S2	73.2125	54.9966	39.9714	45.2003	52.4859	44.5009	49.6938
MEL_126-3	5919	S2	6.53524	0	0.257347	1.84722	3.21988	1.40889	3.56518
MEL_126-4	5920	S2	10.2602	8.30864	1.35186	2.21303	5.90193	0	7.11567
MEL_126-5	5921	S2	0	0.158629	0.203024	1.14345	1.07524	0.0487085	2.63941
MEL_127-1a	NA	S2	35.1305	29.6137	29.9666
MEL_127-1b	5923	S2	75.7054	54.0923	33.6982	38.2682	35.5727	41.1421	37.075
MEL_127-2b	5925	S2	58.1367	35.2611	19.9947	24.0482	18.3698	23.5206	18.7283
MEL_128-1	5927	S2	61.007	23.7623	45.1437	8.14148	21.4049	8.68661	28.1252
MEL_128-2	NA	S2	90.4117	70.1055	96.7286	25.9589	75.4489	22.8239	79.622
MEL_128-3	5929	S2	82.1527	60.2943	46.5612	8.50332	64.9067	11.0058	70.5963
MEL_128-4	5930	S2	93.6774	97.9457	97.8854	45.236	65.5236	46.2916	64.754
MEL_128-5	NA	S2	87.4625	49.8339	39.9879
MEL_128-6	5932	S2	68.4259	39.1831	35.6862
MEL_128-7	NA	S2	35.6454	35.9647	9.88392
MEL_128-8	NA	S2	52.6575	34.9165	54.9944
MEL_129-1	5935	S2	32.1817	24.4476	23.2099
MEL_129-3	5936	S2	0	0.000885752	0.0121648	20.1106	21.3851	21.9167	18.4281
MEL_129-4	NA	S2	68.2045	64.4917	64.5044
MEL_129-6	5938	S2	28.6461	26.6219	29.9254	3.69336	13.5946	3.42277	13.0232
MEL_129-7	NA	S2	5.28268	0	2.8661
MEL_130-1	5940	S2	74.0678	34.6933	45.7421	14.735	9.16603	16.3288	9.16085
MEL_130-2	5941	S2	33.2685	34.9749	35.0294	13.754	9.40231	9.51373	8.93499
MEL_130-3	NA	S2	26.5405	30.0141	36.6133
MEL_130-4	5943	S2	44.0003	20.0116	5.49599	59.4216	53.7422	55.777	52.7884
MEL_130-5	NA	S2	75.2803	59.4073	45.0198
MEL_130-6	NA	S2	37.7827	30.02	19.6402
MEL_130-7	5946	S2	67.2163	55.0208	51.5347	9.01816	16.4184	8.49798	16.5428
MEL_130-8	NA	S2	55.675	40.0469	26.3051
MEL_131-1a	NA	S2	16.2654	7.00763	29.9877
MEL_131-1c	5950	S2	41.887	14.7136	4.84948	62.2196	69.5807	61.2041	70.2193
MEL_131-2b	NA	S2	60.5387	55.0749	44.9935
MEL_131-2c	5953	S2	89.996	43.524	35.0239	54.8925	52.5278	51.6756	52.4344
MEL_132-1	5954	S2	37.8138	45.3894	35.5193	23.4171	18.3019	22.8327	17.5818
MEL_132-2	5955	S2	45.571	35.0719	35.4797
MEL_132-3	NA	S2	86.3044	65.3283	85.0379	44.4033	92.4412	41.8534	81.9812
MEL_132-4	5957	S2	77.006	50.1149	50.1859	49.5881	80.1602	49.831	79.5159
MEL_132-5	5958	S2	95.9388	64.2376	79.9965	38.7115	71.5733	39.9723	75.2522
MEL_132-6	NA	S2	76.3874	49.794	70.1181
MEL_133-1	5961	S2	18.8925	0.54387	0	2.04938	5.52685	4.27243	4.37555
MEL_133-2	5962	S2	45.9309	34.9282	50.0043	26.4095	15.131	25.787	13.1389
MEL_133-3	NA	S2	60.2434	50.0509	44.8428
MEL_133-4	5964	S2	20.2378	14.5405	5.03133	7.55347	2.20773	6.47945	3.38126
MEL_133-5	NA	S2	17.5792	2.78659	0.237666
MEL_133-6	NA	S2	27.2427	15.3747	8.63811
MEL_133-7	NA	S2	27.1632	15.0565	30.0049	25.8035	26.9487	24.1333	25.5054
MEL_133-8	NA	S2	100	99.2267	99.5051	48.0635	100	47.1505	90.4437
MEL_134a-1	NA	S2	0	0.675001	0.000233391	1.68914	1.19886	0	0
MEL_134a-2	NA	S2	69.9305	89.4363	54.9265
MEL_134a-3	NA	S2	71.3424
MEL_134a-4	NA	S2	50.1621	24.735	19.9054
MEL_134b-1a	5973	S2	72.2868	55.1143	22.0554	50.1534	57.8017	50.9334	63.8635
MEL_135-1a	NA	S2	61.6391	25.873	40.1847
MEL_135-1b	NA	S2	62.4845	23.5311	25.5902
MEL_135-1c	NA	S2	79.9036	44.7224	50.0065	12.468	39.1339	14.1605	38.6983
MEL_135-1f	NA	S2	96.3232	60.2663	95.291	48.9225	65.3997	45.9921	73.5592
MEL_136-1a	5978	S2	77.0425	62.3436	45.0589	39.6187	51.7587	40.7592	50.6032
MEL_136-2a	5979	S2	13.4561	5.56724	5.07667	7.23127	2.56528	10.5981	0.96384
MEL_136-2b	NA	S2	18.5315	12.2052	14.9
MEL_136-3aA	NA	S2	1.83878	0.00552542	0	0.833589	1.07721	0	2.39878
MEL_136-3aB	5982	S2	0.777649	1.19765	0.551766	0.823203	1.12859	0	0
MEL_136-3b	NA	S2	3.19662	2.28164	0.196915
MEL_137a-1	5984	S2	42.7552	29.8781	14.896	26.6756	28.8377	25.6005	27.7697
MEL_137b-1	5985	S2	62.1835	64.9256	55.3701	46.5357	47.7649	41.5111	47.8415
MEL_137b-2	NA	S2	39.6343	39.9864	45.2642
MEL_137b-3	5987	S2	23.1463	7.05215	15.0626	2.51395	10.1216	1.25347	10.3218
MEL_138-1	5988	S2	95.429	84.9366	97.9513	44.02	84.1676	42.6669	84.6475
MEL_138-2	NA	S2	3.93164	0.921409	1.76963	3.66911	13.6653	8.79514	12.7655
MEL_138-4	5990	S2	42.7857	58.0511	44.5452	37.8993	22.8626	35.1438	22.8956
MEL_138-6	NA	S2	50.7981	39.4565	44.9699
MEL_138-7	NA	S2	68.9242	44.7684	70.1223
MEL_138-8	NA	S2	95.0601	90.5597	89.9661	72.9973	54.1496	68.4247	66.3316
MEL_139-1	5994	S2	2.79948	0.757364	22.4546	6.83488	6.63849	6.21512	8.83284
MEL_139-2	5996	S2	46.0396	30.0679	34.219	16.3013	17.332	17.2561	17.2481
MEL_139-3	NA	S2	38.6236	14.9738	0.477514
MEL_139-4	NA	S2	66.3056	39.9059	50.5229
MEL_139-5	NA	S2	65.441	14.2233	34.2514
MEL_139-6	6000	S2	42.7215	15.2343	24.5316	17.8906	24.758	15.2689	24.9008
MEL_139-7	6001	S2	0	0.158769	0.00903335	1.00851	1.19202	0	1.12816
MEL_140-1b	NA	S2	37.6905	50.9327	35.4064	14.0371	22.1779	18.0674	23.7958
MEL_140-2b	6005	S2	73.5639	45.3136	49.9734	39.8241	35.0147	40.9391	33.2602
MEL_140-3	6006	S2	59.7165	45.7257	44.6585	44.2102	41.0027	44.0354	39.1806
MEL_141-1	6007	S2	4.03695	0.637126	0.00483623	1.66506	1.34006	5.05074	1.30112
MEL_141-3	NA	S2	0	0	0.332092	1.29794	2.0247	0	0.609717
MEL_141-4	NA	S2	0.876005	0.468006	0.3241	1.4216	1.85968	0.739533	1.82464
MEL_141-5	6010	S2	53.6567	29.0919	39.1083	20.0719	29.5723	16.0019	27.6604
MEL_141-6	6011	S2	75.9203	44.4462	45.3186	44.5876	67.447	47.0003	67.611
MEL_141-7	6012	S2	13.2947	0.280614	1.39107	7.35528	2.08394	3.87032	2.3199
MEL_141-8	NA	S2	82.1161	40.1397	38.4219
MEL_142-2	6014	S2	15.8594	7.03805	0	13.893	6.09086	12.1566	6.86012
MEL_142-3	6015	S2	97.2657	64.4193	85.532	32.0284	60.84	29.3664	60.3581
MEL_142-4	6016	S2	13.465	4.10532	2.80102	7.20587	14.7676	5.81168	14.9279
MEL_142-5	NA	S2	59.0681	55.1283	35.1122
MEL_142-6	NA	S2	61.9482	47.2401	45.0673
MEL_142-7	NA	S2	64.6182	55.3102	55.1243
MEL_142-8	6020	S2	80.8564	50.8539	44.9373	24.1287	41.489	23.5118	51.2121
MEL_143-1	NA	S2	54.6547	35.2506	25.2017
MEL_143-2	6022	S2	20.4682	15.2507	10.0774	4.1877	5.9922	4.1136	6.24819
MEL_143-4	6023	S2	71.5862			28.3417	34.941	27.419	35.9701
MEL_143-5	NA	S2	21.9053	1.20848	0.314561
MEL_143-7	6025	S2	46.8183	40.0175	45.1583	12.1554	26.1395	11.8453	27.6354
MEL_143-8	6026	S2	27.3134	34.2996	34.5076	4.92917	13.329	4.45133	14.3139
MEL_144-1a	6027	S2	30.1325	25.5844	4.46844	2.53609	13.3936	1.8295	13.3472
MEL_144-1b	NA	S2	51.9731	14.8401	34.879
MEL_144-1c	NA	S2	44.6022	30.0556	29.3066
MEL_144-1d	NA	S2	10.3055	0	4.86423
MEL_144-1e	NA	S2	67.7999	35.3598	64.5276
MEL_144-1f	NA	S2	15.0142	10.0231	10.2051
MEL_145-1	NA	S2	20.932	20.1442	19.5965
MEL_145-2	6034	S2	49.8673	34.5017	34.9362	20.6094	49.2814	22.3908	50.3825
MEL_145-3	6035	S2	0	1.13948	0.496545	1.1816	0.992746	0	0
MEL_145-4	6036	S2	50.4467	29.9794	3.00724	27.0033	60.3629	23.5633	57.6349
MEL_145-5	NA	S2	69.5187	50.028	65.2174
MEL_145-6	6038	S2	91.7755	34.9979	55.07	44.7581	88.1182	45.9123	80.2327
MEL_145-7	NA	S2	18.4664	15.16	5.51882
MEL_146-1a	6040	S2	0	0.002068	0	1.48423	1.0468	1.56407	1.68167
MEL_146-1b	6041	S2	42.1799	29.8122	25.0011	16.3265	15.3252	17.3503	14.9613
MEL_146-2b	NA	S2	43.3132	47.4057	35.0586
MEL_146-4b	NA	S2	3.01927	3.07962	0.00517688
MEL_147-1	6045	S2	78.6126	44.8009	45.2425	42.6088	54.4682	41.7475	55.3114
MEL_147-2	NA	S2	0	0.0114554	0	1.22304	1.05064	5.86669	1.29411
MEL_147-3	NA	S2	45.8274	0	0.312758
MEL_147-4	NA	S2	36.6435	24.5473	2.45038
MEL_147-5	6049	S2	67.2154	39.8467	42.5156	41.8303	43.3648	42.5156	48.2532
MEL_147-7	NA	S2	44.2557	24.8389	39.9994
MEL_148-1a	6052	S2	17.3117	24.9927	19.902	15.8538	8.80673	18.3313	9.35539
MEL_148-1b	6053	S2	74.3372	79.9838	91.5233	39.2178	70.5607	40.5366	65.7755
MEL_148-1cA	NA	S2	5.25388	0.0511118	0
MEL_148-1cB	6055	S2	0.38201	0	0	1.00069	1.54585	3.60102	0.612505
MEL_148-1d	6056	S2	0	0.468952	0.857399	1.76733	2.66785	1.67312	1.36124
MEL_148-1e	6057	S2	11.182	19.9907	10.0385	2.34215	8.33393	0.49118	7.18508
MEL_148-1fA	6058	S2	60.8199	45.6574	35.0398	38.6517	37.7487	37.6669	36.2115
MEL_148-1fB	NA	S2	50.4542	64.7993	50.002
MEL_149-1	6060	S2	1.22352	7.24056	0.413117	1.76363	1.782	2.45303	0.986983
MEL_149-2	NA	S2	85.0994	49.1111	50.0165
MEL_149-3	6062	S2	51.0225	34.9725	46.4691	30.6034	27.1122	28.9543	26.3471
MEL_149-4A	NA	S2	44.7219	25.0409	9.99993
MEL_149-4B	NA	S2	35.5529	10.0735	6.98505	6.8101	9.74446	6.48801	4.16604
MEL_149-5	NA	S2	64.0639	34.5993	20.0315
MEL_149-6	6066	S2	27.8296	2.99054	4.51035	7.05085	3.65958	3.12932	1.71546
MEL_149-7	NA	S2	63.525	44.6741	39.9018
MEL_149-8	NA	S2	3.93152	0	0.490983
MEL_150-3	6069	S2	20.0614	14.9609	19.9825	9.44171	6.93244	11.6555	6.60544
MEL_150-5	6070	S2	49.3378	22.2123	6.17974	21.0101	26.5254	19.2454	26.6877
MEL_150-6	6071	S2	2.44108	0	0.00713631	1.16708	0.902658	0	1.15302
MEL_150-8	6072	S2	12.7781	0.00498291	0	2.11192	4.0397	4.4404	4.65714
MEL_151-1	6073	S2	34.2629	28.8861	34.9117	5.10222	17.3761	5.22696	16.522
MEL_151-2	NA	S2	27.0742	3.10473	9.98713
MEL_151-3	6075	S2	46.9681	45.1169	19.943	10.3475	23.0239	12.0595	22.82
MEL_151-4	NA	S2	67.2781	54.7742	43.838	25.2864	24.0419	24.6035	26.6405
MEL_151-5	6077	S2	5.65878	0	3.89104	1.60376	5.70822	0	2.58609
MEL_151-6	NA	S2	6.42023	0	0	0.965669	4.63654	0.246339	5.35182
MEL_152-1a	6079	S2	48.7375	45.1637	55.0224	23.5413	38.0242	20.9001	35.782
MEL_152-1b	NA	S2	50.6569	35.0248	25.4425
MEL_152-2a	6081	S2	64.4423	54.9362	59.9406	46.325	46.2898	41.5301	52.1403
MEL_152-3	6084	S2	82.3053	45.0011	44.99	69.4215	62.9773	66.5813	58.3422
MEL_152-4	6085	S2	33.3378	24.772	25.0179	15.1291	15.8762	17.4529	16.058
MEL_153-1	6086	S2	38.3264	33.1299	34.727	16.3027	15.3285	16.9604	14.8752
MEL_154-1a	6087	S2	29.1973	4.848	0	1.83377	4.67907	1.46089	5.2375
MEL_154-2a	6089	S2	50.1261	45.0258	34.922	30.672	34.8081	28.7777	35.1555
MEL_154-2b	NA	S2	56.9208	40.0685	34.9664
MEL_154-3	6091	S2	72.0779	40.5939	49.3074	34.2725	47.3258	32.4544	52.8992
MEL_155-1a	6092	S2	88.6613	74.8464	85.002	44.2763	79.8155	43.7955	72.5138
MEL_155-2aA	6094	S2	45.1204	30.0856	29.9757	14.4258	23.8798	18.189	22.4531
MEL_155-2aB	NA	S2	62.4855	34.7929	5.12913
MEL_155-2b	NA	S2	38.4532	25.2668	20.0024
MEL_155-3a	6097	S2	52.5492	39.1651	49.5874	24.5649	21.3088	21.7318	19.3154
MEL_156-1	6099	S2	30.072	24.5253	25.008	2.26244	5.77269	7.73985	4.35168
MEL_156-4	6101	S2	14.2569	1.43227	0.127573	11.07	3.73198	9.70745	4.45417
MEL_156-5	6102	S2	35.3117	36.1792	34.9604	22.7132	35.4015	18.4768	34.4278
MEL_156-6	6103	S2	36.2892	30.8894	34.8594	19.6207	11.6468	19.3865	10.274
MEL_156-7	NA	S2	69.3118	35.0596	34.939
MEL_157-1	6105	S2	87.5274	80.1168	90.3789	49.4872	82.4586	53.1139	79.8221
MEL_157-2	NA	S2	15.0727	1.94455	1.65975
MEL_157-3	NA	S2	8.54089	0	1.04558	5.51813	5.44452	6.42219	3.25679
MEL_157-4	NA	S2	32.7095	9.98556	20.0965
MEL_157-5	6109	S2	5.36504	2.04234	6.9474	3.58595	5.88758	5.97563	4.12217
MEL_157-6	6110	S2	29.1997	29.2529	7.04987	11.2916	9.4994	11.9526	9.43952
MEL_157-7	NA	S2	73.8631	61.1735	49.8739
MEL_158-1	6112	S2	34.25	18.2714	19.9675	5.52945	9.50828	3.23632	5.81457
MEL_158-2	6114	S2	20.6607	20.9462	23.5544	6.29684	16.0893	7.86493	12.1661
MEL_158-3	NA	S2	85.0307	79.9889	85.0504
MEL_158-4	6116	S2	37.3126	19.9167	6.22275	8.8236	13.1401	10.2335	12.6008
MEL_158-5	NA	S2	32.2075	20.01	9.9201
MEL_158-6	NA	S2	10.5766	24.8126	20.0129
MEL_158-7	6119	S2	47.3747	35.1413	19.8765	9.31022	7.30911	12.476	8.44489
MEL_158-8	6120	S2	58.6528	38.4306	35.0611	17.4893	24.8239	18.3479	22.7084
MEL_159-1	6121	S2	35.1031	20.0177	19.9112	5.58133	12.4945	8.34086	11.3068
MEL_159-2	6122	S2	56.8128	44.8483	28.1716	34.7557	22.5637	36.3939	21.7283
MEL_159-4	6124	S2	6.39367	0.0928972	0.841871	1.61049	13.2422	3.18999	11.5883
MEL_159-5	6125	S2	11.1463	6.97196	9.85976	3.24402	6.81507	0.255686	6.41296
MEL_159-7	NA	S2	17.4423	0	0
MEL_159-8	6127	S2	17.6701	7.0656	6.43152	3.30995	5.04148	1.18862	3.80254
MEL_160-1	6128	S2	59.1365	49.2116	74.9002	24.233	38.8311	22.5901	38.759
MEL_160-4	6129	S2	58.8163	62.2507	45.4373	37.6318	41.4402	33.9419	46.7183
MEL_160-5	6130	S2	64.5919	42.7447	1.01753	25.1874	37.5719	25.8649	33.0032
MEL_160-7	NA	S2	2.60136	5.93323	2.96003
MEL_160-8	6132	S2	48.7947	50.2138	39.4665	16.5584	20.8018	16.4822	21.7769
MEL_161-1	NA	S2	95.172	97.8948	94.9676
MEL_161-2	6134	S2	11.5913	1.2148	0	3.73749	5.60316	0.993376	3.0712
MEL_161-5	6135	S2	24.6762	35.5793	7.11727	2.86892	3.29052	2.73823	0.357217
MEL_161-7	6136	S2	1.72445	4.7459	1.62152	1.81614	1.44814	2.60939	1.42385
MEL_162-1	NA	S2	38.4364	24.2454	19.6457
MEL_162-2	6138	S2	57.0572	40.2347	48.7881	31.8696	48.7564	30.3915	50.8134
MEL_162-3	6139	S2	7.00298	27.3087	3.33052	3.78346	6.76408	5.81159	6.14625
MEL_162-4	6140	S2	40.4104	25.105	30.335	14.6199	35.9556	18.416	34.3653
MEL_162-5	NA	S2	2.3836	0.26474	6.04579
MEL_162-6	6143	S2	0.579551	0	1.99673	2.04022	2.99954	5.12878	4.18814
MEL_162-7	NA	S2	74.7134	20.1073	42.0118
MEL_162-8	NA	S2	2.26114	0	0	2.15955	3.73089	7.06737	4.74729
MEL_163-2	6146	S2	63.8386	45.4584	25.0376
MEL_163-3	6147	S2	0.396626	0.206802	0.211672	1.37083	0.953553	1.56206	0
MEL_163-4	6148	S2	16.0637	22.7571	15.1217	12.561	13.6407	13.2345	14.3157
MEL_163-5	NA	S2	69.6233	52.5152	7.67771
MEL_163-6	NA	S2	1.3622	6.36936	0
MEL_163-7	6151	S2	75.7749	44.5534	49.9966	50.5675	67.5424	50.8703	68.7534
MEL_164-1	6152	S2	92.7895	61.8956	84.941	57.987	77.3564	60.3748	78.5813
MEL_164-2	6153	S2	29.5451	1.07952	25.4175
MEL_164-3	NA	S2	53.3531	20.0479	18.6157
MEL_164-4	6155	S2	78.8873	60.4507	65.0248	45.9655	77.5747	49.4643	76.5032
MEL_164-5	NA	S2	45.1199	40.9405	40.3153
MEL_164-6	NA	S2	68.8723	40.3652	30.0878
MEL_164-7	6159	S2	30.7578	28.9941	38.136	4.71173	11.2957	3.04058	11.9669
MEL_164-8	NA	S2	34.3688	19.5883	10.6133
MEL_165-1	6161	S2	35.0407	20.0532	25.3278	20.631	30.7492	16.8691	26.8701
MEL_165-2	6163	S2	72.1166	43.678	59.9915	40.1511	37.8914	39.9493	37.0703
MEL_165-3	6165	S2	48.508	41.7074	45.0014	21.0434	24.9781	23.4777	24.5431
MEL_165-4	6166	S2	35.1576	35.0581	24.8403	14.4339	40.8977	10.031	41.1023
MEL_165-5	6167	S2	68.5579	55.027	74.9473	58.376	68.662	56.425	67.9032
MEL_165-6A	6169	S2	56.3886	65.1532	83.5862	33.4425	61.9823	33.775	62.1638
MEL_165-6B	NA	S2	84.036	79.2432	97.6484
MEL_165-7	6171	S2	65.4017	59.8929	69.9504	33.5183	37.1272	30.064	38.4923
MEL_165-8	6172	S2	16.1188	1.37811	4.82768	1.9251	10.9772	6.03128	9.61424
MEL_166-1a	6173	S2	18.7871	4.70617	6.18348	2.0948	3.57276	6.27599	3.01928
MEL_166-2a	6175	S2	39.8466	39.5694	3.14967	35.6326	21.219	37.1389	21.3248
MEL_166-2b	NA	S2	44.8297	40.2285	34.9891
MEL_166-3b	6177	S2	49.7924	36.9852	44.5276	29.734	37.2726	31.541	36.8088
MEL_167-2	NA	S2	99.047	66.038	98.4133	56.9809	85.2966	53.5137	83.7628
MEL_167-7	6179	S2	55.854	34.7962	40.552	24.6914	27.614	23.743	25.4476
MEL_167-8	6180	S2	2.2303	1.13734	0.478189	23.9611	41.6771	19.4738	38.6299
MEL_168-1a	NA	S2	92.3891	66.8869	51.225
MEL_168-1bA	6182	S2	82.618	54.5765	49.9958	61.5027	41.8913	62.0391	41.5106
MEL_168-1bB	NA	S2	80.1947	54.8727	75.0577
MEL_168-3	6184	S2	9.29499	5.53076	3.31395	6.57353	3.7863	5.77593	4.26449
MEL_168-4	NA	S2	88.0924	65.4731	49.8097	47.396	75.1613	49.3507	72.1623
MEL_169-1c	NA	S2	67.6153	50.339	59.3847
MEL_169-2a	6189	S2	1.70762	0.132539	1.19105	1.77863	1.34591	0.0101549	0.293717
MEL_169-2b	NA	S2	69.9448	44.9519	44.9591
MEL_169-2cA	6192	S2	41.2149	29.8869	18.2106	33.9906	15.5351	34.4794	17.3212
MEL_169-2cB	NA	S2	46.7164	34.9111	25.0208
MEL_170-1b	6194	S2	4.59987	0.0679547	0	4.28265	1.74728	9.68301	3.11816
MEL_170-2	NA	S2	18.85	1.08109	0
MEL_170-3	6196	S2	22.426	10.5299	9.98747	3.94688	4.5467	3.19936	2.53918
MEL_170-5	6197	S2	80.8595	55.618	55.0259	44.7688	68.8776	44.4662	70.9928
MEL_170-8	NA	S2	1.44146	0.759553	0	1.41648	1.23044	0	2.33148
MEL_171-1a	6201	S2	40.1548	40.2459	55.0214	17.2257	31.0634	12.9321	29.481
MEL_171-1b	NA	S2	32.3012	29.8425	23.5816
MEL_171-1c	NA	S2	56.8155	44.9912	55.2429
MEL_171-2b	NA	S2	66.2818	44.0204	29.6425
MEL_171-2c	6206	S2	73.5489	54.926	60.007	27.203	54.6733	27.3288	55.5547
MEL_172-1	6207	S2	25.033	9.82963	24.974	5.08846	5.43778	6.14358	3.45027
MEL_172-2	6208	S2	65.1871	34.406	24.9373	31.3463	48.5273	28.111	53.3076
MEL_172-3	NA	S2	83.6071	55.1007	44.5198
MEL_172-4	6210	S2	82.5796	61.5897	69.9962	29.561	60.6971	31.6139	59.3524
MEL_172-5	6212	S2	46.1456	5.18939	9.89474	6.69184	31.1953	7.85037	29.3206
MEL_172-6	6213	S2	49.5329	44.9553	44.9845	18.805	59.9299	18.6168	52.9068
MEL_173-2	6214	S2	19.2276	14.6339	10.2255	5.99051	12.0928	2.82386	10.8612
MEL_173-4	NA	S2	7.03314	2.87823	0.988642
MEL_173-5	6216	S2	38.8402	30.0291	35.0088	15.6095	13.8636	18.4346	11.8405
MEL_173-6	NA	S2	71.4524	65.1788	75.0993
MEL_174-1	6218	S2	75.88			42.9886	39.331	43.4262	45.6343
MEL_174-2	6219	S2	27.9678	19.1082	0.734474	9.7258	2.57252	6.52756	0.245511
MEL_174-3	6220	S2	89.7435	65.0026	85.1791	54.8816	83.2524	55.4549	75.1504
MEL_174-4	6222	S2	65.8724	20.3109	24.8174	15.5753	49.6305	22.4829	47.5397
MEL_174-5	NA	S2	96.4448	100	100	91.7478	94.4739	90.4597	89.3741
MEL_174-6	NA	S2	72.3846	45.1719	44.7896
MEL_174-8	6226	S2	88.4937	65.0759	89.7448	49.9008	75.7514	50.969	71.5758
MEL_175-1	NA	S2	49.4419	34.9863	30.0224
MEL_175-2	6228	S2	6.58988	29.9793	27.6552	20.2438	15.6908	18.1706	17.0354
MEL_175-4	6231	S2	14.9441	25.0965	5.00109	6.03109	3.72812	7.74466	3.29145
MEL_175-5	6232	S2	39.3351	34.5954	34.7131	20.1424	22.0375	21.541	22.5481
MEL_175-6	6233	S2	81.4383	59.5307	69.9859	51.9792	55.3881	53.3064	57.4834
MEL_175-8	6235	S2	21.9417	0.448631	1.26805	1.96624	0.996587	4.95052	0.455122
MEL_176-1	6236	S2	62.0032	47.0695	39.5064	34.6976	40.2176	34.2259	37.3958
MEL_176-2	NA	S2	74.6554	55.587	74.9664
MEL_176-3	NA	S2	36.7322	39.2657	7.52818
MEL_176-4	NA	S2	52.9165	35.157	54.9895
MEL_176-5	6240	S2	44.5237	39.942	45.0025	23.7513	19.3886	23.3865	16.0887
MEL_176-6	NA	S2	68.5915	44.9973	39.6798
MEL_176-7	6242	S2	93.3922	35.0622	65.113	28.4507	20.2964	24.8401	14.7364
MEL_176-8	NA	S2	0	0.124218	0
MEL_177a-1	6244	S2	98.1442	90.2277	80.1871	67.308	100	70.2693	95.6394
MEL_177a-2	NA	S2	79.9426	47.1071	54.0998
MEL_177a-3	NA	S2	88.9006	66.5541	95.0479
MEL_177b-1a	6247	S2	50.0848	39.9374	39.9048	23.2423	28.7402	21.4407	26.3708
MEL_177b-1b	NA	S2	49.6192	44.6129	29.7605
MEL_178-1a	NA	S2	33.1654	30.0048	25.0173
MEL_178-1b	6250	S2	38.6639	34.9404	30.6979	23.3033	18.4874	26.189	20.1691
MEL_178-2a	6251	S2	53.9734	34.3612	6.87186	30.951	32.4935	27.9921	32.6232
MEL_178-3a	6252	S2	63.4192	49.4915	36.4943	37.016	49.3514	36.9446	49.4831
MEL_179-2	6254	S2	39.7032	19.463	11.4518	11.0069	9.65347	7.91037	7.43672
MEL_179-3	6255	S2	50.8565	44.9709	64.9974	19.1325	37.8451	20.0774	35.548
MEL_179-4	6256	S2	31.0045	35.1954	35.0585	9.78429	20.9472	13.7951	19.3404
MEL_179-5	6257	S2	53.7983	46.8678	35.0011	29.1717	25.8853	29.2978	25.8519
MEL_180-1	6258	S2	19.7536	0.676143	0.491652	3.17062	2.47502	2.40268	2.34378
MEL_180-2	6259	S2	42.4518	27.2036	40.2285	5.21808	16.102	0	13.1619
MEL_180-3	6260	S2	63.2324	34.7361	77.5092	28.2975	44.7847	27.4829	41.623
MEL_180-4	NA	S2	45.4866	45.2966	51.1987
MEL_180-5	6262	S2	57.6064	36.4335	14.8564	14.8319	24.2758	15.5306	22.8929
MEL_180-6	6263	S2	83.4404	39.9826	35.0411	21.4241	74.8867	24.1515	70.9037
MEL_180-8	NA	S2	10.1534	7.54826	0.0326706
MEL_181-1	NA	S2	40.2578	10.1995	6.98436
MEL_181-3	6267	S2	45.4633	29.8054	24.8631	9.78429	12.9617	12.8667	10.904
MEL_181-5	6268	S2	9.73517	2.85387	0.0337426	1.00748	1.18187	2.13806	0
MEL_181-6	NA	S2	1.59586	0	0.135201	0.902719	1.41185	0	0
MEL_181-7	NA	S2	30.1185	24.8911	24.0909	9.78103	10.926	14.0677	9.46019
MEL_181-8	NA	S2	53.5369	40.7006	54.8489
MEL_182-1a	6272	S2	0	0.0596845	0.226004	28.3329	33.5792	25.2151	32.7251
MEL_182-2a	NA	S2	24.3224	6.61702	9.40753
MEL_182-2b	NA	S2	54.7684	34.6969	24.2156
MEL_182-3a	NA	S2	34.7739	34.9733	24.9591
MEL_182-3b	6276	S2	47.9131	43.878	44.5125	33.3744	41.5068	32.5576	41.9193
MEL_182-4	6277	S2	77.4631	55.5374	64.5675	58.4635	81.9047	55.9809	82.8762
MEL_183-1	6278	S2				19.6867	8.18079	18.6044	8.42403
MEL_183-2	6281	S2				47.9998	53.3342	50.1842	51.4757
MEL_183-4	NA	S2	43.5474	29.9032	20.7641
MEL_183-5	NA	S2	70.5449	39.6827	54.9237
MEL_183-6	NA	S2	63.0182	54.1785	60.0101
MEL_183-7	6285	S2	0.610156	0.0400578	0.589337	1.3009	1.48381	3.73274	0.316605
MEL_183-8	NA	S2	72.6614	55.8608	74.9882
MEL_184-1a	NA	S2	100			83.4893	100	88.7839	100
MEL_184-2a	NA	S2	45.1756	35.2501	34.9144
MEL_184-2b	NA	S2	62.4445	39.9949	39.9731
MEL_184-2c	NA	S2	55.0187	40.1907	55.0728
MEL_185-1	NA	S2	88.6019			43.9849	76.7781	47.1375	76.5747
MEL_185-2	6295	S2	45.8436	35.0628	15.1138	22.0143	19.9624	20.8001	21.5229
MEL_185-3	6296	S2	75.5099	35.7508	44.9763	36.7521	78.021	37.989	74.1062
MEL_185-4	6297	S2	19.4895	3.05638	5.05351	2.94442	6.58565	2.16749	3.06121
MEL_185-5	6298	S2	49.9799	54.7557	49.9318	34.4501	21.5658	33.5259	20.9899
MEL_185-6	NA	S2	84.2876	50.005	49.9956
MEL_185-8	NA	S2	43.2403	29.6451	19.8509
MEL_186-1b	6302	S2	90.1723	91.359	94.732	63.5041	77.272	60.7041	77.9633
MEL_186-2b	6305	S2	93.6106	92.0765	65.1422	63.9726	77.2323	61.4687	80.5839
MEL_187-1b	6307	S2	86.28	64.1556	79.6434
MEL_187-2a	6308	S2	94.3347	79.335	54.6564	48.8624	81.2359	50.7426	81.8269
MEL_187-2b	NA	S2	85.7896	60.4056	50.1559
MEL_187-3b	6311	S2	37.9857	35.0222	13.5843	11.3522	17.4359	10.9173	18.1837
MEL_188-2	6313	S2	50.3176	35.0777	29.9917	39.9179	43.8136	36.9001	43.6565
MEL_188-7	6314	S2	0	0	0.0290696	0.934373	1.13048	0	1.96647
MEL_188-8	6316	S2	69.5229	45.0641	54.5072	48.3764	54.8009	49.0271	49.3794
MEL_189-1	NA	S2	66.1307	50.3444	54.7417
MEL_189-2	6318	S2	32.2497	1.01803	64.4638	12.2893	10.6261	14.9174	6.82062
MEL_189-3	6319	S2	28.8777	38.5706	17.6608
MEL_189-5	6320	S2	48.0402	39.9391	15.9154	16.011	46.7937	18.4327	45.4585
MEL_189-7	6321	S2	83.9949	50.1391	70.9266	34.7065	48.8976	34.943	58.9061
MEL_190-2	NA	S2	11.8431	10.3495	0.0811116	3.88978	8.91248	0.472106	6.87054
MEL_190-4	6323	S2	62.8326	40.2862	55.056	23.276	32.6251	23.45	38.2908
MEL_190-6	NA	S2	67.2605	14.8426	0.0102039
MEL_190-7	6325	S2	44.8187	4.94565	19.9788	29.1787	20.6512	29.4128	20.686
MEL_190-8	6326	S2	43.0851	42.5684	37.6606	38.4524	20.6615	34.5124	25.3523
MEL_191-1	6327	S2	72.8727	55.1564	69.9973	58.376	82.8451	56.425	79.1047
MEL_191-2	6328	S2	62.5204	29.9928	84.9978	66.2571	60.2342	65.1935	61.6595
MEL_191-3	6329	S2	28.7766	18.6224	24.9594	7.85943	6.90178	3.51373	8.47803
MEL_191-4	6330	S2	50.5899	47.695	44.5	17.0867	27.4848	17.3196	28.1161
MEL_191-6	6331	S2	41.5229	34.7455	39.4962	27.2404	18.5375	24.5111	17.4093
MEL_191-8	NA	S2	78.2907	54.9285	44.9312
MEL_192-1	NA	S2	62.0456	40.0698	37.0334	31.1835	31.0717	30.8049	30.224
MEL_192-3	NA	S2	53.4743	34.9367	34.8062
MEL_192-4	NA	S2	90.4568	58.1406	94.9176	44.5163	52.3733	45.0124	51.3087
MEL_192-6	6336	S2	55.645	39.6163	35.009	25.2585	16.014	22.1535	14.175
MEL_192-7	6337	S2	100	99.6981	99.5232	94.2889	81.4292	90.6044	85.8649
MEL_192-8	NA	S2	75.3972	47.7273	34.9035
MEL_193-1	6339	S2	4.12554	0.553066	0	1.62102	1.342	1.97766	0.0710139
MEL_193-2	6340	S2	60.4143	35.2945	49.8979	13.4457	62.6902	9.61562	75.7286
MEL_193-3	NA	S2	50.0866	31.3137	35.0934
MEL_193-4	NA	S2	40.803	38.5011	45.1984
MEL_193-5	NA	S2	37.354	8.06228	15.5167
MEL_193-6	6344	S2	76.0066	50.5008	79.8565	75.5891	64.6837	71.3928	70.8502
MEL_193-7	6347	S2	67.1979	54.9082	45.2916	24.9296	28.0388	23.6248	25.5111
MEL_193-8	6348	S2	0	0.131913	2.14418	4.07532	3.31894	5.24327	2.98854
MEL_194a-1	NA	S2	8.12755	1.06991	5.11051
MEL_194a-2	NA	S2	0	0	0.0367439	0.855753	1.02829	0	0
MEL_194a-3	NA	S2	82.3229	50.055	40.1782
MEL_194a-4	6354	S2	52.4573	29.9154	34.9821	25.2333	20.5004	23.5819	19.092
MEL_194b-1	6355	S2	34.5755	36.361	20.0192	32.9155	17.2141	29.488	20.9598
MEL_194b-4	6356	S2	34.212	29.6317	49.903	6.69184	18.119	7.85037	17.7854
MEL_195-1a	6357	S2	27.5707	8.511	9.92519	9.24388	10.7423	7.02322	11.6958
MEL_195-1b	NA	S2	2.58568	0	0	0.873584	1.29563	0	0
MEL_195-1cA	6359	S2	10.8422	0.110148	0	1.88587	2.28395	0.343969	0.00936589
MEL_195-1cD	6362	S2	0	0	0.0582792	1.05533	0.939731	0.95049	0.153835
MEL_195-1d	6363	S2	0.350962	0	1.01593	1.36866	2.00237	1.94163	2.38376
MEL_195-1e	6364	S2	27.299	5.22369	0.650269	2.21971	2.80402	2.64418	2.47317
MEL_195-1f	6365	S2	40.6811	19.6674	1.54483	22.199	14.2352	21.3112	13.2068
MEL_196-1A	NA	S2	44.1163	50.0384	29.9982
MEL_196-1B	6367	S2	34.1322	29.8599	45.3662	17.9378	21.4561	18.3631	20.8166
MEL_196-2	6368	S2	0.432627	2.8738	11.4836	3.58328	2.40486	3.48391	0.372419
MEL_196-3	6369	S2	13.3445	9.68644	14.925	1.93073	7.71215	0	8.72974
MEL_196-4	6370	S2	37.3834	39.2551	39.9888	15.6382	32.29	16.2976	32.9706
MEL_196-5	NA	S2	79.2005	55.0142	50.0407	50.5942	66.3499	50.7351	65.7406
MEL_196-6	NA	S2	6.52588	0	4.13136
MEL_196-8	NA	S2	1.90605	0.564274	0.535186
MEL_197-2	6374	S2	0.0429553	0	0	4.43872	3.08297	9.21208	4.20182
MEL_197-3	6375	S2	22.2376	24.5613	24.9726	4.49914	8.28957	3.1184	7.90958
MEL_197-5	6376	S2	90.5369	40.1493	50.3236	32.6	78.3643	34.0181	77.3459
MEL_197-6	6377	S2	38.8943	30.0925	9.85151	15.5355	17.9131	19.189	18.114
MEL_197-7	6378	S2	59.0642	66.4429	60.0303	46.7708	52.7841	47.7248	52.037
MEL_197-8	NA	S2	12.6668	0.739504	0.0237896
MEL_198-1	NA	S2	51.0469	30.0457	35.018
MEL_198-2	6381	S2	93.0606	85.1705	90.0169	52.9257	86.14	57.5261	89.3803
MEL_198-3	6382	S2	72.6244	30.3818	18.9828	26.144	82.2383	25.5903	79.4442
MEL_198-4	NA	S2	54.0189	45.4522	54.797
MEL_198-6	NA	S2	59.5048	44.9687	70.4766
MEL_198-7	NA	S2	41.6851	14.5888	1.61133
MEL_198-8	6386	S2	52.3172	37.9881	44.9308	25.5078	19.8276	23.5165	17.3606
MEL_199-1	NA	S2		35.1214	35.0583
MEL_199-2	NA	S2	26.5817	15.3127	10.0415	20.4001	14.3325	20.0842	13.926
MEL_199-3	6389	S2	28.5274	15.2371	15.0215	6.79449	3.07529	10.3313	0.297541
MEL_199-4	6390	S2	31.4022	40.0581	44.9922	14.0543	60.6371	15.9295	68.1229
MEL_199-5	NA	S2	57.4693	38.8649	69.5532
MEL_199-6	NA	S2	59.4113	45.0026	35.3238
MEL_199-7	6393	S2	82.9423	100	81.1699	51.6121	77.17	51.45	80.8109
MEL_200-1b	6395	S2	24.1847	0	2.51729	3.17667	5.83515	1.33369	8.05134
MEL_200-2	NA	S2	75.7226	60.2706	35.0579
MEL_200-3	6397	S2	43.3104	36.2224	39.8936	28.1715	20.2196	29.3253	18.5066
MEL_200-5	6398	S2	69.446	50.0606	51.79	26.9412	66.6498	27.0931	62.4281
MEL_201-1	6399	S2	33.3394	45.1295	40.0594	36.2026	46.98	35.6005	43.2727
MEL_201-4	6402	S2	39.8936	33.7427	29.9906	25.1346	14.2661	26.6339	11.4579
MEL_201-5	6403	S2	50.4056	53.0707	45.0381	12.8345	20.7342	13.1113	21.6823
MEL_201-6	6404	S2	39.3657	30.0279	19.9462	16.8282	15.692	19.6421	15.0441
MEL_201-7	NA	S2	42.9526	34.6889	5.10512
MEL_201-8	NA	S2	84.7446	97.8899	95.0116	77.7884	67.1371	80.478	68.9388
MEL_202-2	6407	S2	14.9788	1.02015	1.85153	8.6382	6.02495	13.0674	5.46116
MEL_202-3	6408	S2	68.1986	45.0103	50.0331	25.79	51.8563	27.8018	53.4876
MEL_202-4	6409	S2	47.8897	43.757	34.8945	22.7057	33.2657	22.9682	32.8127
MEL_202-5	6411	S2	45.3218	25.0659	4.98771	27.286	12.515	27.0064	11.9404
MEL_202-6	6412	S2	100	74.8986	98.1847	75.3063	96.4623	79.4738	97.9556
MEL_203-1	NA	S2	0.12468	0.530784	0.0108318	0.840356	1.26038	0	2.15795
MEL_203-2	NA	S2	0.262571	0	0.00734718
MEL_203-3	6415	S2	0	0.571891	0.448754	2.12906	1.14485	0.655939	1.71778
MEL_203-4	NA	S2	86.6072	38.6892	49.9942
MEL_203-5	NA	S2	44.7663	35.1903	44.9847	10.0553	16.1892	13.9398	18.0706
MEL_203-6	6418	S2	51.1292	14.503	24.8743	29.903	41.0612	30.2143	39.1516
MEL_203-7	NA	S2	36.3028	24.991	25.1545
MEL_203-8	6420	S2	96.6417	83.1761	94.8278	78.8266	96.3252	79.4186	94.3495
MEL_204-1	6421	S2	60.2267	54.7519	54.7899	27.4587	31.6897	27.8643	29.8898
MEL_204-2	6422	S2	47.6115	39.9618	44.435	30.618	18.2318	29.2051	19.7529
MEL_204-4	6424	S2	84.7137	81.3193	95.0377	69.316	60.6783	72.8292	65.6135
MEL_204-5	NA	S2	55.146	58.7724	54.5918
MEL_204-6	NA	S2	47.9267	41.7046	30.0401
MEL_204-7	6427	S2	78.7817	45.7582	34.9621	40.2196	44.6257	39.8943	39.8288
MEL_204-8A	NA	S2	67.6934	45.3938	30.8852
MEL_204-8B	NA	S2	71.9357	54.5647	44.8792
MEL_205-1a	NA	S2	0.172077	0.98664	2.29203
MEL_205-1c	NA	S2	32.2137	34.5904	15.0795
MEL_205-1d	6433	S2	33.6962	35.0332	84.8965	33.3744	36.5837	30.8292	34.5995
MEL_205-1e	6435	S2	32.2746	35.0582	35.4728	6.47865	25.639	11.0674	25.4953
MEL_205-1f	6436	S2	46.4651			1.6139	6.27095	0	6.85412
MEL_206a-1a	6437	S2	8.08808	10.3182	6.79586	1.74497	7.53081	0	5.31156
MEL_206a-1b	NA	S2	0	0	0.121476	1.4466	6.34815	0	4.26399
MEL_206b-1	6439	S2	50.1491	29.9348	32.3496	15.5086		15.4164
MEL_206b-2	6440	S2	49.8834	45.2668	45.1052	22.4943	36.188	21.0081	35.1086
MEL_206b-3	NA	S2	59.4584	30.0439	15.1234
MEL_206b-4	NA	S2	66.7872	45.1767	54.8563
MEL_207-1	6443	S2	36.8031	29.9004	34.522	15.3651	17.1369	16.4462	17.0062
MEL_207-2	NA	S2	50.319	53.5384	40.0646
MEL_207-3	6445	S2	34.4514	20.0866	19.5032	7.66475	5.23016	7.40458	4.25825
MEL_207-4	NA	S2	7.87761	0.301063	0
MEL_207-5	NA	S2	85.7885	54.9876	70.0768
MEL_207-6	6448	S2	41.6566	24.8399	69.8746	21.3474	35.9696	22.4561	35.8743
MEL_207-7	6449	S2	59.2656	54.9741	39.979	22.8909	35.4033	23.0456	32.6188
MEL_208-1	6450	S2	36.4923	29.7688	31.355
MEL_208-2	6451	S2	58.8186	54.9709	35.146	32.3226	49.5205	29.4768	49.5899
MEL_208-3	6452	S2	24.6826	1.2126	5.00665	1.91561	2.18744	1.35973	0.0110614
MEL_208-4	6453	S2	8.65322	0	2.17253	2.01184	4.14312	1.80493	2.7715
MEL_208-5	NA	S2	39.3967	24.1481	24.9806
MEL_208-6	6455	S2	28.0967	35.085	24.4696	10.0056	10.8081	9.02312	11.0876
MEL_208-7	NA	S2	29.8672	14.9968	20.0123
MEL_208-8	NA	S2	0.859484	0.865838	0	1.97897	13.3281	2.06407	14.326
MEL_209-1	6458	S2	69.2964	45.8147	44.9508	36.9809	34.942	36.7797	32.4778
MEL_209-2	6459	S2	40.1615	35.0814	44.5108	31.3637	29.2957	30.3001	28.5076
MEL_209-3	NA	S2	43.5914	34.9702	13.251
MEL_209-4	6461	S2	72.2711	35.1454	41.1794	17.9299	48.5254	24.7549	48.5936
MEL_209-5	6464	S2	64.5743	55.0659	54.3813	28.3134	45.5693	31.1978	45.575
MEL_209-6	NA	S2	68.422	45.7645	47.4266	30.3221	67.795	30.1072	69.5397
MEL_209-7	NA	S2	26.2686	10.6059	0
MEL_210-1a	NA	S2	1.54313	0	0	0.836601	1.04719	0	1.20451
MEL_210-1b	6468	S2	0	0.070914	0	1.0282	1.06977	2.57241	1.19294
MEL_210-2a	6469	S2	10.9028	10.3006	25.655	6.14122	8.16373	3.90008	8.53541
MEL_210-3	NA	S2	30.3616	34.9309	21.5105
MEL_210-4	6472	S2	11.7466	9.96834	29.3015	2.44607	6.56739	6.86669	2.98691
Rialto	NA	S2	75.3031	53.0895	32.685	38.2316	38.5338	37.5934	38.5414
Robigus	NA	S2	95.6571	92.862	92.4826	44.7981	75.8546	48.7139	78.8711
Soissons	NA	S2	0.242936	0.205033	1.07908	1.73897	1.48872	0	1.18776
Xi19	NA	S2	32.7224	16.0837	11.5137	13.4556	8.5052	13.2318	7.96367
Alchemy	NA	S3	14.197	8.59599	14.9989	5.42536	5.81474	7.9826	6.65797
Brompton	NA	S3	55.2199	47.0212	18.0263	35.6337	39.969	34.5408	37.9655
Claire	NA	S3	31.6716	62.0698	49.624	26.9176	26.9254	26.0393	25.7258
Hereward	NA	S3	14.4731	26.9653	14.9709	9.38053	5.31199	9.5085	5.48063
MEL_001-1a	NA	S3	25.8451	3.58626	6.14088
MEL_001-1b	NA	S3	46.915	37.0213	44.9992
MEL_001-1c	NA	S3	1.32169	0.0112146	0
MEL_001-2a	NA	S3	99.516	100	100	96.4759	95.3393	99.8898	98.8992
MEL_001-2b	5223	S3	44.8776	7.46944	0	59.1889	19.1543	57.8688	16.0552
MEL_001-2c	NA	S3	34.7674	39.2576	34.9955
MEL_002-1	NA	S3	56.1888	57.3842	59.9752	49.2229	57.0797	51.8892	58.4486
MEL_002-3	5226	S3	0	0	0	1.12101	1.08791	0	0.836167
MEL_002-4	NA	S3	29.8228	25.1659	14.4944
MEL_002-5	NA	S3	77.1296	96.6376	94.9821	65.2918	83.344	62.2995	81.4825
MEL_002-7	5231	S3	64.2863	33.0332	40.0329	31.8406	27.9763	29.6587	27.358
MEL_002-8	NA	S3	72.2244	74.6267	75.0788
MEL_003-1a	NA	S3	63.1157	69.3382	34.9997
MEL_003-1c	5234	S3	16.4192	14.181	9.99196
MEL_003-1e	NA	S3	78.2397	40.6479	60.1921
MEL_003-1f	NA	S3	24.9425	20.5513	5.00108
MEL_004-1	NA	S3	83.1394	40.4302	74.6011	36.1592	38.4014	35.1847	37.3848
MEL_004-2	5238	S3	68.6913	37.385	15.0023	24.9562	17.1135	22.7732	18.0721
MEL_004-3	5239	S3	98.0077	66.6173	45.0076	38.76	43.7069	37.8981	44.0862
MEL_004-4	NA	S3	91.9607	42.2144	55.0608
MEL_004-5	5241	S3	98.3185	100	98	82.0178	79.3458	78.5854	81.7911
MEL_005-1	NA	S3	1.74865	0.601931	0.00297234	1.24622	0.920503	1.27831	0
MEL_005-2	NA	S3	15.1715	10.5109	24.9974
MEL_005-3	5244	S3	97.5008	98.9002	99.9999
MEL_005-4	5245	S3	39.5319	34.2259	45.001	31.9098	60.1499	31.2644	65.6413
MEL_005-5	5246	S3	14.2299	8.73712	10.7864	11.2062	5.00881	12.9611	3.6047
MEL_005-7	5247	S3	65.8641	44.8426	80.0341	22.1719	29.0812	22.3019	29.017
MEL_005-8	5248	S3	3.16376	9.24008	1.99995	5.14999	5.79119	6.69001	3.93255
MEL_006-1	5250	S3	34.5701	43.7397	15.0006	16.6796	11.7299	18.5304	10.064
MEL_006-2	NA	S3	5.87547	7.11595	4.99927
MEL_006-3	5252	S3	53.9312	28.8102	85.9905	9.10245	14.0459	10.7626	12.8553
MEL_006-6	5253	S3	95.6231	100	99.9997	55.0767	92.7287	54.1414	86.0538
MEL_006-7	5254	S3	62.4138	44.7343	25.7239	31.346	37.2706	38.832	39.0169
MEL_006-8	5255	S3	89.2435	98.9744	94.2825	64.3734	91.1591	67.832	88.9648
MEL_007-1a	NA	S3	88.986	54.5742	95.0426
MEL_007-1b	5257	S3	14.763	3.10444	15.0013	3.43036	2.22707	2.13094	0
MEL_007-2a	NA	S3	47.5343	36.4955	54.9998
MEL_007-2b	5260	S3	70.8712	64.4546	94.9668	39.7827	37.3065	37.8688	37.4712
MEL_007-2c	NA	S3	100	98.3156	100	68.9284	87.4726	71.9864	91.7684
MEL_008-1	NA	S3	38.3017	39.6672	46.0215
MEL_008-2	NA	S3	47.9473	19.9038	33.8676	30.4298	14.4314	29.3936	12.316
MEL_008-3	5264	S3	100	98.3067	98.4704	94.063	99.3938	92.4269	97.8443
MEL_008-4	5265	S3	99.3757	91.995	98.0003	85.4698	97.4679	82.3881	97.4046
MEL_008-5	NA	S3	65.4804	70.5751	35.0188
MEL_008-7	NA	S3	95.5206	97.1117	100	96.0472	100	91.5854	100
MEL_009a-1	NA	S3	46.8825	64.5392	60.1334
MEL_009a-2a	NA	S3	77.6915	66.0923	50.0018
MEL_009a-2b	5270	S3	62.2282	91.6933	39.5997	44.605	62.3531	43.4574	67.4308
MEL_009a-3	NA	S3	67.5974	81.1115	55
MEL_009a-4	NA	S3	79.1603	93.9438	65.0005
MEL_009b-1	NA	S3	54.4351	27.7745	34.995
MEL_009b-2	5274	S3	48.5022	34.0308	35.0001	10.3865	31.4154	9.98641	28.176
MEL_010-1a	5275	S3	100	66.7384	98	97.8374	94.8536	94.9597	95.9874
MEL_010-1b	5277	S3	97.0269	93.565	79.9999	75.4659	84.0074	75.5169	82.3595
MEL_010-3	5278	S3	31.5951	36.9056	40.0015	23.5127	16.8516	22.7973	16.3459
MEL_010-5	5279	S3	37.8275	10.3798	10.0063	14.1186	7.54884	13.3324	4.44254
MEL_011-1a	NA	S3	83.8904	52.7244	65.0019
MEL_011-1b	5281	S3	87.0089	97.012	97.9985	60.6373	89.5479	63.7543	87.2692
MEL_011-2a	5282	S3	67.3385	32.4734	20.0662	7.70348	32.0277	7.96871	33.8838
MEL_011-2b	NA	S3	81.6723	66.3434	69.9395
MEL_011-3	5284	S3	73.1652	82.4307	66.1345	40.0921	66.3635	37.9156	65.1895
MEL_011-4	5285	S3	85.0043	66.2912	89.9997	44.9682	75.7775	43.8073	75.4563
MEL_012-1b	5287	S3	94.6725	99.4809	84.9996
MEL_012-2a	NA	S3	79.1773	72.771	29.9201
MEL_012-2b	NA	S3	98.2255	100	70.7853	63.8446	100	68.4609	99.6818
MEL_012-3	5290	S3	39.9825	78.5795	79.9988	38.9717	55.1336	39.3945	57.5951
MEL_012-4	5291	S3	76.2848	54.4752	90.0002	36.5222	54.9074	35.9063	54.9729
MEL_013-1a	5292	S3	20.5463	18.3554	10.5884
MEL_013-1b	NA	S3	24.9164	34.9174	35
MEL_013-2a	NA	S3	77.2108	64.2584	44.97
MEL_013-2c	5296	S3	78.8751	30.9359	44.9959
MEL_014-2	5297	S3	67.5495	31.0792	64.9716	17.9115	16.8881	18.9052	17.3286
MEL_014-4	5298	S3	92.6393	81.5821	50.3375	46.7128	71.2184	47.7482	71.8956
MEL_014-5	NA	S3	24.3594	27.9425	24.9999
MEL_014-7	5300	S3	49.2532	41.4924	15.0022	17.8085	10.5239	17.6793	7.82039
MEL_014-8	5301	S3	5.22738	0	0.099278	1.92751	3.8771	0.955933	1.98054
MEL_015-2	5302	S3	29.7475	6.47421	0.521011	5.82186	6.45521	2.86877	7.45364
MEL_015-3	5303	S3	21.3955	5.69532	7.0097	2.98787	3.89	3.37835	4.36186
MEL_015-4	NA	S3	53.3878	47.1691	29.9998
MEL_015-7	5305	S3	58.2362	34.4035	30.032	15.525	36.1088	12.8688	35.4301
MEL_015-8	5306	S3	32.6385	23.011	35.0001	10.8506	13.2418	8.52759	12.4
MEL_016-1	NA	S3	59.9408	37.1398	44.9946	24.5779	16.1635	24.3936	13.6749
MEL_016-3	NA	S3	71.2591	52.5479	54.9977
MEL_016-4	5309	S3	4.70437	0.987073	0	1.80696	1.07662	1.10645	0
MEL_016-5	NA	S3	70.9607	19.1221	15
MEL_016-6	5311	S3	0	1.85668	0	3.70991	4.44123	3.85299	1.78626
MEL_016-7	NA	S3	36.7106	37.2828	35.0002	6.11599	12.3551	4.08685	14.4308
MEL_017-2	NA	S3	98.9278	100	79.6046
MEL_017-3	NA	S3	98.7703	100	99.9859	100	91.508	97.9858	97.1417
MEL_017-4	5315	S3	100	87.4781	98.0009	65.3201	75.9747	65.3422	67.8264
MEL_017-5	NA	S3	17.8146	0.254179	34.9966
MEL_017-6	NA	S3	79.1713	89.7613	97.9996	58.4122	70.0387	60.3863	66.2552
MEL_017-7	NA	S3	74.6614	28.2539	24.9097
MEL_018-1	5319	S3	73.5587	46.7717	74.9601	25.9455	40.4138	25.1928	39.5734
MEL_018-2	5320	S3	100	100	100	100	100	100	100
MEL_019-1a	5321	S3	80.7489	39.1776	44.9998	37.5037	43.3603	41.1462	45.333
MEL_019-4	5323	S3	53.1387	46.9115	30.0253	17.6846	31.6201	15.8838	30.6943
MEL_019-5	5324	S3	20.9363	8.10241	3.01725	4.22211	4.17306	3.93571	3.61842
MEL_019-6	5325	S3	95.7188	88.1358	98.1332	68.974	88.632	66.9988	90.3119
MEL_020-1	5327	S3	23.2132	28.2993	30.0191	20.2664	6.94059	19.8881	4.58705
MEL_020-2	NA	S3	2.54514	3.08049	0.0317967	1.90114	1.81446	0	0
MEL_020-3	5330	S3	34.6716	44.4912	29.9306	16.4636	20.2928	17.8008	19.1524
MEL_020-4	NA	S3	86.0194	56.1281	90
MEL_020-5	5332	S3	2.93496			3.18364	1.68143	1.74545	4.32791
MEL_020-6	NA	S3	0	0	0	2.06509	2.69084	0.852428	1.96937
MEL_020-7	5334	S3	34.4469	36.8271	20.001	20.4233	24.0484	20.6153	21.6784
MEL_020-8	NA	S3	0.109953	7.26185	0.0965342	1.23905	1.12329	0.0524276	0.894205
MEL_021-1	5336	S3	87.3309	63.3135	97.9969
MEL_021-2	5337	S3	79.4778	100	94.9997
MEL_021-3	5338	S3	97.0732	92.746	30.0067
MEL_021-7	5339	S3	63.313	39.3537	34.5999	40.2863	31.6817	38.2793	32.9984
MEL_022-1c	5342	S3	99.622	70.4515	94.9535	67.1546	64.9922	64.3059	59.2747
MEL_022-2a	NA	S3	85.6841	89.4341	80.0097
MEL_022-2b	5344	S3	56.2043	24.6359	35.3521	17.5014	20.4009	15.2678	18.4393
MEL_022-2c	NA	S3	51.0108	43.5795	30.0021
MEL_023-1	NA	S3	79.9794	39.8608	30
MEL_023-2	5347	S3	32.0568	29.391	25.0628	21.294	14.688	19.9173	15.431
MEL_023-4	5348	S3	3.22996	0.378905	0.19671	1.0286	1.06117	0	1.96631
MEL_023-5	5349	S3	0.900092	0	0	1.16059	1.1317	0.362602	0.248651
MEL_023-6	5350	S3	73.4775	29.2636	25.0014	40.1967	20.6982	39.0128	19.8567
MEL_023-7	NA	S3	73.4801	59.4599	47.0339
MEL_024-1	NA	S3	0	4.93535	0
MEL_024-2	5353	S3	37.0125	25.824	29.9709	25.44	6.56404	24.2757	5.44778
MEL_024-3	NA	S3	25.5284	19.5475	25.0133
MEL_024-5	5355	S3	68.5553	69.4326	29.9979	29.5004	60.3685	28.6153	57.0325
MEL_024-6	NA	S3	95.2545	94.1174	97.9944	66.5684	79.6793	68.8898	86.8921
MEL_025-1a	NA	S3	68.4796	60.8029	80.0222	34.6122	42.8728	33.7829	42.049
MEL_025-1b	5359	S3	97.38	95.5985	94.9713
MEL_025-1c	5360	S3	71.5416	54.5122	64.9974	68.6748	69.9076	66.432	71.7749
MEL_025-1d	5362	S3	80.4094	87.6313	89.9358	44.6062	75.0421	43.0446	69.7756
MEL_025-1e	5363	S3	72.2876	86.0335	97.9951	39.7928	50.8608	37.3936	50.037
MEL_025-1f	5364	S3	94.2109	100	100	95.6438	95.1196	89.7793	91.4314
MEL_026-1b	5365	S3	69.5886	36.1502	35.0227	46.5217	39.1134	46.6159	36.0185
MEL_026-1c	NA	S3	0.498937	5.77952	0.505116
MEL_026-1f	NA	S3	87.9715	97.0962	99.9902
MEL_027-1e	5371	S3	0.353428	0.279681	0.0864511	0.951558	1.15023	0	2.22002
MEL_028-1c	5374	S3	99.8682	97.8914	99.9319	83.0968	96.4817	74.3936	93.8195
MEL_029-1c	5377	S3	94.0309	100	89.9949	59.3788	74.243	59.8262	73.6544
MEL_029-2b	5379	S3	98.3276	99.3879	98.9973	100	93.803	99.9348	98.5133
MEL_030-1a	NA	S3	18.2494	22.1179	4.99564
MEL_030-1b	5382	S3	19.5793	4.95516	2.11436	9.25029	4.02159	4.39477	2.21812
MEL_030-2a	5384	S3	0.754579	3.19087	0.000329804	1.02715	1.10062	0	0
MEL_031-1b	NA	S3	55.5147	38.1508	54.9952
MEL_031-1c	5389	S3	27.3787	1.96756	3.00016	13.8016	5.51171	11.9551	3.857
MEL_031-2c	5392	S3	39.937	28.0438	39.9999	11.146	23.178	9.98577	25.0873
MEL_032-1	5393	S3	41.7909	29.0445	25.0124	12.2877	16.2138	12.9203	14.4981
MEL_032-2	NA	S3	0.542407	3.25532	0
MEL_032-5	5395	S3	56.8027	53.8603	55	29.1488	31.0082	27.0336	29.2718
MEL_032-6	5396	S3	46.9178	36.8397	29.625	29.3539	14.8752	28.5294	13.8969
MEL_032-7	NA	S3	30.7236	7.12574	7.00031
MEL_032-8	5398	S3	48.2483	0	4.99674	6.99391	8.84281	5.68127	9.0557
MEL_033-1a	5399	S3	67.5043	94.4494	60.0012	46.0601	59.043	51.0013	63.3479
MEL_033-1b	NA	S3	5.26713	64.1835	34.9827
MEL_033-2	5401	S3	87.9397	59.8841	55	45.2533	54.0319	44.0207	51.1668
MEL_033-3	NA	S3	90.3035	100	100
MEL_033-4	5403	S3	96.8091	99.4032	80.0007	81.9637	71.3572	79.7479	72.9594
MEL_033-5	5404	S3	71.0815	79.364	74.9974	41.5189	88.991	41.2401	89.4423
MEL_033-6	NA	S3	72.0091	81.8896	95.1235
MEL_033-7	5406	S3	96.1302	77.286	99.9997	60.1805	100	63.886	100
MEL_033-8	NA	S3	100	73.1331	100
MEL_034-4	5408	S3	37.1751	46.1443	39.9861	14.3945	11.3752	16.3711	12.1532
MEL_034-5	5409	S3	7.07104	11.4548	1.33161	1.47797	1.51053	1.29992	0
MEL_034-6	5410	S3	95.1642	88.6703	90.0344	66.9268	97.0209	67.3062	98.4786
MEL_034-7	5411	S3	49.998	42.3377	34.9721	18.5713	9.57154	17.7934	8.49102
MEL_035-1	5412	S3	56.1364	14.5978	3.00625	18.6933	14.6207	18.0783	14.8109
MEL_035-2	5413	S3	51.4099	32.2032	39.9864	27.1326	30.9104	27.7918	29.6458
MEL_035-3	5414	S3	95.4673	42.8865	85.0005	12.0775	53.4601	11.6587	50.3119
MEL_035-7	NA	S3	41.6168	30.5694	30.2668	6.47509	16.4092	8.58542	15.1708
MEL_035-8	5416	S3	0.595302	0.766112	3.12961	1.8269	1.30984	0.947865	0
MEL_036-1b	5417	S3	75.5973	57.4093	55.0635	32.5465	58.7532	31.5602	59.829
MEL_036-3	5418	S3	5.36245	45.2391	34.9632	19.8235	15.1317	18.8443	14.1586
MEL_036-7	NA	S3	7.54582	9.42682	4.96394	3.62215	10.3532	2.99216	10.5826
MEL_036-8	5420	S3	65.071	40.7822	65.0415	31.4708	36.874	32.4127	33.9293
MEL_037-1a	5421	S3	30.133	1.29996	15	6.87049	6.02824	5.98832	3.87759
MEL_037-1b	NA	S3	67.4622	29.7077	34.985
MEL_037-2a	5424	S3	0	4.21676	0	1.91714	1.31928	1.43079	0.643927
MEL_038-1a	5426	S3	0	0	9.52e-05	1.61765	1.22561	0	2.87848
MEL_038-1c	NA	S3	0.0618987	0	0.103308	4.0881	5.63267	4.64854	4.12738
MEL_038-2b	5429	S3	58.4116	52.6086	44.9997	29.9821	20.3147	28.832	19.0849
MEL_038-2c	NA	S3	53.8415	33.4014	35.0024
MEL_039-1a	NA	S3	0	2.08968	1.00195
MEL_039-1e	5434	S3	3.93497	11.9076	1.00009	8.1762	6.45993	8.64854	8.48098
MEL_040-1c	5436	S3	0.447325	6.82874	0	26.364	1.17451	24.9173	0
MEL_040-2b	NA	S3	85.4253	25.0028	25.0017
MEL_040-2c	5438	S3	8.92295	3.57541	1.00003	5.65139	9.34877	4.10221	8.54195
MEL_041-1a	NA	S3	28.8677	27.7495	34.9729
MEL_041-1c	5440	S3	1.6425	7.31085	2.00011	5.43561	3.18146	3.02671	0.156809
MEL_041-2a	NA	S3	69.8267	22.655	30.0014
MEL_041-2c	5443	S3	90.5424	56.0941	16.559	49.0649	22.6043	49.0683	23.174
MEL_042-1b	5445	S3	6.70327	0	0	2.44539	1.3667	1.96106	1.84475
MEL_042-1c	NA	S3	27.072	16.7968	9.99259
MEL_042-1d	NA	S3	94.9344	48.9882	54.9977
MEL_043-1	5449	S3	63.5091	56.764	50.0398	26.4608	39.3276	27.1595	39.6024
MEL_043-2	5450	S3	46.2508	31.3667	79.977	36.1173	39.0175	34.8981	33.8834
MEL_043-3	NA	S3	16.563	60.24	75.0071	3.19324	3.81303	2.88029	2.09985
MEL_043-4	5452	S3	15.767	29.4326	15.2842	4.74528	8.8516	1.76444	7.58814
MEL_043-5	5453	S3	3.34439	0.911335	1.95933	4.17958	15.9682	3.9459	14.8625
MEL_043-6	5454	S3	18.4259	29.6204	20	6.22793	10.2967	5.67011	8.18327
MEL_043-7	5455	S3	78.3488	62.58	64.8305	27.1403	76.9759	26.1766	75.2138
MEL_044a-1	5456	S3	81.2963	32.1912	39.9998	31.9841	56.6593	31.4501	56.9428
MEL_044a-2	5457	S3	96.2774	100	97.9951	85.6903	87.8045	80.807	83.1349
MEL_044a-3	NA	S3	22.5201	34.2211	20.3373
MEL_044a-4	5459	S3	95.6449	94.0351	94.9848	57.1665	72.2946	57.13	76.7537
MEL_044b-1b	5461	S3	24.5889	27.9495	30.0048	6.37376	26.6912	6.42429	25.2259
MEL_045-1a	NA	S3	0.725934	0.725236	0.0259406	1.17086	1.12348	0.980294	0
MEL_045-1b	NA	S3	14.1989	9.43766	20.0092	12.4102	25.6929	12.4607	26.6678
MEL_045-1e	NA	S3	1.85705	3.94275	1.38283
MEL_046-1	5467	S3	99.8441	81.6935	98.001	40.9974	52.6988	43.2693	58.7448
MEL_046-2	5468	S3	94.7786	81.7965	98.0127	65.5316	85.6286	63.9164	76.5815
MEL_046-5	NA	S3	97.2333	82.9955	97.9999	43.6592	83.9561	41.9052	84.5832
MEL_046-7	NA	S3	97.5585	100	100	100	95.4037	98.6308	98.3902
MEL_047a-1	5471	S3	7.31132	0	7.00014	1.68187	1.22416	0	0
MEL_047a-2	NA	S3	100	84.9153	74.995
MEL_047a-3	5473	S3	92.549	66.3037	90.0001	50.4453	61.087	49.6542	60.0391
MEL_047b-1a	5474	S3	0	0	0	1.87443	1.28229	1.48634	0.289249
MEL_048-1a	5476	S3	10.6118	0	0.538621	11.154	24.5541	9.91727	22.9165
MEL_048-1c	5477	S3	49.9564	21.7157	0	33.1506	5.07448	32.8192	5.03526
MEL_048-2a	NA	S3	78.5627	67.5141	75.0012
MEL_048-2bA	5479	S3	0.971929	9.33163	2.00041	2.88411	2.06995	1.635	0.842674
MEL_048-2bB	NA	S3	20.3252	10.1631	7.0235
MEL_048-2c	NA	S3	35.5666	40.0523	45.0158
MEL_049-2	NA	S3	2.62506	24.5496	20.3879
MEL_049-3	NA	S3	92.5921	93.941	100
MEL_049-4	5484	S3	21.6255	16.471	15.0229	1.90312	5.96795	0	4.99159
MEL_049-5	5485	S3	98.7491	99.4036	100	80.7467	100	81.9836	94.868
MEL_049-6	NA	S3	41.4321	33.0175	9.94559
MEL_050-1	5487	S3	99.7776	100	100	80.8033	100	80.5067	97.5381
MEL_050-3	NA	S3	56.8947	18.4282	19.9938
MEL_050-5	5489	S3	86.0858	94.3631	95.3285	43.901	86.7451	42.3134	87.7933
MEL_050-6	5490	S3	79.9875	94.2841	95.5679	74.143	88.1968	69.6784	75.5745
MEL_050-7	NA	S3	86.6332	96.4851	79.9971
MEL_050-8	NA	S3	96.0234	94.0429	94.999
MEL_051-1c	NA	S3	40.4633	36.1544	35.0023
MEL_051-1d	5496	S3	51.0684	58.7923	64.973	52.9238	15.9017	55.4609	14.5518
MEL_051-1e	NA	S3	67.0093	65.7208	55
MEL_052-1	5498	S3	99.841	100	99.6174	69.9539	90.5607	69.2721	87.0941
MEL_052-3	5500	S3	57.1494	60.8016	65.0016	44.2464	45.5666	43.5854	45.7952
MEL_052-4	NA	S3	81.2395	45.2813	94.9909
MEL_052-5	5502	S3	59.2575	54.3258	35.0009	25.9646	10.728	24.5294	9.61807
MEL_052-7	5503	S3	100	97.8956	100	100	94.8013	100	98.0446
MEL_052-8	5505	S3	66.3936	34.7392	75.0002	55.0405	56.7906	56.6706	53.1552
MEL_053-1a	5507	S3	54.6186	56.9238	54.9989	15.9547	37.1072	13.7355	35.5686
MEL_053-1b	NA	S3	61.0517	81.7346	39.7337
MEL_053-2a	5511	S3		33.8477	34.9333	29.6137	16.1386	29.8975	18.0636
MEL_053-2b	NA	S3	10.2637	11.2337	10.001
MEL_053-3	NA	S3	10.7832	28.6037	5.03168
MEL_054-1	NA	S3	43.497	33.7491	14.9995	3.34988	1.81988	1.41235	0
MEL_054-2	5516	S3	49.2492	44.6981	30.0677	29.4676	39.2125	27.2508	38.165
MEL_054-3	5517	S3	52.4974	70.7097	80.2669	38.6479	77.3989	37.3062	70.6805
MEL_054-5	NA	S3	0.510908	6.27278	10.0033
MEL_054-7	5519	S3	43.5386	30.5893	6.99783	15.9022	18.9329	14.63	18.1165
MEL_054-8	5520	S3	98.201	96.7874	97.553	69.9906	88.6951	63.7072	96.0091
MEL_055-1a	5521	S3	67.8697	53.6706	49.9101
MEL_055-2b	5526	S3	1.97219	25.8909	10.4524
MEL_056-1	5527	S3	0.312462	0.79177	0	1.64953	1.56352	0	2.91212
MEL_056-2	NA	S3	34.9958	38.7404	29.9999
MEL_056-4	5529	S3	84.2669	72.2849	70.0979	36.6798	55.7324	36.7239	56.4923
MEL_056-5	5530	S3	50.691	35.4116	35.003	20.2028	27.776	19.3544	26.776
MEL_056-6	5531	S3	1.44605	0	3.07e-06	1.39448	1.10055	0	0.370424
MEL_056-8	NA	S3	39.0835	38.1992	35.0262
MEL_057-1a	5533	S3	70.3564	92.6342	45.0331	46.5771	60.2243	45.9501	57.7934
MEL_057-2a	NA	S3	0	4.52494	0
MEL_057-3	5537	S3	22.2668	27.071	5.00017	14.0442	6.99426	13.8711	5.675
MEL_058-1	5538	S3	2.36931	6.06481	0.0253505	1.52521	5.03436	1.26572	1.05164
MEL_058-2	5539	S3	24.2918	20.4227	24.9957	24.5754	15.4073	25.9203	13.7755
MEL_058-3	5540	S3	88.852	65.1877	90	62.9851	100	59.8524	89.5328
MEL_058-4	5541	S3	64.5349	34.1273	6.99824	3.44216	14.903	5.70715	14.5112
MEL_058-6	NA	S3	97.6085	88.3543	100	86.014	100	90.9203	98.8142
MEL_058-7	5543	S3	61.8663	48.3955	0.421759	15.0435	47.9812	14.6784	42.5913
MEL_059-1a	5544	S3	0	3.52383	3	1.00238	1.50666	0	3.00501
MEL_059-1b	5545	S3	1.26489	0.511631	0	2.04859	1.44598	0.992755	1.92141
MEL_059-1c	5546	S3	1.89588	0	0	1.74719	4.31896	4.30103	4.44186
MEL_059-1d	5547	S3	0	3.30681	0	1.04789	0.978495	0.27294	0
MEL_059-1e	5548	S3	0	3.48372	0.0730981	1.45961	1.04446	1.54491	0
MEL_059-1f	5549	S3	11.7094	11.1278	4.99977	7.77041	9.22545	5.48821	8.35529
MEL_060-1a	5550	S3	72.1759	55.061	40.2493	40.1991	60.8827	39.2526	58.8571
MEL_060-1b	5551	S3	77.6633	98.936	89.9698	51.6379	70.8245	51.2229	67.6633
MEL_060-2a	NA	S3	71.7847	74.5687	75.0765
MEL_060-2bA	5553	S3	40.9556	50.0839	39.9972	30.9218	27.3327	28.6107	25.691
MEL_060-2bB	NA	S3	75.9511	61.4364	64.9951
MEL_060-3	5555	S3	40.764	17.2085	10.0256	10.1352	7.0741	9.60331	6.37857
MEL_060-4	5556	S3	71.1313	76.0641	50.0087	21.989	30.6207	23.0018	39.6961
MEL_061-1	5557	S3	58.9023	34.5652	35.3821	28.3639	32.6163	28.19	33.0121
MEL_061-2	5558	S3	0.533135	0	0	1.3926	0.948863	2.15667	0
MEL_061-4A	5559	S3	31.2411	50.1851	14.9971	7.19514	5.13214	7.13703	5.40669
MEL_061-7	5561	S3	35.632	27.0746	14.5998	13.1118	25.5666	12.4458	23.1317
MEL_062-1a	5562	S3	2.52365	0	0	1.21909	1.32748	0.312783	3.54047
MEL_062-2	5564	S3		66.9785	84.995	23.838	48.8119	25.5606	51.9978
MEL_062-3	5565	S3	67.9647	19.8321	9.96861	42.5791	30.0843	41.0783	27.6276
MEL_062-4	NA	S3	0.522739	3.24667	0
MEL_062-6	NA	S3	0	0.0543733	0.0101328
MEL_063a-1	5568	S3	1.59652	0	0.50004	1.23963	1.25972	0.956877	0.807178
MEL_063a-2	5569	S3	1.1125	1.25503	0.383712	2.52018	1.06494	0	0
MEL_063b-1	5570	S3	56.904	63.1288	25.0041	34.0447	77.5608	34.679	76.8429
MEL_064-1a	5571	S3	24.6059	28.18	30.0106	30.6688	12.9563	28.9191	12.2466
MEL_064-1b	5572	S3	0	0	0	1.92751	3.90657	0.955933	3.51688
MEL_064-1c	5573	S3	73.2329	75.8756	40.0269	32.2779	55.5777	30.6793	54.8102
MEL_064-1d	5574	S3	75.7775	56.1361	80	39.5551	65.8659	40.8898	75.1045
MEL_064-1e	5575	S3	0.287334	0.0964984	0.500222
MEL_064-1f	5576	S3	20.0312	10.1998	14.935	29.304	22.0372	27.3826	20.6683
MEL_065-1b	NA	S3	91.5402	62.8454	80.0051
MEL_065-1c	5578	S3	99.6424	94.5526	99.9983	79.9589	88.2454	81.3753	90.0476
MEL_065-2b	5579	S3	24.9978	37.4633	34.9997	38.6428	100	38.4609	97.7152
MEL_066-1a	NA	S3	17.2488	6.97912	7.0018
MEL_066-1b	5582	S3	0	2.07539	0.10213	10.112	15.7479	8.42727	14.9805
MEL_070-1a	NA	S3	91.3003	69.6634	85.0026
MEL_070-1b	NA	S3	67.4254	32.1055	30.7267
MEL_070-1c	5588	S3	95.7053	74.3051	98.0036	45.5111	75.421	49.4106	77.295
MEL_070-1f	NA	S3	100	100	100	79.8816	100	91.6398	100
MEL_071-1a	5592	S3	50.1441	10.2949	25.0004	27.4437	26.5912	25.9357	25.1748
MEL_071-1b	5593	S3	42.2595	28.5951	20.3821	6.37984	8.17839	6.35445	6.9434
MEL_071-1c	5594	S3	37.5897	6.26608	24.8836	24.5822	17.2209	23.7114	15.8766
MEL_071-1d	5595	S3	87.4173	80.2191	99.9992	37.1108	97.4942	36.1847	91.8494
MEL_071-1e	5596	S3	82.6318	76.1675	97.9731	42.1008	89.2345	40.5185	84.6303
MEL_071-1f	5597	S3	5.407	0	5.00019	10.3973	5.36092	10.9203	4.10097
MEL_072-1a	5598	S3	78.7428	36.3683	75.0957	30.509	64.6425	28.301	69.8603
MEL_072-1b	5599	S3	0	0	0	1.25635	0.921394	0.0195515	0
MEL_072-1c	5600	S3	94.9014	46.5088	89.9788	61.2068	72.1732	60.3253	70.5417
MEL_072-1d	5601	S3	88.7742	53.6007	94.9984	34.7603	90.8179	33.4736	80.1104
MEL_072-1e	5602	S3	94.0077	41.7794	97.996	54.7124	89.5919	56.4127	93.2057
MEL_072-1f	5603	S3	98.6586	46.5887	98.0056	81.4428	84.7495	80.0109	93.1246
MEL_073-1	NA	S3	3.86639	0	0	1.03689	1.14002	0	0
MEL_073-2	5605	S3	52.9719	61.1307	69.862	30.725	33.4752	29.0128	32.6822
MEL_073-3	5607	S3	66.6555	43.5169	35.391	53.8374	49.2855	49.3936	48.0461
MEL_073-4	NA	S3	39.7915	4.70373	30.0024
MEL_073-5	NA	S3	46.8066	48.1342	44.9447
MEL_073-6	NA	S3	96.259	63.6995	90.0001	55.9621	61.2301	58.5018	62.4776
MEL_073-7	NA	S3	35.2213	19.6078	7.04487
MEL_073-8	5612	S3	69.4055	44.364	14.9817	27.5713	30.7485	26.3148	35.0638
MEL_074-1	NA	S3	37.0096	8.78431	25.0037	15.306	18.697	15.4017	18.8953
MEL_074-3	NA	S3	1.32387	2.61322	0.370807	4.45273	14.3692	7.36378	12.5023
MEL_074-5	5615	S3	84.5622	58.2315	85.1336	37.4647	67.9476	35.7644	71.1994
MEL_074-6	NA	S3	88.9132	16.1378	95	72.9926	69.7672	68.6566	70.5672
MEL_075-1a	NA	S3	23.3243	6.97099	2.01077
MEL_075-1b	5618	S3	64.5514	40.8606	35.3901	66.876	38.76	64.9858	39.2078
MEL_075-2b	5620	S3	97.5217	60.6539	44.8899	42.3557	69.0786	45.3324	63.6092
MEL_075-3	5621	S3	99.1787	57.6164	70.002	73.4902	49.9554	68.6308	51.4053
MEL_075-4	5622	S3	55.1183	35.3787	28.3157	36.0625	17.0086	36.4123	16.4324
MEL_076-1c	NA	S3	63.623	86.3668	60.079
MEL_076-1d	5626	S3	97.7141	87.4588	100	69.2254	80.2282	67.032	72.9853
MEL_077-3	5630	S3	99.5917	99.559	100	100	91.4891	98.2829	97.6849
MEL_077-4	5631	S3	23.8958	5.29681	0.00341853	5.13843	1.48147	0	2.09022
MEL_077-5	NA	S3	11.4078	6.74167	1.00016
MEL_077-6	5633	S3	0	0	0.1	1.75709	1.32471	2.06717	0.951272
MEL_077-7	NA	S3	73.6075	35.28	45.3903	39.7303	28.5428	38.1646	28.0089
MEL_078-1bA	5635	S3	86.5912	71.1625	59.9669	44.8144	71.1642	50.9127	66.9387
MEL_078-1bB	NA	S3	76.3013	88.3883	54.9999
MEL_078-1cA	5637	S3	100	89.9055	75.0259	88.0448	85.7674	85.4511	91.9457
MEL_078-1cB	NA	S3	97.1945	99.8102	89.991	79.6156	85.9784	76.3943	80.1762
MEL_078-2a	NA	S3	59.2973	42.0391	35.0088
MEL_078-2b	NA	S3	40.0974	35.4903	64.9999
MEL_078-2c	NA	S3	89.6064	76.2845	65.0008
MEL_081-1a	5642	S3	10.0305	19.9511	9.59976	6.66373	6.47693	4.57363	6.43507
MEL_081-2	NA	S3	73.7413	58.491	75.0001
MEL_081-3	5645	S3	29.6581	31.7071	20.0081	9.77916	6.39553	10.0015	6.14799
MEL_081-4	5646	S3	70.4298	33.1452	30.0008	17.5298	16.7788	16.5484	16.7627
MEL_081-5	5647	S3	66.5124	59.3069	65.1132	62.2784	61.0988	63.2401	60.1034
MEL_082-1a	5648	S3	43.5206	57.237	39.9926	41.2378	35.1032	40.885	35.8382
MEL_082-1b	5650	S3	61.5955	44.4483	44.9555	31.2684	27.6504	33.9127	26.6554
MEL_082-2	5651	S3	29.7967	12.5571	10.0038	3.76446	6.78423	2.46404	4.5723
MEL_082-3	NA	S3	0	1.93926	0
MEL_082-4	NA	S3	80.7188	58.8832	65.0064
MEL_082-5	NA	S3	81.8718	80.254	60
MEL_083-1	5655	S3	61.6672	90.9029	75.0496	9.50123	16.6854	9.62211	16.821
MEL_083-2	NA	S3	48.5956	57.2818	35.0101
MEL_083-3	NA	S3	96.7946	87.9252	98.0052
MEL_083-4	NA	S3	99.6312	93.2865	97.9102	71.9242	88.8497	73.2229	80.8367
MEL_083-5	NA	S3	53.9565	96.3432	79.9753
MEL_084-1	5660	S3	7.85233	30.5681	29.9947	10.091	9.02901	9.53184	10.5998
MEL_084-2	NA	S3	81.9847	56.1004	64.6272
MEL_084-3	5662	S3	46.076	60.3793	85	38.6833	66.6357	36.6784	67.9077
MEL_084-4	NA	S3	96.8002	99.6187	99.0013	66.4339	84.0473	72.3948	76.5934
MEL_084-5	NA	S3	83.1407	93.0184	99.9951
MEL_084-6	NA	S3	82.7344	86.4734	89.9951
MEL_084-7	5666	S3	81.0021	72.198	84.9926	54.568	69.2936	55.0381	71.9737
MEL_085-1b	NA	S3	91.8111	94.3282	97.9907
MEL_085-2a	NA	S3	33.4854	30.537	9.9983
MEL_085-2b	5670	S3	66.1826	20.738	64.6627	23.025	13.3203	23.0164	11.7451
MEL_085-3	NA	S3	97.3591	62.837	25.7784
MEL_085-4	5672	S3	48.5296	80.395	70.0195	36.0473	16.0618	36.679	14.0012
MEL_086-1	NA	S3	99.3967	100	100	76.4326	98.5098	78.2401	99.8901
MEL_086-2	NA	S3	50.3154	58.181	34.9986
MEL_086-3	5675	S3	76.4015	56.806	80.03	29.7605	84.6733	28.5641	81.366
MEL_086-6	NA	S3	100	53.4678	96.3071
MEL_086-7	5678	S3	1.29616	4.14316	1.8084	2.85275	5.91192	2.44582	4.27274
MEL_086-8	NA	S3	88.6121	84.4975	99.9989
MEL_087-1a	NA	S3	97.4351	96.3861	59.2089
MEL_087-1b	NA	S3	29.9755	13.6303	1.00026
MEL_087-1c	5682	S3	0	0	0	2.22073	8.77599	3.69276	7.51264
MEL_087-1d	NA	S3	60.7636	27.0566	5.36812
MEL_087-1f	NA	S3	0.563351	1.68416	0.00435321
MEL_088-1	5685	S3	98.7554	96.6543	97.9897	90.6768	83.2376	83.9052	87.7146
MEL_088-2	NA	S3	92.5817	99.2763	75.0077
MEL_088-3	NA	S3	96.2574	42.6227	80.3369	44.3327	40.582	44.9559	36.9219
MEL_088-6	5688	S3	56.7605	54.5097	20.388	32.0707	26.7511	30.1535	28.6304
MEL_088-7	5689	S3	97.4646	88.3047	99.9967	87.5507	83.9938	85.4772	84.4441
MEL_088-8	NA	S3	98.1556	90.4928	65.0094
MEL_089-1a	5691	S3	59.987	29.5415	34.9968	13.846	27.0994	12.6308	29.5191
MEL_089-2a	5693	S3	96.7503	74.7654	98.0087	51.568	70.9515	49.578	74.1392
MEL_089-2b	NA	S3	33.0755	27.691	30.0005
MEL_089-4	5695	S3	30.2581	18.7657	24.9984	4.53571	10.3676	0.740813	7.59327
MEL_090-1a	NA	S3	49.2839	34.2996	40.0014	18.0345	19.4946	19.026	18.442
MEL_090-1b	NA	S3	31.038	34.1126	2.07898
MEL_090-1c	NA	S3	81.4093	81.5019	90
MEL_090-2a	NA	S3	32.1637	50.5957	40
MEL_090-2c	5701	S3	28.1661	29.7048	9.9976	5.80995	3.87657	2.8892	4.05379
MEL_091-1a	5702	S3	82.6782	37.4194	35.0001
MEL_091-1b	NA	S3	87.6916	64.6749	40.0274
MEL_091-2	5704	S3	97.4476	100	99.9951	86.6555	100	82.6931	94.6859
MEL_091-3	5705	S3	51.9027	57.8489	40.0193	27.5292	29.8535	25.1631	27.9905
MEL_091-4	5706	S3	98.8601	73.44	14.9938	65.5403	100	68.2482	97.6632
MEL_091-5	5707	S3	27.1703	1.08318	0.518381	4.26916	5.75897	4.88846	6.33583
MEL_092-1	5708	S3	100	94.301	98.0202	58.7475	100	62.2696	99.0125
MEL_092-2	NA	S3	95.8304	57.7797	90.0018
MEL_092-3	5710	S3	32.91	5.63359	24.6413	12.8604	5.95676	14.1268	5.92095
MEL_092-4	5711	S3	99.2622	95.0591	100
MEL_092-6	5712	S3	9.30206	7.40249	0
MEL_092-7	NA	S3	86.7211	45.8224	44.9863
MEL_092-8	5714	S3	79.7303	51.8556	50.0794	49.9618	29.7253	47.4396	30.7925
MEL_093-1	NA	S3	85.5136	20.0163	80.0316
MEL_093-2	5716	S3	97.1525	94.54	100	77.7364	86.16	77.5979	88.7737
MEL_093-3	5717	S3	67.2522	48.0258	20.0023	26.6159	18.4457	24.2508	19.3338
MEL_093-4	5718	S3	28.4118	9.5703	0.567248	15.1696	7.08038	14.4883	5.34991
MEL_093-5	NA	S3	66.3519	57.806	20.0022
MEL_093-6	5720	S3	100	98.9096	100	75.6342	97.1283	78.3912	94.093
MEL_093-7	5721	S3	90.4129	89.9792	98.0041	43.6182	82.2349	41.933	77.8686
MEL_093-8	NA	S3	13.5843	7.10942	0.0492508
MEL_094-1c	5725	S3	21.8068	12.3661	29.9999	20.4233	8.37067	20.6153	7.00639
MEL_094-2a	NA	S3	99.5381	100	100	83.6674	81.4343	80.9434	97.7223
MEL_094-2c	5728	S3	30.4014	13.1284	10.0375	7.11076	10.1115	6.99896	8.71881
MEL_095-1	5729	S3	45.4871	34.5509	30.7862	19.4859	17.0809	20.0363	15.9379
MEL_095-2	5730	S3	95.7397	81.7483	97.9853	69.8533	100	68.0456	98.4868
MEL_095-3	NA	S3	91.8345	64.874	55.0029
MEL_095-4	NA	S3	24.3052	9.95805	5.07633
MEL_095-5	NA	S3	97.6396	100	97.9995	50.5946	65.8712	47.8524	65.8307
MEL_095-6	5734	S3	43.0449	37.2259	33.865	32.0868	23.4136	31.8008	23.1105
MEL_095-7	5735	S3	39.0335	28.1735	30.0029	26.4183	26.6907	24.5336	25.673
MEL_095-8	5738	S3	80.0114	73.507	85.0324	42.4466	72.1692	43.4589	71.7088
MEL_096-1a	5739	S3	81.5725	59.0341	59.9998	46.8216	74.8278	44.9494	75.8761
MEL_096-2	5741	S3	83.2244	23.3984	59.7101
MEL_096-4	5742	S3	98.1568	100	97.9923	66.9493	100	64.5233	91.8236
MEL_096-5	5743	S3	7.24071	0.601812	1.00322	5.08931	3.21431	4.80828	1.68663
MEL_096-6	5744	S3	60.7494	43.8361	29.9528	0	33.0076	0	31.5901
MEL_097-1	5745	S3	98.8937	100	99.9996	100	100	100	100
MEL_097-2	5746	S3	2.33797	5.99906	0	2.11105	1.06204	1.93571	0
MEL_097-3	5748	S3	73.8203	64.0775	74.9938	45.0405	73.2655	43.5814	71.7463
MEL_097-5	5750	S3	89.1838	55.4518	90.0001	73.5815	79.0976	74.6983	72.1622
MEL_097-6	5751	S3	56.8333	39.9188	39.9975	23.5392	20.2587	23.1688	18.8939
MEL_098-1	5752	S3	72.6665	45.7692	34.9923
MEL_098-2	5753	S3	100	98.2955	100	94.4019	99.2391	94.254	97.7878
MEL_098-4	NA	S3	69.1929	78.126	74.9923
MEL_098-5	5756	S3	94.3673	78.9981	75	65.1033	61.6658	63.5276	55.3381
MEL_098-6	NA	S3	20.8286	36.8446	15.0329
MEL_098-7	5759	S3	0.979	0.877289	9.96768	7.28245	6.13862	2.45737	4.0654
MEL_098-8	NA	S3	100	96.4553	100	97.7857	100	96.9156	100
MEL_099-2	5761	S3	98.0096	64.7392	94.9848	79.0801	98.0704	78.9277	97.1413
MEL_099-4	5762	S3	74.3488	71.0224	90	45.5661	67.338	45.3008	69.7001
MEL_099-5	5763	S3	95.299	93.1218	99.9806	89.6971	90.4786	88.3502	85.0784
MEL_099-6	NA	S3	29.0025	26.9059	34.9772
MEL_099-8	5765	S3	24.8707	11.1669	1.00873	10.4601	2.32523	11.2998	0.220745
MEL_100-1a	NA	S3	50.4146	57.3313	64.9997
MEL_100-1b	5767	S3	6.03846	2.17365	4.83941	4.82482	2.9388	2.63576	3.97722
MEL_100-1c	NA	S3	7.37955	3.47928	3.00011
MEL_100-2b	5770	S3	51.648	32.5431	29.9943	19.6312	55.2296	21.3943	54.9514
MEL_100-2c	NA	S3	16.4803	13.2329	30.0007
MEL_101-1	NA	S3	66.4752	62.1274	45.1368	45.4427	42.1675	43.2675	41.1028
MEL_101-4	5773	S3	37.5247	59.6302	15.0002	6.5327	7.14217	6.71407	4.59824
MEL_101-5	NA	S3	8.55212	2.05338	0.490273
MEL_101-7	5776	S3	15.8155	30.1599	2.99999	3.11609	3.13619	3.93055	0.510059
MEL_101-8	NA	S3	99.4857	36.5391	80.646
MEL_102-1	5778	S3	28.8899	17.8163	7.01837	35.3685	3.3069	34.3942	1.59056
MEL_102-3	5779	S3	14.7415	0	0.499944	3.33571	1.25976	3.96871	0
MEL_102-4	5780	S3	55.6667	47.5251	55.0001	40.1957	32.152	39.1965	31.4458
MEL_102-5	5781	S3	0	0	1.00001	2.31038	0.90202	4.02234	0
MEL_102-6	NA	S3	37.6874	35.1029	29.9997
MEL_103-1	5783	S3	34.6033	30.491	21.6319	20.2723	13.1406	17.15	11.6252
MEL_103-2	5784	S3	31.3232	30.6222	30	19.5763	30.2765	20.2721	28.8668
MEL_103-3	5785	S3	67.0875	47.3307	75	40.7775	45.1414	39.4772	44.3766
MEL_103-5	NA	S3	24.0817	44.6223	35.3906
MEL_103-6	NA	S3	6.57426	4.83172	7.00006
MEL_103-7	NA	S3	39.3551	35.9163	10.3955
MEL_103-8	5789	S3	2.67237	10.5358	0.0763475	1.68099	5.51474	0.134715	4.59006
MEL_104-1	NA	S3	0	0	2.99909
MEL_104-2	5791	S3	33.5688	41.616	56.6842	18.2579	28.6797	17.9196	24.9662
MEL_104-3	5792	S3	97.7582	97.4279	100	82.8279	100	75.6153	99.6305
MEL_104-4	5793	S3	0.602886	1.40392	1.03e-06	1.3368	1.01393	0.32581	0
MEL_104-7	5794	S3	2.00239	2.6795	0.03841	17.8287	22.0762	17.183	24.1561
MEL_105-1	5795	S3	42.7698	43.805	55.0086	30.2618	32.1256	28.8325	32.7402
MEL_105-2	NA	S3	0	0.304185	0
MEL_105-3	5797	S3	1.66479	0	0	3.33909	3.38095	4.67928	5.24691
MEL_105-4	NA	S3	76.9853	82.9126	97.9995
MEL_105-5	5799	S3	78.9928	80.5854	67.1834	67.1546	90.8828	64.3059	84.0167
MEL_105-6	NA	S3	71.2055	21.3347	10.3955
MEL_106a-1	5801	S3	88.8066	57.7135	75.0026	70.8933	72.7643	72.4901	77.2955
MEL_106a-3	NA	S3	3.13927	0	0
MEL_106a-4	NA	S3	23.3193	34.4443	30.0125
MEL_106b-1	5804	S3	96.9844	97.2477	99.9948	100	100	98.7626	96.4971
MEL_106b-2	5805	S3	95.6881	89.6374	84.5975	88.4013	89.0654	82.6308	95.91
MEL_107-1a	5806	S3	88.3695	66.5175	34.9993	66.3243	100	70.4124	100
MEL_107-1b	NA	S3	45.9968	36.0277	19.5998
MEL_107-2a	NA	S3	100	92.8065	99.9892	98.9627	85.2205	96.9988	96.2686
MEL_107-3a	5809	S3	97.0849	95.6	99.9884	79.6333	82.2184	78.2678	80.3615
MEL_108-1	NA	S3	97.4038	99.0981	97.9429	96.6686	100	95.5276	98.1383
MEL_108-2	5811	S3	0	6.22986	0	5.53263	13.1828	1.22294	12.2859
MEL_108-3	5812	S3	99.5861	67.7299	44.9976	30.8277	44.1744	28.5907	43.1295
MEL_108-4	5813	S3	48.5184	55.114	55.0274	38.4029	33.4109	37.8019	33.8006
MEL_108-5	NA	S3	27.9118	24.3244	24.9698
MEL_108-6	NA	S3	28.848	21.4793	20.0068
MEL_108-8	NA	S3	85.0739	30.2626	33.3681
MEL_109-1	NA	S3	2.53149	3.27836	0
MEL_109-2	5819	S3	25.4009	14.2912	3.02654	13.2274	18.0963	11.3059	15.3888
MEL_109-3	5820	S3	33.0183	31.5786	30.021	20.9899	12.2872	20.15	12.5402
MEL_109-4	NA	S3	24.5692	34.566	30
MEL_109-6	5822	S3	11.3918	2.92841	3.22675	6.37625	2.69081	4.65424	0.531515
MEL_109-7	5824	S3	0	31.157	6.96961	22.0153	7.7289	23.4421	3.22587
MEL_109-8	NA	S3	27.2306	37.7946	4.99933
MEL_110-1a	NA	S3		22.2049	6.6017
MEL_110-1b	NA	S3	35.8636	32.415	19.9623
MEL_110-1c	NA	S3	3.57212	7.03466	7.07217
MEL_110-2a	NA	S3	17.1449	23.993	25.4543	3.35542	3.35068	0.264444	1.55066
MEL_110-2b	NA	S3	84.3581	60.1611	85.0045
MEL_111-1	5832	S3	28.4446	2.53655	10.0003	11.358	5.54526	9.85243	4.60676
MEL_111-2	NA	S3	6.47653	6.25737	3.07412
MEL_111-3	5834	S3	7.35507	7.9818	15.0134	4.96186	7.48386	5.12211	8.92196
MEL_111-5	5835	S3	55.3983	49.574	29.9429	42.8972	38.2771	43.7528	36.4745
MEL_111-6	NA	S3	77.7483	65.9544	74.9989
MEL_111-7	5837	S3	41.1736	21.4328	34.5996	32.0088	15.9397	29.8524	14.2068
MEL_112-1a	5838	S3	22.7422	39.8024	14.5869	11.6819	9.49654	9.5051	10.9142
MEL_112-1b	NA	S3	63.0932	66.3656	98.0064
MEL_112-2	NA	S3	97.0354	67.3841	64.9985
MEL_112-4	5841	S3	41.6442	62.1646	34.8997	20.7604	14.0386	19.9494	12.9491
MEL_112-5	5842	S3	90.1422	96.9222	100	41.879	68.4589	41.4123	75.7281
MEL_113-1a	5843	S3	97.8584	4.89412	25.0001	25.4243	6.16607	22.9156	4.18255
MEL_113-2	5845	S3	61.9678	56.3546	59.9999	44.2399	39.3336	42.2654	39.868
MEL_113-3	NA	S3	39.8391	44.1373	39.2044
MEL_113-4	NA	S3	74.3753	57.1573	55	41.7926	65.1007	39.0869	60.6496
MEL_113-5	5848	S3	53.9563	56.256	65.0005	37.7168	36.4945	37.3787	34.2922
MEL_114-1	5849	S3	74.2342	49.1886	79.999	36.6536	69.1287	36.9458	68.4898
MEL_114-4	NA	S3	85.9645	36.1079	30.0052
MEL_114-6	NA	S3	98.3261	97.5259	100	65.8645	86.4318	67.0324	91.6713
MEL_114-7	5852	S3	96.2287	61.7544	99.9887	77.9694	75.4317	78.1218	78.4401
MEL_114-8	5853	S3	5.85579	1.57403	1.99e-05	2.84506	7.66707	1.76955	8.30254
MEL_115-1	5854	S3	74.817	93.8015	96.3429	39.284	71.8663	39.8134	70.5849
MEL_115-2	NA	S3	92.4121	45.2404	49.5796
MEL_115-3	NA	S3	97.3428	98.2092	100	85.9676	83.995	83.9988	94.4227
MEL_115-4	5857	S3	83.8219	74.2966	95.0002	68.0059	80.2611	70.7152	76.5794
MEL_115-5	5858	S3	83.6039	57.1422	80.0024	76.216	62.107	78.8898	70.996
MEL_115-6	NA	S3	7.97165	0	7.78617
MEL_115-7	NA	S3	1.39993	0.42346	0
MEL_115-8	5861	S3	49.4455	31.8092	24.9835	32.3463	25.351	31.0516	25.6858
MEL_116-2	5862	S3	60.8303	25.0315	70.0014	48.5947	64.1702	50.7418	66.0797
MEL_116-4	5863	S3	47.7927	45.0467	44.9989	6.8387	18.2754	6.67664	16.7232
MEL_116-5	NA	S3	43.3809	44.3053	15.0151
MEL_116-6	NA	S3	65.2838	40.8233	64.3533
MEL_116-7	NA	S3	45.48	48.0254	14.9693	9.7846	5.57625	13.4421	3.63949
MEL_116-8	NA	S3	72.1707	78.6228	65.0003
MEL_117-2	5870	S3	28.3007	9.66229	0.999972	10.6123	3.94251	10.8898	1.72308
MEL_117-3	5872	S3	95.0715	97.2167	98.0463	69.9395	86.1541	73.7114	87.1851
MEL_117-4	NA	S3	79.2911	45.9143	64.9496	23.5252	29.6125	21.9581	29.6324
MEL_117-5	5874	S3	59.7181	47.8122	65.0146	25.7025	23.4244	24.9366	26.5445
MEL_117-6	NA	S3	45.6223	29.4872	25.0005
MEL_117-8	NA	S3	24.6622	14.9017	30.0497
MEL_118-1a	NA	S3	0	0	0	2.78521	0.987492	0.382675	0
MEL_118-1b	5878	S3	24.1203	5.36407	3.08e-05	20.0862	17.7537	22.9925	18.4427
MEL_118-2a	5879	S3	55.8832	46.7135	44.9907	35.8805	42.1733	36.9864	42.0139
MEL_118-2b	NA	S3	25.6302	5.10026	4.98743
MEL_118-3a	NA	S3	8.25333	0	3.22343
MEL_118-3b	5883	S3	78.9148	36.4224	44.9821	23.5131	25.0324	25.5214	24.5009
MEL_119-1	5885	S3	73.614	90.6422	55.0315	25.5386	16.7539	23.979	15.9801
MEL_119-2	NA	S3	65.868	32.9126	34.9996	32.1939	72.7493	31.0783	65.3864
MEL_119-3	NA	S3	74.2902	35.6829	14.9992
MEL_119-4	5888	S3	92.3247	66.4636	75	64.9739	63.1396	65.1983	65.8874
MEL_119-5	5889	S3	52.2238	24.7064	15.1282	6.82684	8.59278	8.76257	11.4944
MEL_119-7	NA	S3	66.0625	32.0322	19.9999
MEL_119-8	NA	S3	64.7221	27.6447	15.0005
MEL_120-3	5892	S3	81.477	100	100	56.9803	73.8543	55.7216	71.2684
MEL_120-5	5893	S3	2.75398	9.615	9.14974	4.05731	5.91313	3.91962	6.43851
MEL_120-6	5894	S3	59.1654	51.7764	55	37.2795	44.3644	35.4	42.9973
MEL_120-7	5895	S3	45.9384	40.8548	20	15.9547	16.4171	13.7355	15.0769
MEL_120-8	NA	S3	59.5814	45.2932	45.0042
MEL_121-1a	5897	S3	8.37521	7.38645	1.99359	5.21251	5.186	3.33024	2.96052
MEL_121-1b	5898	S3	52.1467	42.8817	58.6583	40.0726	43.2375	39.1375	43.9211
MEL_121-1c	NA	S3	33.6371	36.5127	34.9805
MEL_121-1d	5900	S3	8.72885	6.76208	20.0013	10.5282	6.65021	10.4511	4.75485
MEL_121-1e	5901	S3	3.20716	0	1.99972	1.91024	2.26524	0.358051	1.72216
MEL_121-1f	5902	S3	4.07079	0	0.234497	2.42673	1.51127	0.755618	0.921717
MEL_122-1a	NA	S3	38.4073	10.3837	29.8494
MEL_122-1b	5904	S3	90.7473	90.4864	97.9374	44.8425	83.7612	43.6527	89.1436
MEL_122-2b	5906	S3	51.3384	82.0281	59.8306	37.8791	46.8144	36.8981	44.1243
MEL_122-4	5907	S3	3.18044	1.03996	1.99991	3.32688	1.27354	0.559787	1.66434
MEL_123-1	5908	S3	0	1.51216	0	3.54826	1.69919	2.99275	0.421011
MEL_123-2	NA	S3	61.5907	41.455	34.9998
MEL_123-3	NA	S3	65.6414	0	0.101167
MEL_123-4	5911	S3	32.7587	15.7853	6.99967	17.2571	17.9206	16.5879	17.0418
MEL_124-2	5912	S3	71.9709	68.5036	79.9568	43.2448	58.255	42.1567	55.6467
MEL_124-4	5913	S3	83.4262	30.521	25.0017	16.5459	30.7854	16.1962	29.8487
MEL_124-5	5914	S3	4.4371	0	0	1.67748	1.496	0	1.05073
MEL_124-7	5915	S3	3.19694	3.94459	0.0035649	2.30851	1.58281	0.0384097	0.16187
MEL_125-1b	NA	S3	66.1352	16.679	40.0071	11.6108	33.0963	10.9357	33.1012
MEL_126-1	NA	S3	0.238818	0	0.0131366	1.25159	1.31631	3.86257	3.6002
MEL_126-2	5918	S3	94.2374	59.5249	70.0008	65.4556	56.3801	65.6588	53.1917
MEL_126-3	5919	S3	3.82042	1.22137	0.0703681	2.03362	1.49301	1.76572	0.893353
MEL_126-4	5920	S3	6.80963	11.501	1.03768	3.97712	3.18471	0.340561	0.807428
MEL_126-5	5921	S3	0.104685	4.59435	0.991682	1.38345	1.2774	0	2.03928
MEL_127-1a	NA	S3	39.1553	37.7245	35.0005
MEL_127-1b	5923	S3	98.3001	99.1905	95.0484	94.4533	60.9266	92.6322	64.3951
MEL_127-2b	5925	S3	60.8375	27.5002	35	29.9516	24.2684	30.4188	24.5307
MEL_128-1	5927	S3	78.5337	17.6305	59.9891	15.1139	16.7427	14.7152	16.9325
MEL_128-2	NA	S3	97.5654	93.8698	99.6041	44.9814	76.6586	42.9156	71.5392
MEL_128-3	5929	S3	88.6991	92.4419	29.4249	28.9428	71.1259	29.3638	73.4959
MEL_128-4	5930	S3	96.0961	89.4434	100	62.4116	90.837	63.0456	85.0733
MEL_128-5	NA	S3	94.4565	55.838	60
MEL_128-6	5932	S3	66.6567	41.0968	75.0464
MEL_128-7	NA	S3	34.5565	29.2573	7.03979
MEL_128-8	NA	S3	79.1028	69.9348	70
MEL_129-1	5935	S3	39.918	34.1041	34.7305
MEL_129-3	5936	S3	0	1.32786	1.00003	21.8004	16.746	21.7072	15.7386
MEL_129-4	NA	S3	94.9548	78.5056	90.3905
MEL_129-6	5938	S3	9.54955	32.8767	20.0019	6.12131	19.6059	4.39792	20.266
MEL_129-7	NA	S3	3.7109	8.07794	0.482282
MEL_130-1	5940	S3	82.5352	48.4212	64.9266	21.1689	10.5755	18.9434	8.90424
MEL_130-2	5941	S3	33.9298	29.755	39.9994	7.38452	7.19626	4.15679	3.96559
MEL_130-3	NA	S3	27.6528	36.6683	34.6083
MEL_130-4	5943	S3	40.8783	20.2003	11.6827	57.5604	49.7267	58.2401	48.0438
MEL_130-5	NA	S3	93.4534	99.6847	54.9721
MEL_130-6	NA	S3	36.8686	28.2049	30.3832
MEL_130-7	5946	S3	76.7951	60.5786	80.2267	10.9244	15.825	10.7239	14.8496
MEL_130-8	NA	S3	56.0423	46.6329	24.8667
MEL_131-1a	NA	S3	17.9607	20.4443	34.9866
MEL_131-1c	5950	S3	33.9154	23.2025	6.99359	61.4115	83.9759	60.3325	82.7807
MEL_131-2b	NA	S3	71.5195	63.1256	65.0001
MEL_131-2c	5953	S3	98.5973	43.8131	45	59.1852	69.5879	58.0344	66.6254
MEL_132-1	5954	S3	42.5734	44.7558	39.9952	25.3006	18.335	25.1221	19.0204
MEL_132-2	5955	S3	42.7256	40.9142	39.9507
MEL_132-3	NA	S3	100	100	98.0006	100	100	95.8803	100
MEL_132-4	5957	S3	92.6441	92.6459	60.0022	45.6562	80.0338	48.2693	74.4207
MEL_132-5	5958	S3	92.862	97.0081	95.0025	66.4991	78.105	67.9559	77.2164
MEL_132-6	NA	S3	74.6934	90.8093	75.0011
MEL_133-1	5961	S3	23.3624	19.3478	1.39055	1.91595	7.73139	1.68029	7.92069
MEL_133-2	5962	S3	80.4677	36.3851	5.00164	29.3384	15.0993	28.9518	13.2472
MEL_133-3	NA	S3	64.2204	75.9114	95.0729
MEL_133-4	5964	S3	6.35826	6.772	4.99886	20.2389	3.75382	19.9559	4.93743
MEL_133-5	NA	S3	6.55622	6.28766	0.733556
MEL_133-6	NA	S3	23.7471	41.736	10.1137
MEL_133-7	NA	S3	30.5056	31.256	35.0134	26.6182	29.9544	25.3565	29.8888
MEL_133-8	NA	S3	100	100	99.9944	80.268	100	74.4123	100
MEL_134a-1	NA	S3	0	1.86464	1.26e-05	1.5525	1.20221	0	0
MEL_134a-2	NA	S3	69.2764	88.244	97.9963
MEL_134a-3	NA	S3	96.5688
MEL_134a-4	NA	S3	59.4605	18.9624	10.0069
MEL_134b-1a	5973	S3	93.997	65.1077	79.4865	62.5446	36.8422	64.8981	38.4168
MEL_135-1a	NA	S3	83.1486	37.6502	35.0002
MEL_135-1b	NA	S3	82.6855	32.3563	25.0623
MEL_135-1c	NA	S3	82.8245	57.9156	60	41.3297	42.019	38.9434	40.7898
MEL_135-1f	NA	S3	97.5048	89.9063	100	79.2064	93.2133	77.9156	98.1111
MEL_136-1a	5978	S3	96.9337	72.6332	94.9998	45.0279	71.0217	47.3876	68.3638
MEL_136-2a	5979	S3	10.9781	6.23253	3.00273	11.4364	2.76353	12.536	0
MEL_136-2b	NA	S3	14.756	21.2257	14.9379
MEL_136-3aA	NA	S3	4.17809	3.85623	0	1.68012	2.14112	0	1.75923
MEL_136-3aB	5982	S3	0.419684	3.34519	0	1.82251	1.28542	0	3.60896
MEL_136-3b	NA	S3	2.0307	1.62391	0.49941
MEL_137a-1	5984	S3	44.5915	41.6073	30.0002	24.1385	18.1985	23.3827	17.9077
MEL_137b-1	5985	S3	66.3383	71.4073	65.0381	46.6501	70.8818	43.7626	74.5699
MEL_137b-2	NA	S3	42.4815	53.9721	55.0001
MEL_137b-3	5987	S3	25.4616	11.3866	24.9807	9.63647	7.26766	9.1057	7.35461
MEL_138-1	5988	S3	96.3098	98.0394	99.9993	68.2875	85.4858	63.9052	82.4646
MEL_138-2	NA	S3	3.74868	10.5366	0.0307747	1.09795	20.6283	1.65865	19.6471
MEL_138-4	5990	S3	39.3727	80.7592	74.8201	31.6158	26.9681	30.0128	24.5204
MEL_138-6	NA	S3	54.9884	54.095	54.9991
MEL_138-7	NA	S3	78.7923	55.6521	79.9303
MEL_138-8	NA	S3	99.8094	100	100	74.9424	60.483	70.9357	68.7401
MEL_139-1	5994	S3	0.796693	0	2.99268	6.86357	5.23898	7.42767	8.42005
MEL_139-2	5996	S3	44.3912	36.1302	44.957	25.3245	23.4156	25.7678	23.8036
MEL_139-3	NA	S3	30.2555	11.7135	0
MEL_139-4	NA	S3	70.899	70.9239	90.3909
MEL_139-5	NA	S3	73.0144	26.4431	39.9734
MEL_139-6	6000	S3	74.361	36.6479	35.2016	20.9364	26.7672	19.9901	27.992
MEL_139-7	6001	S3	0	0.807957	0.0296835	1.06353	1.17965	0	0
MEL_140-1b	NA	S3	40.3934	65.1802	34.9101	17.45	22.798	19.3943	20.806
MEL_140-2b	6005	S3	93.022	42.7692	69.9999	40.3494	55.8455	42.017	52.9751
MEL_140-3	6006	S3	64.628	65.1325	55.0227	50.9776	60.8264	49.4772	57.8126
MEL_141-1	6007	S3	2.47457	0	0	1.47645	1.09054	0.495524	0
MEL_141-3	NA	S3	0	3.99653	0.0138092	1.27121	1.98476	0	5.22808
MEL_141-4	NA	S3	0.0428059	1.68857	0.48422	1.13627	1.22527	0	0.31788
MEL_141-5	6010	S3	89.6361	42.2015	31.6306	43.5341	47.8411	42.5128	43.6364
MEL_141-6	6011	S3	91.5881	59.484	64.9832	55.3443	81.6385	56.2739	75.7294
MEL_141-7	6012	S3	0	1.24521	0.106768	7.05462	1.71202	2.83195	0.521455
MEL_141-8	NA	S3	95.68	87.9392	90.7911
MEL_142-2	6014	S3	0	6.72564	1.83e-06	6.18584	1.80598	5.17664	0.621653
MEL_142-3	6015	S3	99.9341	98.8016	99.9958	55.528	98.0384	51.7141	100
MEL_142-4	6016	S3	5.58746	10.7633	10.0013	15.8888	19.7003	14.4016	18.3155
MEL_142-5	NA	S3	70.0193	59.4957	39.999
MEL_142-6	NA	S3	70.6078	56.6247	54.997
MEL_142-7	NA	S3	74.0975	66.8779	65.0014
MEL_142-8	6020	S3	97.7702	50.013	55.0024	28.7506	55.3879	27.4488	53.9524
MEL_143-1	NA	S3	76.8138	45.7834	45.0212
MEL_143-2	6022	S3	28.0741	14.8883	15.0061	5.83812	10.8997	5.20118	9.97886
MEL_143-4	6023	S3	91.6248			38.3042	52.2026	38.4515	51.5039
MEL_143-5	NA	S3	21.2963	10.8693	0.955095
MEL_143-7	6025	S3	55.0282	45.8842	64.9582	17.5843	32.4758	15.7871	33.8194
MEL_143-8	6026	S3	29.7948	39.5851	34.9927	9.37	19.7754	9.42799	16.2832
MEL_144-1a	6027	S3	30.4809	34.772	6.90942	16.9999	17.0022	17.4104	14.0461
MEL_144-1b	NA	S3	52.7739	30.2868	44.9673
MEL_144-1c	NA	S3	45.8559	33.9042	35.0523
MEL_144-1d	NA	S3	4.57754	6.48929	4.99942
MEL_144-1e	NA	S3	83.7399	100	99.9991
MEL_144-1f	NA	S3	10.2621	16.2656	14.9793
MEL_145-1	NA	S3	12.5414	17.5355	20.0416
MEL_145-2	6034	S3	71.5239	42.3028	44.9993	61.1608	82.6281	59.1928	83.5125
MEL_145-3	6035	S3	0	6.44905	0.0995836	1.30106	1.20546	0	0
MEL_145-4	6036	S3	49.3677	27.7587	3.00011	33.462	64.5835	31.9173	66.7815
MEL_145-5	NA	S3	73.8962	48.4296	94.9808
MEL_145-6	6038	S3	96.7618	94.4868	98.0028	49.3611	85.0218	48.917	84.1336
MEL_145-7	NA	S3	17.3467	9.27586	2.20441
MEL_146-1a	6040	S3	1.72963	3.44672	0.00297681	1.94253	1.2038	4.38542	1.29885
MEL_146-1b	6041	S3	63.9994	24.3373	35	17.3215	13.1975	18.1897	12.881
MEL_146-2b	NA	S3	45.2435	48.3074	35.0001
MEL_146-4b	NA	S3	1.21285	0.448436	1.99999
MEL_147-1	6045	S3	81.5396	59.4167	80.0327	48.9922	75.3582	46.9455	66.4123
MEL_147-2	NA	S3	0	0	0	1.15285	1.08923	1.70865	0.0455583
MEL_147-3	NA	S3	50.8802	0.262317	0
MEL_147-4	NA	S3	27.2378	7.36723	1.90729
MEL_147-5	6049	S3	92.3456	42.5093	84.6042	41.5685	51.2448	41.4276	55.5867
MEL_147-7	NA	S3	46.4047	30.1888	45
MEL_148-1a	6052	S3	16.231	29.3832	25.0083	16.3853	7.66486	17.3936	5.74874
MEL_148-1b	6053	S3	90.021	98.6686	99.9951	32.9364	85.1824	34.2811	88.0216
MEL_148-1cA	NA	S3	1.58044	2.5432	0.110706
MEL_148-1cB	6055	S3	0	0	0.0292268	1.50197	1.68847	2.17902	0
MEL_148-1d	6056	S3	0	1.99596	1.0238	2.87343	3.86375	2.11278	2.75115
MEL_148-1e	6057	S3	17.6065	8.97811	15.0275	2.88651	10.7288	1.27317	9.50538
MEL_148-1fA	6058	S3	81.2508	55.3826	35.0006	40.3008	67.2603	38.9052	66.8957
MEL_148-1fB	NA	S3	64.9321	72.2578	65
MEL_149-1	6060	S3	0	1.14894	1.00022	4.72824	1.24143	4.27248	0
MEL_149-2	NA	S3	96.1076	63.9241	75.001
MEL_149-3	6062	S3	56.5481	46.1295	54.9902	27.6897	35.9946	26.307	35.9413
MEL_149-4A	NA	S3	44.4445	48.162	29.9998
MEL_149-4B	NA	S3	40.3854	27.1247	10.0004	9.10245	10.1577	10.7626	6.27288
MEL_149-5	NA	S3	70.3538	45.3285	25.0006
MEL_149-6	6066	S3	19.0792	0	4.99517	10.8201	3.40591	8.5875	1.73728
MEL_149-7	NA	S3	65.3557	45.6637	40.0004
MEL_149-8	NA	S3	5.8559	1.90058	1.00003
MEL_150-3	6069	S3	23.3776	22.9973	29.9999	23.4266	7.38779	23.6778	5.61953
MEL_150-5	6070	S3	52.4622	33.6622	34.8321	26.4268	34.8572	23.8817	34.2066
MEL_150-6	6071	S3	3.35447	0	1.67e-05	1.47266	1.08261	0	0.842214
MEL_150-8	6072	S3	7.8313	4.60015	0	3.64349	3.53748	6.40694	2.89038
MEL_151-1	6073	S3	32.8164	27.8458	35.031	5.96451	22.2221	4.63148	23.4798
MEL_151-2	NA	S3	21.7729	18.6012	7.00006
MEL_151-3	6075	S3	47.9982	43.4279	29.9995	9.73757	20.54	10.1033	18.4093
MEL_151-4	NA	S3	66.0193	60.5596	70.2434	40.502	28.159	39.0783	30.176
MEL_151-5	6077	S3	0.360997	0	0	2.73092	6.25846	0	7.64886
MEL_151-6	NA	S3	0	2.78715	0	9.1531	1.7772	6.63978	0.952286
MEL_152-1a	6079	S3	58.8888	62.8694	79.9995	17.9932	32.9822	15.9988	32.8324
MEL_152-1b	NA	S3	53.0053	53.6697	35.2256
MEL_152-2a	6081	S3	70.5523	76.0816	70.001	48.9935	51.0395	45.6308	54.8113
MEL_152-3	6084	S3	91.2607	66.202	80	80.8113	85.7131	76.3544	84.3324
MEL_152-4	6085	S3	32.5201	39.9717	30.0002	15.9	22.1444	18.4421	21.3247
MEL_153-1	6086	S3	39.8932	24.1795	40.0351	17.636	17.0494	18.7208	17.5428
MEL_154-1a	6087	S3	30.6234	9.78949	1.0068	5.9841	7.50351	6.452	6.61911
MEL_154-2a	6089	S3	44.2224	65.5567	60.1692	34.6153	46.9488	33.1923	51.9048
MEL_154-2b	NA	S3	79.1038	58.2377	50.0003
MEL_154-3	6091	S3	87.4319	61.8543	77.1742	47.1092	73.1966	44.3114	72.0596
MEL_155-1a	6092	S3	97.4051	86.1027	100	60.2724	86.6838	59.8873	84.2698
MEL_155-2aA	6094	S3	45.1662	32.1365	30.0003	18.2357	16.2846	21.4428	15.6825
MEL_155-2aB	NA	S3	86.6825	76.752	14.9966
MEL_155-2b	NA	S3	44.6289	16.6675	29.9867
MEL_155-3a	6097	S3	52.7367	34.6283	69.5862	25.9902	21.3737	23.9988	22.9093
MEL_156-1	6099	S3	24.5419	24.2121	25	6.88432	4.08573	8.70715	2.66333
MEL_156-4	6101	S3	6.44679	11.2491	0	8.43796	2.17523	8.79213	1.41671
MEL_156-5	6102	S3	38.431	44.5278	34.9992	24.4575	16.6378	22.0904	16.305
MEL_156-6	6103	S3	44.6273	56.1627	44.9997	13.1863	11.7334	12.9196	10.4663
MEL_156-7	NA	S3	78.2699	91.3947	54.9832
MEL_157-1	6105	S3	99.1205	99.0592	99.9998	76.8788	88.8476	76.6688	82.0651
MEL_157-2	NA	S3	11.8236	0	1.99852
MEL_157-3	NA	S3	6.39293	3.33905	2.95237	8.2415	9.56119	8.81717	8.12912
MEL_157-4	NA	S3	24.5793	13.3691	19.9945
MEL_157-5	6109	S3	6.4909	13.0303	10.0029	12.0063	7.94896	14.0413	6.94337
MEL_157-6	6110	S3	32.3668	36.1708	14.9988	19.6401	6.48689	20.9687	4.79046
MEL_157-7	NA	S3	78.6186	45.5645	64.9843
MEL_158-1	6112	S3	30.6438	19.904	14.9993	10.77	11.8831	9.11755	10.2576
MEL_158-2	6114	S3	20.5768	16.3945	28.5569	11.8199	19.8045	11.6784	16.8443
MEL_158-3	NA	S3	94.2615	94.542	97.9991
MEL_158-4	6116	S3	36.8704	34.7097	9.73348	16.6995	17.7055	17.5726	17.134
MEL_158-5	NA	S3	33.7191	22.9957	9.9999
MEL_158-6	NA	S3	13.1094	16.3542	25.0396
MEL_158-7	6119	S3	59.7018	35.7576	25.0313	9.7846	6.80878	13.4421	5.74757
MEL_158-8	6120	S3	72.5313	67.6363	45.0095	22.5303	35.0862	25.9738	34.3101
MEL_159-1	6121	S3	36.3953	38.8436	19.9974	14.312	26.4797	14.8134	24.6684
MEL_159-2	6122	S3	61.4665	56.9554	45.0155	36.6794	38.8374	38.464	37.4553
MEL_159-4	6124	S3	1.48263	2.76475	0.0941594	2.01504	7.04409	4.70517	5.05041
MEL_159-5	6125	S3	10.3959	30.7833	15.021	7.79857	8.5605	5.05915	7.2242
MEL_159-7	NA	S3	25.6966	2.83401	0.776997
MEL_159-8	6127	S3	10.2717	1.31207	4.96981	4.82231	5.10307	2.16883	4.18133
MEL_160-1	6128	S3	62.2758	64.6431	70.0004	44.1779	50.4701	42.5598	50.4532
MEL_160-4	6129	S3	59.724	59.6398	65.0406	38.9018	50.6909	37.121	53.0897
MEL_160-5	6130	S3	78.9042	44.4416	19.9803	30.087	47.4951	28.6784	44.2535
MEL_160-7	NA	S3	0	21.487	3.1681
MEL_160-8	6132	S3	47.0936	90.034	79.5856	40.5116	59.152	39.499	56.4413
MEL_161-1	NA	S3	97.9865	100	99.9996
MEL_161-2	6134	S3	4.97283	0	0	2.80251	5.62575	0	3.97564
MEL_161-5	6135	S3	24.2044	43.444	54.9569	5.03646	5.958	5.80737	4.857
MEL_161-7	6136	S3	1.78993	0	0.854646	1.3959	1.49147	0	2.23189
MEL_162-1	NA	S3	38.6295	37.4327	23.8478
MEL_162-2	6138	S3	67.4242	69.873	69.9222	40.9688	62.752	41.7877	62.9839
MEL_162-3	6139	S3	7.60846	35.9773	9.88382	7.77799	8.1825	7.09453	8.4087
MEL_162-4	6140	S3	51.4199	40.0457	34.9729	24.2877	37.6238	23.584	36.7649
MEL_162-5	NA	S3	0	2.11848	2.07982
MEL_162-6	6143	S3	0.881061	0	3.00434	1.51206	3.19416	0	2.35041
MEL_162-7	NA	S3	89.0559	64.7197	51.1347
MEL_162-8	NA	S3	0.801841	0	0.109573	8.725	6.23047	11.3943	7.52327
MEL_163-2	6146	S3	85.583	85.0157	35.0235
MEL_163-3	6147	S3	0	2.24839	0	1.15977	0.998853	1.93591	0
MEL_163-4	6148	S3	10.1635	0	0.103726	14.1286	8.34638	13.859	6.57233
MEL_163-5	NA	S3	81.8674	71.9291	15.1282
MEL_163-6	NA	S3	0	0.273608	0.550674
MEL_163-7	6151	S3	66.5361	87.2499	95	29.1003	71.1768	27.832	70.3071
MEL_164-1	6152	S3	98.9762	96.3008	97.9877	77.233	80.2433	77.9594	83.852
MEL_164-2	6153	S3	28.5404	15.5978	25.0133
MEL_164-3	NA	S3	62.9615	25.3351	25.1403
MEL_164-4	6155	S3	93.4171	73.3854	80.0004	63.277	83.1687	63.2569	82.467
MEL_164-5	NA	S3	63.9918	61.0525	55.0674
MEL_164-6	NA	S3	93.9765	93.0203	89.9676
MEL_164-7	6159	S3	32.8587	45.8056	39.6652	12.9811	9.41888	12.4518	8.25369
MEL_164-8	NA	S3	83.9694	10.2975	29.9787
MEL_165-1	6161	S3	35.2245	30.6863	30.0313	23.9997	52.5427	22.1568	47.7475
MEL_165-2	6163	S3	71.7906	40.9026	55.0022	50.724	59.3558	49.3892	56.3208
MEL_165-3	6165	S3	60.1926	53.971	54.9976	25.6464	27.0057	26.699	24.849
MEL_165-4	6166	S3	31.2424	17.7993	29.9984	50.9772	68.7721	50.4574	70.4436
MEL_165-5	6167	S3	73.6412	56.2628	74.9991	65.4695	72.2325	66.2229	74.5025
MEL_165-6A	6169	S3	59.7926	75.8162	94.7822	36.2357	65.5561	34.7793	65.7139
MEL_165-6B	NA	S3	82.2768	84.9969	98.0002
MEL_165-7	6171	S3	70.808	81.7137	80.0049	36.048	55.2395	33.884	58.8795
MEL_165-8	6172	S3	14.0399	16.3776	15.0106	7.02227	10.704	9.39361	8.95517
MEL_166-1a	6173	S3	9.77409	1.65158	10.1453	9.7846	6.0851	13.4421	3.73951
MEL_166-2a	6175	S3	39.4263	47.2892	49.9343	35.9906	26.3352	36.3943	25.0502
MEL_166-2b	NA	S3	42.6409	24.6217	34.9999
MEL_166-3b	6177	S3	51.8605	35.1197	50.3858	33.9921	29.5321	34.9864	29.2032
MEL_167-2	NA	S3	100	91.8846	100	54.4609	89.6824	55.1568	94.6388
MEL_167-7	6179	S3	69.57	55.6391	34.601	33.4418	49.6112	32.5067	47.6589
MEL_167-8	6180	S3	1.6801	0	0.0967235	41.2059	67.785	42.3948	65.5925
MEL_168-1a	NA	S3	95.0134	78.4697	97.8089
MEL_168-1bA	6182	S3	93.6595	64.4667	65	71.7104	54.9948	72.8746	51.5911
MEL_168-1bB	NA	S3	87.3878	54.1434	70.0007
MEL_168-3	6184	S3	11.2937	18.406	3.00082	6.68633	5.10165	5.257	4.96758
MEL_168-4	NA	S3	96.6577	100	100	60.0417	87.2854	63.1248	86.4567
MEL_169-1c	NA	S3	71.295	74.33	60.0405
MEL_169-2a	6189	S3	1.28242	10.2893	0.5116	6.5365	4.24561	5.55061	3.7766
MEL_169-2b	NA	S3	81.1944	64.3617	90.0124
MEL_169-2cA	6192	S3	38.496	32.6718	28.3673	34.6952	17.7428	34.9559	18.2255
MEL_169-2cB	NA	S3	50.4208	44.5813	29.9997
MEL_170-1b	6194	S3	1.48322	0	4.57e-06	13.4848	1.24489	18.2482	1.58898
MEL_170-2	NA	S3	7.07747	0	5.17651
MEL_170-3	6196	S3	12.3416	19.2938	10	5.74972	8.54624	6.29604	7.5235
MEL_170-5	6197	S3	89.5473	73.6294	75.0001	37.2318	79.8531	40.699	76.1113
MEL_170-8	NA	S3	0.493696	2.47591	0	1.29051	1.51503	0	0.627305
MEL_171-1a	6201	S3	49.1214	44.4117	65	16.5979	37.9843	13.2229	33.7253
MEL_171-1b	NA	S3	35.3007	28.5485	35.0929
MEL_171-1c	NA	S3	78.0447	57.4305	91.931
MEL_171-2b	NA	S3	81.0524	82.0119	49.9769
MEL_171-2c	6206	S3	93.6639	56.4942	80.0076	39.3136	74.3005	36.9434	73.433
MEL_172-1	6207	S3	24.7093	13.7081	25.0044	15.0336	4.93727	14.8881	5.4858
MEL_172-2	6208	S3	75.565	59.8918	26.5482	40.0778	74.5276	38.4338	71.6509
MEL_172-3	NA	S3	75.9207	91.6523	80.0544
MEL_172-4	6210	S3	86.0179	99.8685	69.9996	40.4462	66.3406	40.1688	67.8486
MEL_172-5	6212	S3	50.7143	7.26361	10.0002	5.70935	18.5962	3.18466	18.9218
MEL_172-6	6213	S3	65.9097	73.9566	70.0032	29.9946	72.9769	28.8567	73.0605
MEL_173-2	6214	S3	17.1135	0	9.99951	7.82286	24.2264	4.91555	24.9121
MEL_173-4	NA	S3	3.68055	5.10278	0
MEL_173-5	6216	S3	36.8245	27.0435	35.0002	19.9707	11.3318	22.1659	9.339
MEL_173-6	NA	S3	95.9441	94.6253	94.9808
MEL_174-1	6218	S3	80.1272			62.5446	56.3411	64.8981	69.4653
MEL_174-2	6219	S3	20.2166	6.74174	0	22.734	7.01566	20.8817	5.83929
MEL_174-3	6220	S3	94.6937	91.2808	100	76.5768	89.9458	78.7054	88.059
MEL_174-4	6222	S3	79.0338	24.271	30.0128	38.3544	47.7763	37.9611	47.0731
MEL_174-5	NA	S3	97.3957	100	99.9999	87.5044	100	84.3059	95.6053
MEL_174-6	NA	S3	74.7237	62.7263	89.997
MEL_174-8	6226	S3	99.6118	94.1585	95.0004	75.1918	70.5482	73.7934	75.6388
MEL_175-1	NA	S3	73.3951	45.6192	35
MEL_175-2	6228	S3	5.80283	36.3132	30.4141	24.6368	13.3465	23.5094	13.7672
MEL_175-4	6231	S3	14.0292	28.7253	3.00008	13.7451	15.2871	15.6159	14.0081
MEL_175-5	6232	S3	46.6752	45.251	39.9996	27.3825	21.3726	27.9864	19.4545
MEL_175-6	6233	S3	93.912	94.2457	100	73.3045	77.1655	76.3945	78.9245
MEL_175-8	6235	S3	11.8228	4.0189	2.00003	6.97983	1.77667	11.4123	1.86003
MEL_176-1	6236	S3	93.1353	68.2696	74.995	44.7867	78.1914	43.6107	76.7966
MEL_176-2	NA	S3	81.7995	64.343	99.9998
MEL_176-3	NA	S3	29.1792	42.9565	9.95548
MEL_176-4	NA	S3	59.4676	41.4586	65.0273
MEL_176-5	6240	S3	57.677	64.5792	64.9451	23.3295	36.3353	22.9196	34.9536
MEL_176-6	NA	S3	71.0028	54.4282	49.9994
MEL_176-7	6242	S3	74.3037	40.1521	70.0029	31.1068	10.8993	29.3062	9.5362
MEL_176-8	NA	S3	0	0	0
MEL_177a-1	6244	S3	99.7246	98.0228	97.9923	94.9497	100	93.2237	100
MEL_177a-2	NA	S3	95.8229	62.1901	89.8668
MEL_177a-3	NA	S3	92.958	80.0143	97.9764
MEL_177b-1a	6247	S3	58.8915	42.8938	44.9964	24.1808	32.1013	22.773	31.7103
[truncated: 195 more rows]

## Sheet: Legend
Supplementary Table 4. Yellow rust resistance phenotypic data. Best Linear Unbiased Estimators (BLUEs) for the ‘NIAB Elite MAGIC’ population assessed at two time-points, score-1 (S1) and score-2 (S2), at each of the five test environments: NIAB, Osgodby and Rothwell in 2015 (NIAB15, OSG15, ROTH15) and at NIAB and Osgodby in 2016 (NIAB16, OSG16). For the 2016 season trials, the data analysis was b…
