# Supplementary material for: Wheat genetic loci conferring resistance to stripe rust in the face of genetically diverse races of the fungus Puccinia striiformis f. sp. tritici
Source: Theor Appl Genet. 2021 Nov 27;135(1):301–19. doi: 10.1007/s00122-021-03967-z (PMC8741662; doi:10.1007/s00122-021-03967-z)
Supplement: Supplementary file 9 — Supplementary file9 (XLSX 1814 kb) [file 122_2021_3967_MOESM9_ESM.xlsx]

## Sheet: Supplementary Table 9 legend
Supplementary Table 9. Details of gene models located within the physical intervals of the 14 yellow rust resistance quantitative trait loci (QTL) identified. Candidate genes in green were identified manually, and are in addition to those highlighted in yellow identified using the protocol described in the Methods section.

## Sheet: QYr.niab-1A.1
Candidate	Gene-ID	Chromosome	Start	End	Present v1.0 functonal annotation (Y/N)	Human-Readable-Description	Blast-Hit-Accession	Pfam-IDs-(Description)	Interpro-IDs-(Description)	GO-IDs-(Description)-via-Interpro	Gene-or-TE-TE?-U (via-function)	Pfam-IDs	Interpro-IDs	GO-IDs-via-Interpro
	TraesCS1A02G521200LC	chr1A	545896251	545896767	Y	Ribosomal RNA large subunit methyltransferase E	tr|A0A090N2Y0|A0A090N2Y0_OSTTA	PF01728: FtsJ-like methyltransferase	IPR002877: Ribosomal RNA methyltransferase FtsJ domain; IPR029063: S-adenosyl-L-methionine-dependent methyltransferase	GO:0008168 MF: methyltransferase activity;GO:0032259 BP: methylation	G	PF01728	IPR002877; IPR029063	GO:0008168; GO:0032259
	TraesCS1A02G367400	chr1A	545908179	545909717	Y	F-box family protein	AT1G10110.1	NA	NA	NA	TE?	NA	NA	NA
	TraesCS1A02G521300LC	chr1A	546017971	546018258	Y	nuclear factor Y, subunit B1	AT2G38880.3	PF13456: Reverse transcriptase-like	IPR012337: Ribonuclease H-like domain	GO:0003676 MF: nucleic acid binding	TE?	PF13456	IPR012337	GO:0003676
	TraesCS1A02G521400LC	chr1A	546028056	546028619	Y	Protein FAR1-RELATED SEQUENCE 5	tr|A0A151S099|A0A151S099_CAJCA	NA	NA	NA	TE	NA	NA	NA
	TraesCS1A02G367500	chr1A	546030545	546035088	Y	FIZZY-related 3	AT5G13840.2	NA	NA	NA	G	NA	NA	NA
	TraesCS1A02G521500LC	chr1A	546037158	546040914	Y	Retrovirus-related Pol polyprotein from transposon TNT 1-94	tr|A0A151REJ2|A0A151REJ2_CAJCA	PF07727: Reverse transcriptase (RNA-dependent DNA polymerase)	IPR001584: Integrase, catalytic core; IPR012337: Ribonuclease H-like domain; IPR013103: Reverse transcriptase, RNA-dependent DNA polymerase	GO:0003676 MF: nucleic acid binding;GO:0015074 BP: DNA integration	TE	PF07727	IPR001584; IPR012337; IPR013103	GO:0003676; GO:0015074
	TraesCS1A02G521510LC	chr1A	546041091	546044835	N	NA	NA	NA	NA	NA	NA	NA	NA	NA
	TraesCS1A02G367700	chr1A	546178184	546179025	Y	DnaJ heat shock amino-terminal domain protein	AT5G53150.6	NA	NA	NA	G	NA	NA	NA
	TraesCS1A02G367800	chr1A	546193915	546194661	Y	L-arabinose isomerase	sp|Q38UH2|ARAA_LACSS	NA	NA	NA	G	NA	NA	NA
	TraesCS1A02G367900	chr1A	546212417	546212878	Y	Histone H2B	tr|A0A0C4BIL4|A0A0C4BIL4_WHEAT	PF00125: Core histone H2A/H2B/H3/H4	IPR000558: Histone H2B; IPR007125: Histone H2A/H2B/H3; IPR009072: Histone-fold	GO:0000786 CC: nucleosome;GO:0003677 MF: DNA binding;GO:0046982 MF: protein heterodimerization activity	G	PF00125	IPR000558; IPR007125; IPR009072	GO:0000786; GO:0003677; GO:0046982
	TraesCS1A02G368000	chr1A	546216476	546216937	Y	Histone H2B	tr|A0A0C4BIL4|A0A0C4BIL4_WHEAT	PF00125: Core histone H2A/H2B/H3/H4	IPR000558: Histone H2B; IPR007125: Histone H2A/H2B/H3; IPR009072: Histone-fold	GO:0000786 CC: nucleosome;GO:0003677 MF: DNA binding;GO:0046982 MF: protein heterodimerization activity	G	PF00125	IPR000558; IPR007125; IPR009072	GO:0000786; GO:0003677; GO:0046982
	TraesCS1A02G368100	chr1A	546218303	546219527	Y	DNA-binding	tr|A0A0B0NJC1|A0A0B0NJC1_GOSAR	PF01984: Double-stranded DNA-binding domain	IPR002836: PDCD5-related protein	GO:0003677 MF: DNA binding	G	PF01984	IPR002836	GO:0003677
	TraesCS1A02G521600LC	chr1A	546223424	546225150	Y	Transcription initiation factor IIB	tr|R7W5N5|R7W5N5_AEGTA	PF00382: Transcription factor TFIIB repeat	IPR013150: Transcription factor TFIIB, cyclin-like domain; IPR013763: Cyclin-like	GO:0017025 MF: TBP-class protein binding	G	PF00382	IPR013150; IPR013763	GO:0017025
	TraesCS1A02G368200	chr1A	546230907	546231815	Y	Transcription initiation factor IIB	tr|R7W5N5|R7W5N5_AEGTA	PF00382: Transcription factor TFIIB repeat	IPR000812: Transcription factor TFIIB; IPR013150: Transcription factor TFIIB, cyclin-like domain; IPR013763: Cyclin-like	GO:0006355 BP: regulation of transcription, DNA-templated;GO:0017025 MF: TBP-class protein binding;GO:0070897 BP: DNA-templated transcriptional preinitiation complex assembly	G	PF00382	IPR000812; IPR013150; IPR013763	GO:0006355; GO:0017025; GO:0070897
	TraesCS1A02G368300	chr1A	546232385	546232780	Y	NADH dehydrogenase ubiquinone complex I, assembly factor-like protein (DUF185)	AT3G28700.3	NA	NA	NA	G	NA	NA	NA
	TraesCS1A02G521700LC	chr1A	546242183	546253498	Y	Transposable element protein, putative, Retrotrans_gag	tr|Q7G463|Q7G463_ORYSJ	PF03732: Retrotransposon gag protein	IPR005162: Retrotransposon gag domain	NA	TE	PF03732	IPR005162	NA
	TraesCS1A02G521800LC	chr1A	546245726	546246742	Y	Outer envelope protein 64	tr|W9R3H6|W9R3H6_9ROSA	NA	NA	NA	G	NA	NA	NA
	TraesCS1A02G521900LC	chr1A	546252415	546252642	Y	Glycine dehydrogenase (decarboxylating)	sp|Q87I05|GCSP_VIBPA	NA	NA	NA	G	NA	NA	NA
	TraesCS1A02G522000LC	chr1A	546261358	546261945	Y	Transcription initiation factor IIB	tr|M8C244|M8C244_AEGTA	PF00382: Transcription factor TFIIB repeat	IPR000812: Transcription factor TFIIB; IPR013150: Transcription factor TFIIB, cyclin-like domain; IPR013763: Cyclin-like	GO:0006355 BP: regulation of transcription, DNA-templated;GO:0017025 MF: TBP-class protein binding;GO:0070897 BP: DNA-templated transcriptional preinitiation complex assembly	G	PF00382	IPR000812; IPR013150; IPR013763	GO:0006355; GO:0017025; GO:0070897
	TraesCS1A02G368400	chr1A	546315521	546316513	Y	Transcription initiation factor IIB	tr|R7W5N5|R7W5N5_AEGTA	PF08271: TFIIB zinc-binding; PF00382: Transcription factor TFIIB repeat	IPR000812: Transcription factor TFIIB; IPR013137: Zinc finger, TFIIB-type; IPR013150: Transcription factor TFIIB, cyclin-like domain; IPR013763: Cyclin-like; IPR023486: Transcription factor TFIIB, conserved site	GO:0006355 BP: regulation of transcription, DNA-templated;GO:0017025 MF: TBP-class protein binding;GO:0070897 BP: DNA-templated transcriptional preinitiation complex assembly	G	PF08271; PF00382	IPR000812; IPR013137; IPR013150; IPR013763; IPR023486	GO:0006355; GO:0017025; GO:0070897
	TraesCS1A02G368500	chr1A	546322263	546328895	Y	ABC transporter B family protein	tr|G7ILW7|G7ILW7_MEDTR	PF00664: ABC transporter transmembrane region; PF00005: ABC transporter	IPR003439: ABC transporter-like; IPR003593: AAA+ ATPase domain; IPR011527: ABC transporter type 1, transmembrane domain; IPR017871: ABC transporter, conserved site; IPR027417: P-loop containing nucleoside triphosphate hydrolase	GO:0005524 MF: ATP binding;GO:0006810 BP: transport;GO:0016021 CC: integral component of membrane;GO:0016887 MF: ATPase activity;GO:0042626 MF: ATPase activity, coupled to transmembrane movement of substances;GO:0055085 BP: transmembrane transport	G	PF00664; PF00005	IPR003439; IPR003593; IPR011527; IPR017871; IPR027417	GO:0005524; GO:0006810; GO:0016021; GO:0016887; GO:0042626; GO:0055085
	TraesCS1A02G368600	chr1A	546502644	546503690	Y	BTB/POZ/MATH-domain protein	tr|A0A072U1Y3|A0A072U1Y3_MEDTR	PF00651: BTB/POZ domain	IPR000210: BTB/POZ domain; IPR002083: MATH/TRAF domain; IPR008974: TRAF-like; IPR011333: SKP1/BTB/POZ domain	GO:0005515 MF: protein binding	G	PF00651	IPR000210; IPR002083; IPR008974; IPR011333	GO:0005515
	TraesCS1A02G368700	chr1A	546512097	546513621	Y	Pentatricopeptide repeat-containing protein	tr|A0A1E5WL75|A0A1E5WL75_9POAL	PF13041: PPR repeat family; PF01535: PPR repeat	IPR002885: Pentatricopeptide repeat; IPR011990: Tetratricopeptide-like helical domain	GO:0005515 MF: protein binding	G	PF13041; PF01535	IPR002885; IPR011990	GO:0005515
	TraesCS1A02G368800	chr1A	546514359	546516755	Y	Acid phosphatase/vanadium-dependent haloperoxidase related	tr|B6TT62|B6TT62_MAIZE	PF02681: Divergent PAP2 family	IPR003832: Acid phosphatase/vanadium-dependent haloperoxidase-related	NA	G	PF02681	IPR003832	NA
	TraesCS1A02G368900	chr1A	546519495	546519940	Y	GRF zinc finger family protein	tr|Q2R399|Q2R399_ORYSJ	NA	NA	NA	TE?	NA	NA	NA
	TraesCS1A02G522010LC	chr1A	546523626	546525287	N	NA	NA	NA	NA	NA	NA	NA	NA	NA
	TraesCS1A02G369100	chr1A	546799045	546800733	Y	3-ketoacyl-CoA synthase	tr|R7WG90|R7WG90_AEGTA	PF08392: FAE1/Type III polyketide synthase-like protein; PF08541: 3-Oxoacyl-[acyl-carrier-protein (ACP)] synthase III C terminal	IPR012392: Very-long-chain 3-ketoacyl-CoA synthase; IPR013601: FAE1/Type III polyketide synthase-like protein; IPR013747: 3-Oxoacyl-[acyl-carrier-protein (ACP)] synthase III, C-terminal; IPR016039: Thiolase-like	GO:0003824 MF: catalytic activity;GO:0006633 BP: fatty acid biosynthetic process;GO:0008152 BP: metabolic process;GO:0016020 CC: membrane;GO:0016747 MF: transferase activity, transferring acyl groups other than amino-acyl groups	G	PF08392; PF08541	IPR012392; IPR013601; IPR013747; IPR016039	GO:0003824; GO:0006633; GO:0008152; GO:0016020; GO:0016747
	TraesCS1A02G522100LC	chr1A	546990739	546995932	Y	DNA helicase homolog, putative	tr|Q1EPC6|Q1EPC6_MUSAC	PF14214: Helitron helicase-like domain at N-terminus; PF05970: PIF1-like helicase	IPR010285: DNA helicase Pif1-like; IPR025476: Helitron helicase-like domain; IPR027417: P-loop containing nucleoside triphosphate hydrolase	GO:0000723 BP: telomere maintenance;GO:0003678 MF: DNA helicase activity;GO:0006281 BP: DNA repair	TE	PF14214; PF05970	IPR010285; IPR025476; IPR027417	GO:0000723; GO:0003678; GO:0006281
	TraesCS1A02G522200LC	chr1A	546997641	547002069	Y	Sentrin-specific protease	sp|Q09353|SENP_CAEEL	PF02902: Ulp1 protease family, C-terminal catalytic domain	IPR003653: Ulp1 protease family, C-terminal catalytic domain	GO:0006508 BP: proteolysis;GO:0008234 MF: cysteine-type peptidase activity	G	PF02902	IPR003653	GO:0006508; GO:0008234
	TraesCS1A02G522300LC	chr1A	546999520	546999864	Y	myosin heavy chain-like protein	AT5G07890.5	NA	NA	NA	G	NA	NA	NA
	TraesCS1A02G369200	chr1A	547004383	547004979	Y	Basic helix loop helix (BHLH) family transcription factor	tr|A0A072TYH1|A0A072TYH1_MEDTR	PF00010: Helix-loop-helix DNA-binding domain	IPR011598: Myc-type, basic helix-loop-helix (bHLH) domain	GO:0046983 MF: protein dimerization activity	G	PF00010	IPR011598	GO:0046983
	TraesCS1A02G369300	chr1A	547016778	547022195	Y	Myosin-H heavy chain	tr|A0A151TKL1|A0A151TKL1_CAJCA	NA	NA	NA	G	NA	NA	NA
	TraesCS1A02G522400LC	chr1A	547215076	547216738	Y	Chlorophyll a-b binding protein, chloroplastic	tr|A0A096UJV2|A0A096UJV2_WHEAT	PF00504: Chlorophyll A-B binding protein	IPR022796: Chlorophyll A-B binding protein; IPR023329: Chlorophyll a/b binding protein domain	NA	G	PF00504	IPR022796; IPR023329	NA
	TraesCS1A02G522500LC	chr1A	547237451	547238635	Y	Chlorophyll a-b binding protein, chloroplastic	tr|A0A096UJV2|A0A096UJV2_WHEAT	PF00504: Chlorophyll A-B binding protein	IPR022796: Chlorophyll A-B binding protein; IPR023329: Chlorophyll a/b binding protein domain	NA	G	PF00504	IPR022796; IPR023329	NA
	TraesCS1A02G369400	chr1A	547253498	547258202	Y	Glutamate--tRNA ligase	tr|A0A0K9P241|A0A0K9P241_ZOSMR	PF00043: Glutathione S-transferase, C-terminal domain; PF00749: tRNA synthetases class I (E and Q), catalytic domain; PF03950: tRNA synthetases class I (E and Q), anti-codon binding domain	IPR000924: Glutamyl/glutaminyl-tRNA synthetase; IPR001412: Aminoacyl-tRNA synthetase, class I, conserved site; IPR004046: Glutathione S-transferase, C-terminal; IPR004526: Glutamyl-tRNA synthetase, archaeal/eukaryotic cytosolic; IPR010987: Glutathione S-transferase, C-terminal-like; IPR011035: Ribosomal protein L25/Gln-tRNA synthetase, anti-codon-binding domain; IPR014729: Rossmann-like alpha/bet…	GO:0000166 MF: nucleotide binding;GO:0004812 MF: aminoacyl-tRNA ligase activity;GO:0004818 MF: glutamate-tRNA ligase activity;GO:0005524 MF: ATP binding;GO:0005737 CC: cytoplasm;GO:0006412 BP: translation;GO:0006418 BP: tRNA aminoacylation for protein translation;GO:0006424 BP: glutamyl-tRNA aminoacylation;GO:0016876 MF: ligase activity, forming aminoacyl-tRNA and related compounds;GO:0043039 BP:…	G	PF00043; PF00749; PF03950	IPR000924; IPR001412; IPR004046; IPR004526; IPR010987; IPR011035; IPR014729; IPR020056; IPR020058; IPR020059; IPR020061	GO:0000166; GO:0004812; GO:0004818; GO:0005524; GO:0005737; GO:0006412; GO:0006418; GO:0006424; GO:0016876; GO:0043039
	TraesCS1A02G369500	chr1A	547275599	547277586	Y	11S seed storage globulin A	tr|Q06AW2|Q06AW2_CHEQI	PF00190: Cupin	IPR006044: 11-S seed storage protein, plant; IPR006045: Cupin 1; IPR011051: RmlC-like cupin domain; IPR014710: RmlC-like jelly roll fold	GO:0045735 MF: nutrient reservoir activity	G	PF00190	IPR006044; IPR006045; IPR011051; IPR014710	GO:0045735
	TraesCS1A02G369600	chr1A	547298439	547304124	Y	Methyltransferase	tr|B3IWJ1|B3IWJ1_9BRAS	PF08241: Methyltransferase domain; PF13489: Methyltransferase domain	IPR013216: Methyltransferase type 11; IPR025771: Phosphoethanolamine N-methyltransferase; IPR029063: S-adenosyl-L-methionine-dependent methyltransferase	GO:0000234 MF: phosphoethanolamine N-methyltransferase activity;GO:0006656 BP: phosphatidylcholine biosynthetic process;GO:0008152 BP: metabolic process;GO:0008168 MF: methyltransferase activity	G	PF08241; PF13489	IPR013216; IPR025771; IPR029063	GO:0000234; GO:0006656; GO:0008152; GO:0008168
	TraesCS1A02G369700	chr1A	547311399	547318676	Y	ENTH/ANTH/VHS superfamily protein	tr|A0A061E7Q5|A0A061E7Q5_THECC	PF07651: ANTH domain	IPR008942: ENTH/VHS; IPR011417: AP180 N-terminal homology (ANTH) domain; IPR013809: ENTH domain; IPR014712: Phosphoinositide-binding clathrin adaptor, domain 2	GO:0005543 MF: phospholipid binding;GO:0005545 MF: 1-phosphatidylinositol binding;GO:0030136 CC: clathrin-coated vesicle;GO:0030276 MF: clathrin binding;GO:0048268 BP: clathrin coat assembly	G	PF07651	IPR008942; IPR011417; IPR013809; IPR014712	GO:0005543; GO:0005545; GO:0030136; GO:0030276; GO:0048268
	TraesCS1A02G369800	chr1A	547324343	547333822	Y	Kinase family protein	tr|B9HIY8|B9HIY8_POPTR	PF00069: Protein kinase domain	IPR000719: Protein kinase domain; IPR008271: Serine/threonine-protein kinase, active site; IPR011009: Protein kinase-like domain; IPR017441: Protein kinase, ATP binding site	GO:0004672 MF: protein kinase activity;GO:0005524 MF: ATP binding;GO:0006468 BP: protein phosphorylation	G	PF00069	IPR000719; IPR008271; IPR011009; IPR017441	GO:0004672; GO:0005524; GO:0006468
	TraesCS1A02G369900	chr1A	547381612	547384543	Y	Splicing factor 3B subunit 5	tr|B4FQ12|B4FQ12_MAIZE	PF07189: Splicing factor 3B subunit 10 (SF3b10)	IPR009846: Splicing factor 3B subunit 5/RDS3 complex subunit 10; IPR017089: Splicing factor 3B, subunit 5	GO:0000398 BP: mRNA splicing, via spliceosome	G	PF07189	IPR009846; IPR017089	GO:0000398
	TraesCS1A02G370000	chr1A	547384844	547385630	Y	(R)-specific enoyl-CoA hydratase	tr|A0A199UDE2|A0A199UDE2_ANACO	PF01575: MaoC like domain	IPR002539: MaoC-like domain; IPR029069: HotDog domain	NA	G	PF01575	IPR002539; IPR029069	NA
	TraesCS1A02G522600LC	chr1A	547387911	547388661	Y	Protein kinase, putative	tr|Q1EP43|Q1EP43_MUSBA	PF00069: Protein kinase domain	IPR000719: Protein kinase domain; IPR008271: Serine/threonine-protein kinase, active site; IPR011009: Protein kinase-like domain	GO:0004672 MF: protein kinase activity;GO:0005524 MF: ATP binding;GO:0006468 BP: protein phosphorylation	G	PF00069	IPR000719; IPR008271; IPR011009	GO:0004672; GO:0005524; GO:0006468
	TraesCS1A02G370100	chr1A	547391832	547395833	Y	Alcohol dehydrogenase	tr|Q4R1G9|Q4R1G9_ORYRU	PF08240: Alcohol dehydrogenase GroES-like domain; PF00107: Zinc-binding dehydrogenase	IPR011032: GroES-like; IPR013149: Alcohol dehydrogenase, C-terminal; IPR013154: Alcohol dehydrogenase, N-terminal; IPR016040: NAD(P)-binding domain	GO:0055114 BP: oxidation-reduction process	G	PF08240; PF00107	IPR011032; IPR013149; IPR013154; IPR016040	GO:0055114
	TraesCS1A02G370200	chr1A	547410788	547417410	Y	Alcohol dehydrogenase	tr|Q4R1G9|Q4R1G9_ORYRU	PF08240: Alcohol dehydrogenase GroES-like domain; PF00107: Zinc-binding dehydrogenase	IPR002328: Alcohol dehydrogenase, zinc-type, conserved site; IPR011032: GroES-like; IPR013149: Alcohol dehydrogenase, C-terminal; IPR013154: Alcohol dehydrogenase, N-terminal; IPR016040: NAD(P)-binding domain	GO:0008270 MF: zinc ion binding;GO:0016491 MF: oxidoreductase activity;GO:0055114 BP: oxidation-reduction process	G	PF08240; PF00107	IPR002328; IPR011032; IPR013149; IPR013154; IPR016040	GO:0008270; GO:0016491; GO:0055114
	TraesCS1A02G522700LC	chr1A	547446917	547447696	Y	Retrotransposon protein, putative, Ty1-copia subclass	tr|Q2R2J8|Q2R2J8_ORYSJ	PF14244: gag-polypeptide of LTR copia-type; PF14223: gag-polypeptide of LTR copia-type	IPR029472: Gag-polypeptide of LTR copia-type	NA	TE	PF14244; PF14223	IPR029472	NA
	TraesCS1A02G522800LC	chr1A	547454659	547455287	Y	F-box protein	tr|M8C1J6|M8C1J6_AEGTA	PF00646: F-box domain	IPR001810: F-box domain	GO:0005515 MF: protein binding	TE?	PF00646	IPR001810	GO:0005515
	TraesCS1A02G522900LC	chr1A	547456652	547457200	Y	DNA topoisomerase	tr|A0A022PYK0|A0A022PYK0_ERYGU	PF06839: GRF zinc finger	IPR010666: Zinc finger, GRF-type	GO:0008270 MF: zinc ion binding	G	PF06839	IPR010666	GO:0008270
	TraesCS1A02G523000LC	chr1A	547487320	547487537	Y	Hexosyltransferase	tr|M0V1Q0|M0V1Q0_HORVV	NA	NA	NA	G	NA	NA	NA
1	TraesCS1A02G370300	chr1A	547503610	547511875	Y	Receptor-like protein kinase	tr|A0A1J3H834|A0A1J3H834_NOCCA	PF12819: Carbohydrate-binding protein of the ER; PF13855: Leucine rich repeat; PF07714: Protein tyrosine kinase	IPR000719: Protein kinase domain; IPR001245: Serine-threonine/tyrosine-protein kinase, catalytic domain; IPR001611: Leucine-rich repeat; IPR008271: Serine/threonine-protein kinase, active site; IPR011009: Protein kinase-like domain; IPR017441: Protein kinase, ATP binding site; IPR024788: Malectin-like carbohydrate-binding domain; IPR032675: Leucine-rich repeat domain, L domain-like	GO:0004672 MF: protein kinase activity;GO:0005515 MF: protein binding;GO:0005524 MF: ATP binding;GO:0006468 BP: protein phosphorylation	G	PF12819; PF13855; PF07714	IPR000719; IPR001245; IPR001611; IPR008271; IPR011009; IPR017441; IPR024788; IPR032675	GO:0004672; GO:0005515; GO:0005524; GO:0006468
	TraesCS1A02G523100LC	chr1A	547571308	547571451	Y	ROTUNDIFOLIA like 18	AT5G16023.1	NA	NA	NA	G	NA	NA	NA
	TraesCS1A02G523200LC	chr1A	547591928	547592083	Y	Rotundifolia-like protein	tr|A0A072V006|A0A072V006_MEDTR	PF08137: DVL family	IPR012552: DVL	NA	G	PF08137	IPR012552	NA
	TraesCS1A02G523300LC	chr1A	547674942	547675591	Y	Rotundifolia-like protein	tr|A0A072V006|A0A072V006_MEDTR	PF08137: DVL family	IPR012552: DVL	NA	G	PF08137	IPR012552	NA
	TraesCS1A02G523400LC	chr1A	547687306	547687449	Y	Rotundifolia-like protein	tr|G7KGR6|G7KGR6_MEDTR	PF08137: DVL family	IPR012552: DVL	NA	G	PF08137	IPR012552	NA
	TraesCS1A02G523500LC	chr1A	547728026	547733022	Y	ACC synthase	tr|I7C6C2|I7C6C2_HORVU	NA	NA	NA	G	NA	NA	NA
	TraesCS1A02G523600LC	chr1A	547788699	547789076	Y	transmembrane protein	AT1G10660.4	NA	NA	NA	G	NA	NA	NA
	TraesCS1A02G523700LC	chr1A	547857950	547858248	Y	Ribosomal protein S3	tr|D6NCX0|D6NCX0_9POAL	NA	IPR015946: K homology domain-like, alpha/beta	NA	G	NA	IPR015946	NA
	TraesCS1A02G523800LC	chr1A	547861390	547861857	Y	Glutathione S-transferase T3	tr|A0A1J3HNP1|A0A1J3HNP1_NOCCA	NA	NA	NA	G	NA	NA	NA
	TraesCS1A02G370400	chr1A	547863784	547865124	Y	Ethylene-responsive transcription factor	tr|W9RY64|W9RY64_9ROSA	PF00847: AP2 domain	IPR001471: AP2/ERF domain; IPR016177: DNA-binding domain	GO:0003677 MF: DNA binding;GO:0003700 MF: transcription factor activity, sequence-specific DNA binding;GO:0006355 BP: regulation of transcription, DNA-templated	G	PF00847	IPR001471; IPR016177	GO:0003677; GO:0003700; GO:0006355
	TraesCS1A02G370500	chr1A	547874964	547875266	Y	GRF zinc finger family protein	tr|Q2QXT9|Q2QXT9_ORYSJ	NA	NA	NA	TE?	NA	NA	NA
	TraesCS1A02G523900LC	chr1A	547877044	547877874	Y	Transposon protein, putative, Mutator sub-class, expressed	tr|Q2R1G5|Q2R1G5_ORYSJ	NA	IPR001878: Zinc finger, CCHC-type; IPR006564: Zinc finger, PMZ-type; IPR007527: Zinc finger, SWIM-type	GO:0003676 MF: nucleic acid binding;GO:0008270 MF: zinc ion binding	TE	NA	IPR001878; IPR006564; IPR007527	GO:0003676; GO:0008270
	TraesCS1A02G524000LC	chr1A	547878562	547879275	Y	Transposon protein, putative, Mutator sub-class, expressed	tr|Q10MY0|Q10MY0_ORYSJ	PF03108: MuDR family transposase	IPR004332: Transposase, MuDR, plant	NA	TE	PF03108	IPR004332	NA
	TraesCS1A02G370600	chr1A	547886643	547887899	Y	Ethylene-responsive transcription factor	tr|W9RY64|W9RY64_9ROSA	PF00847: AP2 domain	IPR001471: AP2/ERF domain; IPR016177: DNA-binding domain	GO:0003677 MF: DNA binding;GO:0003700 MF: transcription factor activity, sequence-specific DNA binding;GO:0006355 BP: regulation of transcription, DNA-templated	G	PF00847	IPR001471; IPR016177	GO:0003677; GO:0003700; GO:0006355
	TraesCS1A02G370700	chr1A	547907223	547908642	Y	Ethylene-responsive transcription factor	tr|W9R7J5|W9R7J5_9ROSA	PF00847: AP2 domain	IPR001471: AP2/ERF domain; IPR016177: DNA-binding domain	GO:0003677 MF: DNA binding;GO:0003700 MF: transcription factor activity, sequence-specific DNA binding;GO:0006355 BP: regulation of transcription, DNA-templated	G	PF00847	IPR001471; IPR016177	GO:0003677; GO:0003700; GO:0006355
	TraesCS1A02G524100LC	chr1A	547919566	547920249	Y	Phosphoenolpyruvate synthase	sp|P42850|PPSA_PYRFU	NA	NA	NA	G	NA	NA	NA
	TraesCS1A02G524200LC	chr1A	547920467	547920679	Y	Endonuclease/exonuclease/phosphatase family protein	tr|A0A072VES6|A0A072VES6_MEDTR	NA	IPR005135: Endonuclease/exonuclease/phosphatase	NA	TE?	NA	IPR005135	NA
	TraesCS1A02G524300LC	chr1A	547921568	547922539	Y	LINE-1 reverse transcriptase-like protein	tr|A0A1J3FWP0|A0A1J3FWP0_NOCCA	PF00078: Reverse transcriptase (RNA-dependent DNA polymerase)	IPR000477: Reverse transcriptase domain	NA	TE	PF00078	IPR000477	NA
	TraesCS1A02G524400LC	chr1A	547949912	547950037	Y	Rotundifolia-like protein	tr|A0A072V006|A0A072V006_MEDTR	PF08137: DVL family	IPR012552: DVL	NA	G	PF08137	IPR012552	NA
	TraesCS1A02G524500LC	chr1A	547956175	547956309	Y	Rotundifolia-like protein	tr|A0A072V006|A0A072V006_MEDTR	PF08137: DVL family	IPR012552: DVL	NA	G	PF08137	IPR012552	NA
	TraesCS1A02G370800	chr1A	547963976	547968335	Y	Hexosyltransferase	tr|M8A756|M8A756_TRIUA	PF01501: Glycosyl transferase family 8	IPR002495: Glycosyl transferase, family 8; IPR029044: Nucleotide-diphospho-sugar transferases	GO:0016757 MF: transferase activity, transferring glycosyl groups	G	PF01501	IPR002495; IPR029044	GO:0016757
	TraesCS1A02G524600LC	chr1A	547974896	547975027	Y	Rotundifolia-like protein	tr|A0A072V006|A0A072V006_MEDTR	PF08137: DVL family	IPR012552: DVL	NA	G	PF08137	IPR012552	NA
	TraesCS1A02G524700LC	chr1A	547977981	547978124	Y	Rotundifolia-like protein	tr|A0A072V006|A0A072V006_MEDTR	PF08137: DVL family	IPR012552: DVL	NA	G	PF08137	IPR012552	NA
	TraesCS1A02G370900	chr1A	547979783	547981846	Y	F-box protein	tr|M8B306|M8B306_AEGTA	PF00646: F-box domain	IPR001810: F-box domain; IPR015943: WD40/YVTN repeat-like-containing domain; IPR017451: F-box associated interaction domain	GO:0005515 MF: protein binding	TE?	PF00646	IPR001810; IPR015943; IPR017451	GO:0005515
	TraesCS1A02G524800LC	chr1A	548048930	548049887	Y	Werner Syndrome-like exonuclease	tr|A0A0B2ST43|A0A0B2ST43_GLYSO	NA	IPR012337: Ribonuclease H-like domain	GO:0003676 MF: nucleic acid binding	TE?	NA	IPR012337	GO:0003676
	TraesCS1A02G524900LC	chr1A	548099920	548100072	Y	30S ribosomal protein S19, chloroplastic	tr|F1AD76|F1AD76_9POAL	PF00203: Ribosomal protein S19	IPR002222: Ribosomal protein S19/S15; IPR023575: Ribosomal protein S19, superfamily	GO:0003735 MF: structural constituent of ribosome;GO:0005840 CC: ribosome;GO:0006412 BP: translation	G	PF00203	IPR002222; IPR023575	GO:0003735; GO:0005840; GO:0006412
	TraesCS1A02G525000LC	chr1A	548178719	548179639	Y	Protein FAR1-RELATED SEQUENCE 5	tr|N1QZZ0|N1QZZ0_AEGTA	PF10551: MULE transposase domain	IPR018289: MULE transposase domain	NA	TE	PF10551	IPR018289	NA
	TraesCS1A02G525100LC	chr1A	548227004	548227513	Y	eukaryotic translation initiation factor 4G	AT3G60240.4	NA	NA	NA	G	NA	NA	NA
	TraesCS1A02G525200LC	chr1A	548275618	548275965	Y	Glycolipid transfer protein (GLTP) family protein	AT3G21260.3	NA	NA	NA	G	NA	NA	NA
	TraesCS1A02G525300LC	chr1A	548278465	548278899	Y	Retrotransposon protein, putative, unclassified	tr|Q53NE2|Q53NE2_ORYSJ	PF03372: Endonuclease/Exonuclease/phosphatase family	IPR005135: Endonuclease/exonuclease/phosphatase	NA	TE	PF03372	IPR005135	NA
	TraesCS1A02G525400LC	chr1A	548315797	548320583	Y	BTB/POZ domain-containing protein	tr|A0A199W9L0|A0A199W9L0_ANACO	NA	NA	NA	G	NA	NA	NA
	TraesCS1A02G525500LC	chr1A	548402538	548402723	Y	Ribonuclease H-like superfamily protein	AT4G29090.1	NA	NA	NA	TE	NA	NA	NA
	TraesCS1A02G371000	chr1A	548405015	548405913	Y	Dihydroorotate dehydrogenase B (NAD(+)), catalytic subunit	sp|B6YRL9|PYRDB_AZOPC	PF01477: PLAT/LH2 domain	IPR001024: PLAT/LH2 domain	GO:0005515 MF: protein binding	G	PF01477	IPR001024	GO:0005515
	TraesCS1A02G371100	chr1A	548437332	548438879	Y	F-box protein	tr|M8B306|M8B306_AEGTA	PF00646: F-box domain	IPR001810: F-box domain; IPR015943: WD40/YVTN repeat-like-containing domain; IPR017451: F-box associated interaction domain	GO:0005515 MF: protein binding	TE?	PF00646	IPR001810; IPR015943; IPR017451	GO:0005515
	TraesCS1A02G371200	chr1A	548444211	548444354	Y	Rotundifolia-like protein	tr|A0A072V006|A0A072V006_MEDTR	PF08137: DVL family	IPR012552: DVL	NA	G	PF08137	IPR012552	NA
	TraesCS1A02G525600LC	chr1A	548452921	548453064	Y	Rotundifolia-like protein	tr|A0A072V006|A0A072V006_MEDTR	PF08137: DVL family	IPR012552: DVL	NA	G	PF08137	IPR012552	NA
	TraesCS1A02G371300	chr1A	548454410	548454952	Y	Rotundifolia-like protein	tr|G7KGR6|G7KGR6_MEDTR	PF08137: DVL family	IPR012552: DVL	NA	G	PF08137	IPR012552	NA
	TraesCS1A02G525700LC	chr1A	548460018	548461873	Y	zinc knuckle (CCHC-type) family protein	AT5G43630.4	NA	NA	NA	TE?	NA	NA	NA
	TraesCS1A02G525800LC	chr1A	548465195	548466497	Y	Dihydroflavonol-4-reductase	tr|R7W1I6|R7W1I6_AEGTA	NA	NA	NA	G	NA	NA	NA
	TraesCS1A02G525900LC	chr1A	548467551	548468114	Y	Transposon Ty3-G Gag-Pol polyprotein	tr|A0A151T9K9|A0A151T9K9_CAJCA	NA	NA	NA	TE	NA	NA	NA
	TraesCS1A02G371400	chr1A	548470147	548471997	Y	E3 ubiquitin-protein ligase	tr|W4ZLJ6|W4ZLJ6_WHEAT	PF03145: Seven in absentia protein family	IPR018121: Seven-in-absentia protein, TRAF-like domain	GO:0005634 CC: nucleus;GO:0006511 BP: ubiquitin-dependent protein catabolic process;GO:0007275 BP: multicellular organism development	G	PF03145	IPR018121	GO:0005634; GO:0006511; GO:0007275
	TraesCS1A02G526000LC	chr1A	548509114	548511935	Y	Fructose bisphosphate aldolase	tr|Q2NIS9|Q2NIS9_AYWBP	NA	NA	NA	G	NA	NA	NA
	TraesCS1A02G371500	chr1A	548530958	548534583	Y	Heat stress transcription factor A-9	tr|M8B215|M8B215_AEGTA	PF07762: Protein of unknown function (DUF1618)	IPR011676: Domain of unknown function DUF1618	NA	G	PF07762	IPR011676	NA
	TraesCS1A02G371600	chr1A	548557987	548564254	Y	Protein phosphatase 2c, putative	tr|B9T5J5|B9T5J5_RICCO	PF07228: Stage II sporulation protein E (SpoIIE)	IPR001932: PPM-type phosphatase domain	GO:0003824 MF: catalytic activity	G	PF07228	IPR001932	GO:0003824
	TraesCS1A02G371700	chr1A	548564973	548568222	Y	RNA polymerase-associated protein RapA	sp|B1JKV7|RAPA_YERPY	NA	NA	NA	G	NA	NA	NA
	TraesCS1A02G526100LC	chr1A	548580233	548581512	Y	Polyprotein	tr|Q94KV0|Q94KV0_ARATH	PF14223: gag-polypeptide of LTR copia-type	IPR001878: Zinc finger, CCHC-type	GO:0003676 MF: nucleic acid binding;GO:0008270 MF: zinc ion binding	TE	PF14223	IPR001878	GO:0003676; GO:0008270
	TraesCS1A02G526200LC	chr1A	548583995	548585125	Y	Hydroxyproline-rich glycoprotein family protein	tr|A0A061E8I4|A0A061E8I4_THECC	NA	NA	NA	G	NA	NA	NA
	TraesCS1A02G371800	chr1A	548669851	548673633	Y	Peptidyl-tRNA hydrolase	tr|B4FLC5|B4FLC5_MAIZE	PF01195: Peptidyl-tRNA hydrolase	IPR001328: Peptidyl-tRNA hydrolase; IPR018171: Peptidyl-tRNA hydrolase, conserved site	GO:0004045 MF: aminoacyl-tRNA hydrolase activity	G	PF01195	IPR001328; IPR018171	GO:0004045
	TraesCS1A02G371900	chr1A	548674143	548676077	Y	Threonine synthase	tr|B6TPP7|B6TPP7_MAIZE	PF00291: Pyridoxal-phosphate dependent enzyme	IPR000634: Serine/threonine dehydratase, pyridoxal-phosphate-binding site; IPR001926: Tryptophan synthase beta subunit-like PLP-dependent enzyme; IPR004450: Threonine synthase-like	GO:0006520 BP: cellular amino acid metabolic process;GO:0030170 MF: pyridoxal phosphate binding	G	PF00291	IPR000634; IPR001926; IPR004450	GO:0006520; GO:0030170
	TraesCS1A02G372000	chr1A	548724546	548728019	Y	Aldehyde dehydrogenase, cytosolic 1	sp|Q28399|ALDH1_ELEED	NA	NA	NA	G	NA	NA	NA
	TraesCS1A02G526300LC	chr1A	548729443	548730502	Y	Protein O-glucosyltransferase 1	sp|G3V9D0|PGLT1_RAT	NA	NA	NA	G	NA	NA	NA
	TraesCS1A02G372100	chr1A	548733303	548734833	Y	AP2/B3 transcription factor family protein	AT1G25560.1	PF00847: AP2 domain; PF02362: B3 DNA binding domain	IPR001471: AP2/ERF domain; IPR003340: B3 DNA binding domain; IPR015300: DNA-binding pseudobarrel domain; IPR016177: DNA-binding domain	GO:0003677 MF: DNA binding;GO:0003700 MF: transcription factor activity, sequence-specific DNA binding;GO:0006355 BP: regulation of transcription, DNA-templated	G	PF00847; PF02362	IPR001471; IPR003340; IPR015300; IPR016177	GO:0003677; GO:0003700; GO:0006355
	TraesCS1A02G526400LC	chr1A	548772384	548772902	Y	Testis- and ovary-specific PAZ domain-containing protein 1	sp|G3S077|TOPZ1_GORGO	NA	NA	NA	G	NA	NA	NA
	TraesCS1A02G372200	chr1A	548772420	548773661	Y	AP2/B3 transcription factor family protein	AT1G25560.1	PF00847: AP2 domain; PF02362: B3 DNA binding domain	IPR001471: AP2/ERF domain; IPR003340: B3 DNA binding domain; IPR015300: DNA-binding pseudobarrel domain; IPR016177: DNA-binding domain	GO:0003677 MF: DNA binding;GO:0003700 MF: transcription factor activity, sequence-specific DNA binding;GO:0006355 BP: regulation of transcription, DNA-templated	G	PF00847; PF02362	IPR001471; IPR003340; IPR015300; IPR016177	GO:0003677; GO:0003700; GO:0006355
	TraesCS1A02G372300	chr1A	548789228	548790730	Y	AP2/B3 transcription factor family protein	AT1G25560.1	PF00847: AP2 domain; PF02362: B3 DNA binding domain	IPR001471: AP2/ERF domain; IPR003340: B3 DNA binding domain; IPR015300: DNA-binding pseudobarrel domain; IPR016177: DNA-binding domain	GO:0003677 MF: DNA binding;GO:0003700 MF: transcription factor activity, sequence-specific DNA binding;GO:0006355 BP: regulation of transcription, DNA-templated	G	PF00847; PF02362	IPR001471; IPR003340; IPR015300; IPR016177	GO:0003677; GO:0003700; GO:0006355
	TraesCS1A02G526500LC	chr1A	548890619	548891070	Y	RNA-directed DNA polymerase (reverse transcriptase)-related family protein	AT5G18880.1	PF13966: zinc-binding in reverse transcriptase	IPR026960: Reverse transcriptase zinc-binding domain	NA	TE	PF13966	IPR026960	NA
	TraesCS1A02G526600LC	chr1A	548927539	548927904	Y	NAM-like protein	tr|Q67V32|Q67V32_ORYSJ	NA	NA	NA	G	NA	NA	NA
	TraesCS1A02G372400	chr1A	548941073	548946209	Y	Lactation elevated protein 1	tr|M7YYZ1|M7YYZ1_TRIUA	PF03969: AFG1-like ATPase	IPR005654: ATPase, AFG1-like; IPR027417: P-loop containing nucleoside triphosphate hydrolase	GO:0005524 MF: ATP binding	G	PF03969	IPR005654; IPR027417	GO:0005524
	TraesCS1A02G372500	chr1A	548989885	548992724	Y	Tyrosyl-DNA phosphodiesterase 2	tr|A0A0B2RMI0|A0A0B2RMI0_GLYSO	PF03372: Endonuclease/Exonuclease/phosphatase family	IPR005135: Endonuclease/exonuclease/phosphatase	NA	TE?	PF03372	IPR005135	NA
	TraesCS1A02G526700LC	chr1A	548995219	548996065	Y	BES1/BZR1 homolog 1	AT3G50750.1	PF05687: BES1/BZR1 plant transcription factor, N-terminal	IPR008540: BES1/BZR1 plant transcription factor, N-terminal	NA	G	PF05687	IPR008540	NA
	TraesCS1A02G526800LC	chr1A	549013667	549014299	Y	Tyrosyl-DNA phosphodiesterase 2	tr|A0A1D1YSE0|A0A1D1YSE0_9ARAE	NA	IPR005135: Endonuclease/exonuclease/phosphatase	NA	TE?	NA	IPR005135	NA
	TraesCS1A02G372600	chr1A	549033961	549042378	Y	Tyrosyl-DNA phosphodiesterase 2	tr|A0A0B2RMI0|A0A0B2RMI0_GLYSO	NA	IPR005135: Endonuclease/exonuclease/phosphatase	NA	TE?	NA	IPR005135	NA
	TraesCS1A02G526900LC	chr1A	549047609	549054644	Y	MYB transcription factor-like	tr|Q5WA77|Q5WA77_ORYSJ	PF13921: Myb-like DNA-binding domain	IPR001005: SANT/Myb domain; IPR009057: Homeobox domain-like; IPR017930: Myb domain	GO:0003677 MF: DNA binding	G	PF13921	IPR001005; IPR009057; IPR017930	GO:0003677
	TraesCS1A02G527000LC	chr1A	549050181	549050735	Y	Zinc finger family protein	tr|B9HI59|B9HI59_POPTR	PF00641: Zn-finger in Ran binding protein and others	IPR001876: Zinc finger, RanBP2-type	GO:0008270 MF: zinc ion binding	TE?	PF00641	IPR001876	GO:0008270
	TraesCS1A02G527100LC	chr1A	549050788	549053922	Y	Retrovirus-related Pol polyprotein from transposon TNT 1-94	tr|A0A151RF15|A0A151RF15_CAJCA	PF07727: Reverse transcriptase (RNA-dependent DNA polymerase)	IPR013103: Reverse transcriptase, RNA-dependent DNA polymerase	NA	TE	PF07727	IPR013103	NA
	TraesCS1A02G372700	chr1A	549061551	549064179	Y	Late embryogenesis abundant protein	tr|A0A161CJM0|A0A161CJM0_KOSVI	NA	NA	NA	G	NA	NA	NA
	TraesCS1A02G527200LC	chr1A	549069047	549071000	Y	AT hook motif-containing protein, putative, expressed	tr|Q2QP74|Q2QP74_ORYSJ	PF14214: Helitron helicase-like domain at N-terminus	IPR025476: Helitron helicase-like domain	NA	TE?	PF14214	IPR025476	NA
	TraesCS1A02G527300LC	chr1A	549071639	549072010	Y	Retrotransposon protein, putative, unclassified, expressed	tr|Q2QYQ5|Q2QYQ5_ORYSJ	NA	NA	NA	TE	NA	NA	NA
	TraesCS1A02G527400LC	chr1A	549124063	549124462	Y	Cysteine-rich receptor-like protein kinase 7	tr|M7ZIV0|M7ZIV0_TRIUA	NA	NA	NA	G	NA	NA	NA
	TraesCS1A02G527500LC	chr1A	549125220	549126054	Y	65-kDa microtubule-associated protein 7	tr|A0A1E5UMQ9|A0A1E5UMQ9_9POAL	NA	NA	NA	G	NA	NA	NA
	TraesCS1A02G527600LC	chr1A	549230272	549230759	Y	RING/U-box superfamily protein	AT2G34920.2	NA	NA	NA	G	NA	NA	NA
	TraesCS1A02G527700LC	chr1A	549269578	549269697	Y	phospholipase D gamma 2	AT4G11830.2	NA	NA	NA	G	NA	NA	NA
	TraesCS1A02G372800	chr1A	549283914	549288085	Y	Pentatricopeptide repeat-containing protein	tr|A0A199US23|A0A199US23_ANACO	PF01535: PPR repeat; PF13041: PPR repeat family	IPR002885: Pentatricopeptide repeat; IPR011990: Tetratricopeptide-like helical domain	GO:0005515 MF: protein binding	G	PF01535; PF13041	IPR002885; IPR011990	GO:0005515
	TraesCS1A02G527800LC	chr1A	549289468	549289917	Y	Ankyrin repeat-containing protein	tr|A0A1E5URS9|A0A1E5URS9_9POAL	PF13962: Domain of unknown function	IPR026961: PGG domain	NA	G	PF13962	IPR026961	NA
	TraesCS1A02G372900	chr1A	549301444	549303091	Y	homeobox leucine zipper protein	AT5G06710.1	PF00046: Homeobox domain; PF02183: Homeobox associated leucine zipper	IPR001356: Homeobox domain; IPR003106: Leucine zipper, homeobox-associated; IPR009057: Homeobox domain-like; IPR017970: Homeobox, conserved site	GO:0003677 MF: DNA binding;GO:0003700 MF: transcription factor activity, sequence-specific DNA binding;GO:0006355 BP: regulation of transcription, DNA-templated;GO:0043565 MF: sequence-specific DNA binding	G	PF00046; PF02183	IPR001356; IPR003106; IPR009057; IPR017970	GO:0003677; GO:0003700; GO:0006355; GO:0043565
	TraesCS1A02G527900LC	chr1A	549309042	549309517	Y	Zinc finger ZZ-type and EF-hand domain-containing protein 1	sp|Q5SSH7|ZZEF1_MOUSE	NA	NA	NA	TE?	NA	NA	NA
	TraesCS1A02G373000	chr1A	549312696	549314670	Y	Lipid phosphate phosphatase-like protein	tr|G7KV76|G7KV76_MEDTR	PF01569: PAP2 superfamily	IPR000326: Phosphatidic acid phosphatase type 2/haloperoxidase	NA	G	PF01569	IPR000326	NA
	TraesCS1A02G373100	chr1A	549357850	549360837	Y	Phospholipase D	tr|F2E5K8|F2E5K8_HORVV	PF00168: C2 domain; PF00614: Phospholipase D Active site motif; PF12357: Phospholipase D C terminal	IPR000008: C2 domain; IPR001736: Phospholipase D/Transphosphatidylase; IPR011402: Phospholipase D, plant; IPR024632: Phospholipase D, C-terminal	GO:0003824 MF: catalytic activity;GO:0004630 MF: phospholipase D activity;GO:0005509 MF: calcium ion binding;GO:0005515 MF: protein binding;GO:0016020 CC: membrane;GO:0046470 BP: phosphatidylcholine metabolic process	G	PF00168; PF00614; PF12357	IPR000008; IPR001736; IPR011402; IPR024632	GO:0003824; GO:0004630; GO:0005509; GO:0005515; GO:0016020; GO:0046470
	TraesCS1A02G528000LC	chr1A	549415801	549416103	Y	Laccase-2	sp|Q99046|LAC2_TRAVI	NA	NA	NA	G	NA	NA	NA
	TraesCS1A02G528100LC	chr1A	549416124	549417668	Y	Transposon protein, putative, CACTA, En/Spm sub-class	tr|Q53KF9|Q53KF9_ORYSJ	PF13359: DDE superfamily endonuclease	IPR027806: Harbinger transposase-derived nuclease domain	NA	TE	PF13359	IPR027806	NA
	TraesCS1A02G373200	chr1A	549418214	549421078	Y	RING/U-box superfamily protein	AT1G73760.1	PF13639: Ring finger domain	IPR001841: Zinc finger, RING-type; IPR013083: Zinc finger, RING/FYVE/PHD-type	GO:0005515 MF: protein binding;GO:0008270 MF: zinc ion binding	G	PF13639	IPR001841; IPR013083	GO:0005515; GO:0008270
	TraesCS1A02G373300	chr1A	549423942	549427559	Y	Serine/threonine-protein phosphatase	tr|W4ZSW9|W4ZSW9_WHEAT	PF00149: Calcineurin-like phosphoesterase	IPR004843: Calcineurin-like phosphoesterase domain, ApaH type; IPR006186: Serine/threonine-specific protein phosphatase/bis(5-nucleosyl)-tetraphosphatase; IPR029052: Metallo-dependent phosphatase-like	GO:0016787 MF: hydrolase activity	G	PF00149	IPR004843; IPR006186; IPR029052	GO:0016787
	TraesCS1A02G373400	chr1A	549430121	549431354	Y	DNA topoisomerase 3-alpha	sp|O70157|TOP3A_MOUSE	NA	NA	NA	G	NA	NA	NA
	TraesCS1A02G528200LC	chr1A	549461658	549462071	Y	Cofactor-independent phosphoglycerate mutase	AT3G30841.2	NA	NA	NA	G	NA	NA	NA
1	TraesCS1A02G373500	chr1A	549461718	549494735	Y	Disease resistance protein (NBS-LRR class) family	AT5G38350.1	PF00931: NB-ARC domain	IPR002182: NB-ARC; IPR011991: Winged helix-turn-helix DNA-binding domain; IPR027417: P-loop containing nucleoside triphosphate hydrolase	GO:0043531 MF: ADP binding	G	PF00931	IPR002182; IPR011991; IPR027417	GO:0043531
1	TraesCS1A02G373600	chr1A	549463751	549465772	Y	NBS-LRR disease resistance protein-like protein	tr|C1KAE3|C1KAE3_HORVU	NA	IPR032675: Leucine-rich repeat domain, L domain-like	NA	G	NA	IPR032675	NA
	TraesCS1A02G528300LC	chr1A	549490512	549490889	Y	Enolase 2	tr|A0A1D1YWN6|A0A1D1YWN6_9ARAE	NA	NA	NA	G	NA	NA	NA
1	TraesCS1A02G528400LC	chr1A	549490671	549497384	Y	NBS-LRR disease resistance protein-like protein	tr|C1KAE3|C1KAE3_HORVU	PF00931: NB-ARC domain	IPR002182: NB-ARC; IPR027417: P-loop containing nucleoside triphosphate hydrolase; IPR032675: Leucine-rich repeat domain, L domain-like	GO:0043531 MF: ADP binding	G	PF00931	IPR002182; IPR027417; IPR032675	GO:0043531
1	TraesCS1A02G373700	chr1A	549514654	549518927	Y	Disease resistance protein (NBS-LRR class) family	AT5G38350.1	PF00931: NB-ARC domain	IPR002182: NB-ARC; IPR011991: Winged helix-turn-helix DNA-binding domain; IPR027417: P-loop containing nucleoside triphosphate hydrolase; IPR032675: Leucine-rich repeat domain, L domain-like	GO:0043531 MF: ADP binding	G	PF00931	IPR002182; IPR011991; IPR027417; IPR032675	GO:0043531
	TraesCS1A02G373800	chr1A	549522962	549524414	Y	Reticulon-like protein	tr|W4ZSY0|W4ZSY0_WHEAT	PF02453: Reticulon	IPR003388: Reticulon	NA	G	PF02453	IPR003388	NA
	TraesCS1A02G528500LC	chr1A	549560278	549562107	Y	BTB/POZ/MATH-domain protein	tr|G7I2K6|G7I2K6_MEDTR	PF00651: BTB/POZ domain	IPR000210: BTB/POZ domain; IPR002083: MATH/TRAF domain; IPR008974: TRAF-like; IPR011333: SKP1/BTB/POZ domain	GO:0005515 MF: protein binding	G	PF00651	IPR000210; IPR002083; IPR008974; IPR011333	GO:0005515
	TraesCS1A02G528600LC	chr1A	549575174	549577088	Y	BTB/POZ domain containing protein, expressed	tr|Q2R115|Q2R115_ORYSJ	PF00651: BTB/POZ domain	IPR000210: BTB/POZ domain; IPR002083: MATH/TRAF domain; IPR008974: TRAF-like; IPR011333: SKP1/BTB/POZ domain	GO:0005515 MF: protein binding	G	PF00651	IPR000210; IPR002083; IPR008974; IPR011333	GO:0005515
	TraesCS1A02G528700LC	chr1A	549577151	549577690	Y	BTB/POZ/MATH-domain protein	tr|A0A072U1Y3|A0A072U1Y3_MEDTR	PF00917: MATH domain	IPR002083: MATH/TRAF domain; IPR008974: TRAF-like	GO:0005515 MF: protein binding	G	PF00917	IPR002083; IPR008974	GO:0005515
	TraesCS1A02G528710LC	chr1A	549587661	549589789	N	NA	NA	NA	NA	NA	NA	NA	NA	NA
	TraesCS1A02G374000	chr1A	549599010	549599617	Y	dentin sialophosphoprotein	AT1G07330.2	NA	NA	NA	G	NA	NA	NA
	TraesCS1A02G374100	chr1A	549604038	549607897	Y	GRIP and coiled-coil domain-containing protein 2	tr|A0A1D1XXV8|A0A1D1XXV8_9ARAE	NA	NA	NA	G	NA	NA	NA
	TraesCS1A02G528800LC	chr1A	549613509	549615667	Y	Polyubiquitin	tr|A0A1J3G1A0|A0A1J3G1A0_NOCCA	PF00240: Ubiquitin family	IPR000626: Ubiquitin domain; IPR019954: Ubiquitin conserved site; IPR019956: Ubiquitin; IPR029071: Ubiquitin-related domain	GO:0005515 MF: protein binding	G	PF00240	IPR000626; IPR019954; IPR019956; IPR029071	GO:0005515
	TraesCS1A02G528900LC	chr1A	549619418	549621275	Y	Cytomatrix protein-like protein	tr|Q84JE5|Q84JE5_ARATH	NA	NA	NA	G	NA	NA	NA
	TraesCS1A02G529000LC	chr1A	549621894	549622256	Y	Rho termination factor	AT4G18740.4	NA	NA	NA	G	NA	NA	NA
	TraesCS1A02G374200	chr1A	549637888	549638532	Y	Lipid transfer protein	tr|G7KV73|G7KV73_MEDTR	PF14368: Probable lipid transfer	IPR016140: Bifunctional inhibitor/plant lipid transfer protein/seed storage helical domain	NA	G	PF14368	IPR016140	NA
	TraesCS1A02G374300	chr1A	549666495	549666785	Y	Lipid transfer protein	tr|G7KV73|G7KV73_MEDTR	PF14368: Probable lipid transfer	IPR016140: Bifunctional inhibitor/plant lipid transfer protein/seed storage helical domain	NA	G	PF14368	IPR016140	NA
	TraesCS1A02G374400	chr1A	549670654	549670950	Y	Lipid transfer protein	tr|G7KV73|G7KV73_MEDTR	PF14368: Probable lipid transfer	IPR016140: Bifunctional inhibitor/plant lipid transfer protein/seed storage helical domain	NA	G	PF14368	IPR016140	NA
	TraesCS1A02G374500	chr1A	549695442	549695735	Y	Lipid transfer protein	tr|G7KV73|G7KV73_MEDTR	PF14368: Probable lipid transfer	IPR016140: Bifunctional inhibitor/plant lipid transfer protein/seed storage helical domain	NA	G	PF14368	IPR016140	NA
	TraesCS1A02G374600	chr1A	549702061	549704909	Y	Helicase, putative	tr|B9RT10|B9RT10_RICCO	PF00176: SNF2 family N-terminal domain	IPR000330: SNF2-related, N-terminal domain; IPR014001: Helicase superfamily 1/2, ATP-binding domain; IPR027417: P-loop containing nucleoside triphosphate hydrolase	GO:0005524 MF: ATP binding	TE?	PF00176	IPR000330; IPR014001; IPR027417	GO:0005524
	TraesCS1A02G374700	chr1A	549708527	549712807	Y	Protein kinase family protein	AT5G38210.2	PF13947: Wall-associated receptor kinase galacturonan-binding; PF14380: Wall-associated receptor kinase C-terminal; PF07714: Protein tyrosine kinase	IPR000719: Protein kinase domain; IPR001245: Serine-threonine/tyrosine-protein kinase, catalytic domain; IPR008271: Serine/threonine-protein kinase, active site; IPR011009: Protein kinase-like domain; IPR017441: Protein kinase, ATP binding site; IPR025287: Wall-associated receptor kinase, galacturonan-binding domain; IPR032872: Wall-associated receptor kinase, C-terminal	GO:0004672 MF: protein kinase activity;GO:0005524 MF: ATP binding;GO:0006468 BP: protein phosphorylation;GO:0030247 MF: polysaccharide binding	G	PF13947; PF14380; PF07714	IPR000719; IPR001245; IPR008271; IPR011009; IPR017441; IPR025287; IPR032872	GO:0004672; GO:0005524; GO:0006468; GO:0030247
	TraesCS1A02G529100LC	chr1A	549825922	549826416	Y	RNA-directed DNA polymerase (reverse transcriptase)-related family protein	AT2G02520.1	PF13966: zinc-binding in reverse transcriptase	IPR026960: Reverse transcriptase zinc-binding domain	NA	TE	PF13966	IPR026960	NA
	TraesCS1A02G374800	chr1A	549837796	549847148	Y	Zinc finger protein-like	tr|Q5N7K2|Q5N7K2_ORYSJ	PF01814: Hemerythrin HHE cation binding domain; PF05495: CHY zinc finger; PF13639: Ring finger domain; PF14599: Zinc-ribbon	IPR001841: Zinc finger, RING-type; IPR008913: Zinc finger, CHY-type; IPR012312: Haemerythrin-like; IPR013083: Zinc finger, RING/FYVE/PHD-type; IPR017921: Zinc finger, CTCHY-type	GO:0005515 MF: protein binding;GO:0008270 MF: zinc ion binding	TE?	PF01814; PF05495; PF13639; PF14599	IPR001841; IPR008913; IPR012312; IPR013083; IPR017921	GO:0005515; GO:0008270
	TraesCS1A02G374900	chr1A	549853049	549857731	Y	GPI-anchored adhesin-like protein	AT5G26910.2	PF14383: DUF761-associated sequence motif	IPR032795: DUF3741-associated sequence motif	NA	G	PF14383	IPR032795	NA
	TraesCS1A02G529200LC	chr1A	549865066	549865287	Y	LINE-1 reverse transcriptase like	tr|A0A0B2R0Q2|A0A0B2R0Q2_GLYSO	NA	NA	NA	TE	NA	NA	NA
	TraesCS1A02G529300LC	chr1A	549865540	549866235	Y	LINE-1 reverse transcriptase-like protein	tr|A0A1J3FWP0|A0A1J3FWP0_NOCCA	PF00078: Reverse transcriptase (RNA-dependent DNA polymerase)	IPR000477: Reverse transcriptase domain	NA	TE	PF00078	IPR000477	NA
	TraesCS1A02G529400LC	chr1A	549922755	549923063	Y	26S protease regulatory subunit 4-like protein	tr|M8ATV1|M8ATV1_AEGTA	NA	NA	NA	G	NA	NA	NA
	TraesCS1A02G375000	chr1A	549931846	549933140	Y	DUF1639 family protein	tr|G7IC98|G7IC98_MEDTR	PF07797: Protein of unknown function (DUF1639)	IPR012438: Protein of unknown function DUF1639	NA	G	PF07797	IPR012438	NA
	TraesCS1A02G529500LC	chr1A	549940517	549940867	Y	RNA-directed RNA polymerase L	sp|Q9DLD3|L_NDVB1	NA	NA	NA	G	NA	NA	NA
	TraesCS1A02G375100	chr1A	549942048	549943376	Y	Alkaline shock protein 23	sp|Q8CNG0|ASP23_STAES	PF07797: Protein of unknown function (DUF1639)	IPR012438: Protein of unknown function DUF1639	NA	G	PF07797	IPR012438	NA
	TraesCS1A02G375200	chr1A	550109457	550111705	Y	Transporter-like protein	tr|Q6ZAJ7|Q6ZAJ7_ORYSJ	PF07690: Major Facilitator Superfamily	IPR011701: Major facilitator superfamily; IPR020846: Major facilitator superfamily domain	GO:0016021 CC: integral component of membrane;GO:0055085 BP: transmembrane transport	G	PF07690	IPR011701; IPR020846	GO:0016021; GO:0055085
	TraesCS1A02G375300	chr1A	550135209	550138591	Y	Ubiquitin carboxyl-terminal hydrolase 12	tr|A0A1D1YFY7|A0A1D1YFY7_9ARAE	PF00917: MATH domain	IPR002083: MATH/TRAF domain; IPR008974: TRAF-like	GO:0005515 MF: protein binding	G	PF00917	IPR002083; IPR008974	GO:0005515
	TraesCS1A02G529600LC	chr1A	550189523	550191330	Y	zinc finger MYM-type-like protein	AT4G09660.1	PF14291: Domain of unknown function (DUF4371); PF05699: hAT family C-terminal dimerisation region	IPR008906: HAT, C-terminal dimerisation domain; IPR012337: Ribonuclease H-like domain; IPR025398: Domain of unknown function DUF4371	GO:0003676 MF: nucleic acid binding;GO:0046983 MF: protein dimerization activity	TE	PF14291; PF05699	IPR008906; IPR012337; IPR025398	GO:0003676; GO:0046983
	TraesCS1A02G529700LC	chr1A	550194215	550195588	Y	zinc finger MYM-type-like protein	AT4G09660.1	PF14291: Domain of unknown function (DUF4371)	IPR006580: Zinc finger, TTF-type; IPR012337: Ribonuclease H-like domain; IPR025398: Domain of unknown function DUF4371	GO:0003676 MF: nucleic acid binding	TE	PF14291	IPR006580; IPR012337; IPR025398	GO:0003676
	TraesCS1A02G375400	chr1A	550216611	550219302	Y	Ubiquitin carboxyl-terminal hydrolase 12	tr|A0A151SSK2|A0A151SSK2_CAJCA	PF00917: MATH domain	IPR002083: MATH/TRAF domain; IPR008974: TRAF-like	GO:0005515 MF: protein binding	G	PF00917	IPR002083; IPR008974	GO:0005515
	TraesCS1A02G529800LC	chr1A	550222696	550223160	Y	Glutamate-1-semialdehyde 2,1-aminomutase	sp|A4IXN8|GSA_FRATW	PF13456: Reverse transcriptase-like	IPR012337: Ribonuclease H-like domain	GO:0003676 MF: nucleic acid binding	TE?	PF13456	IPR012337	GO:0003676
	TraesCS1A02G375500	chr1A	550298300	550301833	Y	Ubiquitin carboxyl-terminal hydrolase-like protein	tr|A0A072VGZ9|A0A072VGZ9_MEDTR	PF00917: MATH domain	IPR002083: MATH/TRAF domain; IPR008974: TRAF-like	GO:0005515 MF: protein binding	G	PF00917	IPR002083; IPR008974	GO:0005515
	TraesCS1A02G529900LC	chr1A	550305922	550307643	Y	Retrovirus-related Pol polyprotein from transposon TNT 1-94	tr|A0A1D1YY40|A0A1D1YY40_9ARAE	PF07727: Reverse transcriptase (RNA-dependent DNA polymerase)	IPR013103: Reverse transcriptase, RNA-dependent DNA polymerase	NA	TE	PF07727	IPR013103	NA
	TraesCS1A02G530000LC	chr1A	550308109	550309050	Y	Retrovirus-related Pol polyprotein from transposon TNT 1-94	tr|A0A151T2P7|A0A151T2P7_CAJCA	PF00665: Integrase core domain	IPR001584: Integrase, catalytic core; IPR012337: Ribonuclease H-like domain	GO:0003676 MF: nucleic acid binding;GO:0015074 BP: DNA integration	TE	PF00665	IPR001584; IPR012337	GO:0003676; GO:0015074
	TraesCS1A02G530100LC	chr1A	550309127	550310549	Y	Retrovirus-related Pol polyprotein from transposon TNT 1-94	tr|A0A151RQY5|A0A151RQY5_CAJCA	PF14223: gag-polypeptide of LTR copia-type	NA	NA	TE	PF14223	NA	NA
	TraesCS1A02G375600	chr1A	550311432	550314872	Y	Heat shock transcription factor	tr|A0A076L230|A0A076L230_GOSHI	PF00447: HSF-type DNA-binding	IPR000232: Heat shock factor (HSF)-type, DNA-binding; IPR011991: Winged helix-turn-helix DNA-binding domain	GO:0003700 MF: transcription factor activity, sequence-specific DNA binding;GO:0005634 CC: nucleus;GO:0006355 BP: regulation of transcription, DNA-templated;GO:0043565 MF: sequence-specific DNA binding	G	PF00447	IPR000232; IPR011991	GO:0003700; GO:0005634; GO:0006355; GO:0043565
	TraesCS1A02G530200LC	chr1A	550330619	550332804	Y	Cytochrome c oxidase subunit 2	sp|P98032|COX2_DAUMA	NA	NA	NA	G	NA	NA	NA
	TraesCS1A02G375700	chr1A	550338523	550338915	Y	Membrane protein insertase YidC	sp|Q87TR5|YIDC_VIBPA	PF11326: Protein of unknown function (DUF3128)	IPR021475: Protein of unknown function DUF3128	NA	G	PF11326	IPR021475	NA
	TraesCS1A02G530300LC	chr1A	550340113	550340901	Y	3-dehydroquinate dehydratase	sp|A9BE04|AROQ_PROM4	NA	NA	NA	G	NA	NA	NA
	TraesCS1A02G375800	chr1A	550342744	550345277	Y	1,2-dihydroxy-3-keto-5-methylthiopentene dioxygenase	tr|A0A1D5RYH8|A0A1D5RYH8_WHEAT	PF03079: ARD/ARD' family	IPR004313: Acireductone dioxygenase ARD family; IPR011051: RmlC-like cupin domain; IPR014710: RmlC-like jelly roll fold; IPR027496: 1,2-dihydroxy-3-keto-5-methylthiopentene dioxygenase, eukaryotes	GO:0010309 MF: acireductone dioxygenase [iron(II)-requiring] activity;GO:0016491 MF: oxidoreductase activity;GO:0019509 BP: L-methionine salvage from methylthioadenosine;GO:0055114 BP: oxidation-reduction process	G	PF03079	IPR004313; IPR011051; IPR014710; IPR027496	GO:0010309; GO:0016491; GO:0019509; GO:0055114
	TraesCS1A02G375900	chr1A	550419211	550422944	Y	Thymidine kinase	tr|A0A1D5RU64|A0A1D5RU64_WHEAT	PF00265: Thymidine kinase	IPR001267: Thymidine kinase; IPR027417: P-loop containing nucleoside triphosphate hydrolase	GO:0004797 MF: thymidine kinase activity;GO:0005524 MF: ATP binding	G	PF00265	IPR001267; IPR027417	GO:0004797; GO:0005524
1	TraesCS1A02G376000	chr1A	550424728	550426464	Y	F-box family protein	AT1G60410.1	NA	IPR001810: F-box domain; IPR032675: Leucine-rich repeat domain, L domain-like	GO:0005515 MF: protein binding	TE?	NA	IPR001810; IPR032675	GO:0005515
	TraesCS1A02G376100	chr1A	550441580	550446624	Y	U4/U6 small nuclear ribonucleoprotein Prp31	tr|M7YLL5|M7YLL5_TRIUA	PF01798: snoRNA binding domain, fibrillarin; PF09785: Prp31 C terminal domain	IPR002687: Nop domain; IPR012976: NOSIC; IPR019175: Prp31 C-terminal	NA	G	PF01798; PF09785	IPR002687; IPR012976; IPR019175	NA
	TraesCS1A02G376200	chr1A	550446699	550446986	Y	Protein kinase superfamily protein	AT4G35600.2	PF13456: Reverse transcriptase-like	IPR012337: Ribonuclease H-like domain	GO:0003676 MF: nucleic acid binding	TE?	PF13456	IPR012337	GO:0003676
	TraesCS1A02G530400LC	chr1A	550447062	550447468	Y	Polynucleotidyl transferase, ribonuclease H-like superfamily protein	tr|O80781|O80781_ARATH	NA	IPR012337: Ribonuclease H-like domain	GO:0003676 MF: nucleic acid binding	TE	NA	IPR012337	GO:0003676
	TraesCS1A02G530500LC	chr1A	550448222	550448491	Y	RNA-directed DNA polymerase (Reverse transcriptase)	tr|Q2HS45|Q2HS45_MEDTR	NA	NA	NA	TE	NA	NA	NA
	TraesCS1A02G530600LC	chr1A	550450137	550450541	Y	Endonuclease/exonuclease/phosphatase family protein	tr|A0A072VES6|A0A072VES6_MEDTR	NA	IPR005135: Endonuclease/exonuclease/phosphatase	NA	TE?	NA	IPR005135	NA
	TraesCS1A02G530700LC	chr1A	550456163	550456824	Y	Endonuclease/exonuclease/phosphatase family protein	tr|A0A072VES6|A0A072VES6_MEDTR	PF03372: Endonuclease/Exonuclease/phosphatase family	IPR005135: Endonuclease/exonuclease/phosphatase	NA	TE?	PF03372	IPR005135	NA
	TraesCS1A02G530800LC	chr1A	550536184	550536408	Y	Ribonuclease H-like superfamily protein	AT3G25270.1	NA	NA	NA	TE	NA	NA	NA
	TraesCS1A02G376300	chr1A	550592585	550593766	Y	tRNA dimethylallyltransferase	tr|A0A0K9P8X8|A0A0K9P8X8_ZOSMR	PF01715: IPP transferase	IPR018022: tRNA dimethylallyltransferase; IPR027417: P-loop containing nucleoside triphosphate hydrolase	GO:0008033 BP: tRNA processing	G	PF01715	IPR018022; IPR027417	GO:0008033
	TraesCS1A02G376400	chr1A	550611490	550616190	Y	Chloroplastic group IIA intron splicing facilitator CRS1, chloroplastic	tr|R7W6H0|R7W6H0_AEGTA	PF01985: CRS1 / YhbY (CRM) domain	IPR001890: RNA-binding, CRM domain	GO:0003723 MF: RNA binding	G	PF01985	IPR001890	GO:0003723
	TraesCS1A02G376500	chr1A	550621858	550631769	Y	F-box protein	tr|A0A1J6J8I2|A0A1J6J8I2_NICAT	NA	NA	NA	TE?	NA	NA	NA
1	TraesCS1A02G376600	chr1A	550633033	550637900	Y	NBS-LRR disease resistance protein	tr|B9A1G4|B9A1G4_ORYSJ	PF00931: NB-ARC domain	IPR002182: NB-ARC; IPR011991: Winged helix-turn-helix DNA-binding domain; IPR027417: P-loop containing nucleoside triphosphate hydrolase; IPR032675: Leucine-rich repeat domain, L domain-like	GO:0043531 MF: ADP binding	G	PF00931	IPR002182; IPR011991; IPR027417; IPR032675	GO:0043531
	TraesCS1A02G376700	chr1A	550649769	550650011	Y	Eukaryotic translation initiation factor 3 subunit B	sp|P0CN44|EIF3B_CRYNJ	NA	NA	NA	G	NA	NA	NA
	TraesCS1A02G376800	chr1A	550655472	550655788	Y	NHL domain protein	AT5G14895.1	NA	NA	NA	G	NA	NA	NA
	TraesCS1A02G376900	chr1A	550661303	550661545	Y	Eukaryotic translation initiation factor 3 subunit B	sp|P0CN44|EIF3B_CRYNJ	NA	NA	NA	G	NA	NA	NA
	TraesCS1A02G377000	chr1A	550669384	550669599	Y	phytochrome interacting factor 3	AT1G09530.6	NA	NA	NA	G	NA	NA	NA
	TraesCS1A02G377100	chr1A	550674756	550674998	Y	Interleukin-1 receptor type 1	sp|P14778|IL1R1_HUMAN	NA	NA	NA	G	NA	NA	NA
	TraesCS1A02G377200	chr1A	550695653	550695886	Y	Error-prone DNA polymerase	sp|Q9A3J3|DNAE2_CAUCR	NA	NA	NA	G	NA	NA	NA
	TraesCS1A02G377300	chr1A	550700640	550700882	Y	Peptidyl-tRNA hydrolase	sp|B9KHC6|PTH_ANAMF	NA	NA	NA	G	NA	NA	NA
	TraesCS1A02G377400	chr1A	550704228	550705323	Y	sucrose synthase 6	AT1G73370.3	NA	NA	NA	G	NA	NA	NA
	TraesCS1A02G530900LC	chr1A	550724330	550726456	Y	Glutamyl-tRNA(Gln) amidotransferase subunit A	tr|A0A151U4X2|A0A151U4X2_CAJCA	PF01425: Amidase	IPR023631: Amidase signature domain	NA	G	PF01425	IPR023631	NA
	TraesCS1A02G531000LC	chr1A	550788477	550788662	Y	Eukaryotic translation initiation factor 3 subunit B	sp|P0CN44|EIF3B_CRYNJ	NA	NA	NA	G	NA	NA	NA
	TraesCS1A02G377500	chr1A	550793412	550793654	Y	sucrose synthase 6	AT1G73370.3	NA	NA	NA	G	NA	NA	NA
	TraesCS1A02G377600	chr1A	550824653	550824895	Y	Cleavage and polyadenylation specificity factor subunit 2	sp|O35218|CPSF2_MOUSE	NA	NA	NA	G	NA	NA	NA
	TraesCS1A02G531100LC	chr1A	550838915	550839455	Y	Leucine-rich repeat transmembrane neuronal protein 3	sp|Q9BGP6|LRRT3_MACFA	NA	NA	NA	G	NA	NA	NA
	TraesCS1A02G377700	chr1A	550875583	550886316	Y	General transcription factor 3C polypeptide 5	tr|A0A199VT56|A0A199VT56_ANACO	PF09734: RNA polymerase III transcription factor (TF)IIIC subunit	IPR019136: Transcription factor IIIC, subunit 5	NA	G	PF09734	IPR019136	NA
	TraesCS1A02G377800	chr1A	550892709	550895165	Y	Pentatricopeptide repeat-containing protein, putative	tr|B9T607|B9T607_RICCO	PF13812: Pentatricopeptide repeat domain; PF13041: PPR repeat family; PF01535: PPR repeat	IPR002885: Pentatricopeptide repeat; IPR011990: Tetratricopeptide-like helical domain	GO:0005515 MF: protein binding	G	PF13812; PF13041; PF01535	IPR002885; IPR011990	GO:0005515
	TraesCS1A02G531200LC	chr1A	550956827	550957647	Y	Multiple RNA-binding domain-containing protein 1	sp|Q5BGA9|MRD1_EMENI	NA	IPR000504: RNA recognition motif domain	GO:0003676 MF: nucleic acid binding	G	NA	IPR000504	GO:0003676
	TraesCS1A02G377900	chr1A	550967927	550969339	Y	Hexosyltransferase	tr|A0A1D5RTT1|A0A1D5RTT1_WHEAT	PF01762: Galactosyltransferase	IPR002659: Glycosyl transferase, family 31; IPR029044: Nucleotide-diphospho-sugar transferases	GO:0006486 BP: protein glycosylation;GO:0008378 MF: galactosyltransferase activity;GO:0016020 CC: membrane	G	PF01762	IPR002659; IPR029044	GO:0006486; GO:0008378; GO:0016020
	TraesCS1A02G378000	chr1A	550969936	550972182	Y	Guanine nucleotide-binding protein subunit beta-1	sp|P17343|GBB1_CAEEL	PF00400: WD domain, G-beta repeat	IPR001680: WD40 repeat; IPR015943: WD40/YVTN repeat-like-containing domain; IPR017986: WD40-repeat-containing domain; IPR019775: WD40 repeat, conserved site; IPR020472: G-protein beta WD-40 repeat	GO:0005515 MF: protein binding	G	PF00400	IPR001680; IPR015943; IPR017986; IPR019775; IPR020472	GO:0005515
	TraesCS1A02G378100	chr1A	551049064	551050825	Y	RING/FYVE/PHD zinc finger superfamily protein	tr|A0A061EGA0|A0A061EGA0_THECC	PF12906: RING-variant domain; PF12428: Protein of unknown function (DUF3675)	IPR011016: Zinc finger, RING-CH-type; IPR013083: Zinc finger, RING/FYVE/PHD-type; IPR022143: Protein of unknown function DUF3675	GO:0008270 MF: zinc ion binding	TE?	PF12906; PF12428	IPR011016; IPR013083; IPR022143	GO:0008270
	TraesCS1A02G378200	chr1A	551050692	551055525	Y	Sulfhydryl oxidase	tr|A0A1D5RXG1|A0A1D5RXG1_WHEAT	PF00085: Thioredoxin; PF04777: Erv1 / Alr family	IPR012336: Thioredoxin-like fold; IPR013766: Thioredoxin domain; IPR017905: ERV/ALR sulfhydryl oxidase domain; IPR017937: Thioredoxin, conserved site	GO:0016972 MF: thiol oxidase activity;GO:0045454 BP: cell redox homeostasis;GO:0055114 BP: oxidation-reduction process	G	PF00085; PF04777	IPR012336; IPR013766; IPR017905; IPR017937	GO:0016972; GO:0045454; GO:0055114
	TraesCS1A02G531300LC	chr1A	551133350	551133578	Y	maternal effect embryo arrest 22	AT2G34780.4	NA	NA	NA	G	NA	NA	NA
	TraesCS1A02G531400LC	chr1A	551148248	551149381	Y	Sulfhydryl oxidase	tr|F2CQK8|F2CQK8_HORVV	NA	NA	NA	G	NA	NA	NA
	TraesCS1A02G378300	chr1A	551155881	551157589	Y	Glycosyltransferase	tr|F2DZ19|F2DZ19_HORVV	PF00201: UDP-glucoronosyl and UDP-glucosyl transferase	IPR002213: UDP-glucuronosyl/UDP-glucosyltransferase	GO:0008152 BP: metabolic process;GO:0016758 MF: transferase activity, transferring hexosyl groups	G	PF00201	IPR002213	GO:0008152; GO:0016758
	TraesCS1A02G531500LC	chr1A	551191767	551192754	Y	Protein FAR1-RELATED SEQUENCE 5	tr|M8BU25|M8BU25_AEGTA	PF03101: FAR1 DNA-binding domain; PF10551: MULE transposase domain	IPR004330: FAR1 DNA binding domain; IPR018289: MULE transposase domain	NA	TE	PF03101; PF10551	IPR004330; IPR018289	NA
	TraesCS1A02G531600LC	chr1A	551194844	551195224	Y	RNA-directed DNA polymerase (reverse transcriptase)-related family protein	AT4G10613.1	NA	NA	NA	TE	NA	NA	NA
	TraesCS1A02G378400	chr1A	551196438	551197763	Y	F-box protein-like protein	AT1G64290.1	NA	IPR001810: F-box domain	GO:0005515 MF: protein binding	TE?	NA	IPR001810	GO:0005515
	TraesCS1A02G531700LC	chr1A	551209008	551209766	Y	F-box protein	tr|A0A1J6I0Y8|A0A1J6I0Y8_NICAT	NA	IPR001810: F-box domain	GO:0005515 MF: protein binding	TE?	NA	IPR001810	GO:0005515
	TraesCS1A02G378500	chr1A	551213062	551214004	Y	DUF4228 domain protein	tr|G7IAV0|G7IAV0_MEDTR	PF14009: Domain of unknown function (DUF4228)	IPR025322: Protein of unknown function DUF4228, plant	NA	G	PF14009	IPR025322	NA
	TraesCS1A02G378600	chr1A	551278287	551281179	Y	Oxygen-independent coproporphyrinogen-III oxidase-like protein	tr|A0A199WAV6|A0A199WAV6_ANACO	PF04055: Radical SAM superfamily	IPR004559: Coproporphyrinogen III oxidase, oxygen-independent related; IPR006638: Elongator protein 3/MiaB/NifB; IPR007197: Radical SAM; IPR013785: Aldolase-type TIM barrel	GO:0003824 MF: catalytic activity;GO:0004109 MF: coproporphyrinogen oxidase activity;GO:0005737 CC: cytoplasm;GO:0006779 BP: porphyrin-containing compound biosynthetic process;GO:0051536 MF: iron-sulfur cluster binding;GO:0055114 BP: oxidation-reduction process	G	PF04055	IPR004559; IPR006638; IPR007197; IPR013785	GO:0003824; GO:0004109; GO:0005737; GO:0006779; GO:0051536; GO:0055114
	TraesCS1A02G531800LC	chr1A	551283787	551300013	Y	WD40 repeat-like protein	tr|I0Z6X2|I0Z6X2_COCSC	PF00400: WD domain, G-beta repeat	IPR001680: WD40 repeat; IPR015943: WD40/YVTN repeat-like-containing domain; IPR017986: WD40-repeat-containing domain; IPR019775: WD40 repeat, conserved site	GO:0005515 MF: protein binding	G	PF00400	IPR001680; IPR015943; IPR017986; IPR019775	GO:0005515
	TraesCS1A02G531900LC	chr1A	551300058	551300700	Y	Transducin/WD40 repeat-like superfamily protein	AT3G10530.1	PF08149: BING4CT (NUC141) domain	IPR012952: BING4, C-terminal domain	NA	G	PF08149	IPR012952	NA
	TraesCS1A02G378700	chr1A	551307159	551308946	Y	BTB/POZ domain containing protein	tr|Q7XEA7|Q7XEA7_ORYSJ	PF00651: BTB/POZ domain	IPR000210: BTB/POZ domain; IPR002083: MATH/TRAF domain; IPR008974: TRAF-like; IPR011333: SKP1/BTB/POZ domain	GO:0005515 MF: protein binding	G	PF00651	IPR000210; IPR002083; IPR008974; IPR011333	GO:0005515
	TraesCS1A02G378800	chr1A	551311077	551312770	Y	BTB/POZ domain containing protein	tr|Q7XEA4|Q7XEA4_ORYSJ	PF00917: MATH domain; PF00651: BTB/POZ domain	IPR000210: BTB/POZ domain; IPR002083: MATH/TRAF domain; IPR008974: TRAF-like; IPR011333: SKP1/BTB/POZ domain	GO:0005515 MF: protein binding	G	PF00917; PF00651	IPR000210; IPR002083; IPR008974; IPR011333	GO:0005515
	TraesCS1A02G532000LC	chr1A	551311919	551312458	Y	phototropin 2	AT5G58140.7	NA	NA	NA	G	NA	NA	NA
	TraesCS1A02G378900	chr1A	551313777	551317799	Y	Microtubule-associated protein-like	tr|Q5N7P7|Q5N7P7_ORYSJ	PF03999: Microtubule associated protein (MAP65/ASE1 family)	NA	NA	G	PF03999	NA	NA
	TraesCS1A02G379000	chr1A	551320074	551323790	Y	ATP synthase subunit beta	tr|A0A1D5SCJ1|A0A1D5SCJ1_WHEAT	PF11421: ATP synthase F1 beta subunit; PF02874: ATP synthase alpha/beta family, beta-barrel domain; PF00006: ATP synthase alpha/beta family, nucleotide-binding domain	IPR000194: ATPase, F1/V1/A1 complex, alpha/beta subunit, nucleotide-binding domain; IPR003593: AAA+ ATPase domain; IPR004100: ATPase, F1/V1/A1 complex, alpha/beta subunit, N-terminal domain; IPR005722: ATP synthase, F1 complex, beta subunit; IPR020003: ATPase, alpha/beta subunit, nucleotide-binding domain, active site; IPR020971: ATP synthase, F1 beta subunit; IPR024034: ATPase, F1/V1 complex, be…	GO:0000275 CC: mitochondrial proton-transporting ATP synthase complex, catalytic core F(1);GO:0005524 MF: ATP binding;GO:0006754 BP: ATP biosynthetic process;GO:0015986 BP: ATP synthesis coupled proton transport;GO:0015992 BP: proton transport;GO:0016887 MF: ATPase activity;GO:0045261 CC: proton-transporting ATP synthase complex, catalytic core F(1);GO:0046034 BP: ATP metabolic process;GO:0046933…	G	PF11421; PF02874; PF00006	IPR000194; IPR003593; IPR004100; IPR005722; IPR020003; IPR020971; IPR024034; IPR027417	GO:0000275; GO:0005524; GO:0006754; GO:0015986; GO:0015992; GO:0016887; GO:0045261; GO:0046034; GO:0046933
	TraesCS1A02G532100LC	chr1A	551426651	551427794	Y	Potassium-transporting ATPase potassium-binding subunit	sp|B0TWK0|KDPA_FRAP2	PF06749: Protein of unknown function (DUF1218)	IPR009606: Protein of unknown function DUF1218	NA	G	PF06749	IPR009606	NA
1	TraesCS1A02G532200LC	chr1A	551442088	551442654	Y	Disease resistance protein (TIR-NBS-LRR class) family	AT1G63730.1	NA	IPR032675: Leucine-rich repeat domain, L domain-like	NA	G	NA	IPR032675	NA
1	TraesCS1A02G379100	chr1A	551443260	551463648	Y	NBS-LRR-like resistance protein	tr|A0A0U2S1W6|A0A0U2S1W6_ORYSA	PF00931: NB-ARC domain	IPR002182: NB-ARC; IPR011991: Winged helix-turn-helix DNA-binding domain; IPR027417: P-loop containing nucleoside triphosphate hydrolase; IPR032675: Leucine-rich repeat domain, L domain-like	GO:0043531 MF: ADP binding	G	PF00931	IPR002182; IPR011991; IPR027417; IPR032675	GO:0043531
	TraesCS1A02G532300LC	chr1A	551444997	551447429	Y	Retrovirus-related Pol polyprotein from transposon TNT 1-94	tr|M7ZWL3|M7ZWL3_TRIUA	PF14223: gag-polypeptide of LTR copia-type; PF00098: Zinc knuckle	IPR001878: Zinc finger, CCHC-type	GO:0003676 MF: nucleic acid binding;GO:0008270 MF: zinc ion binding	TE	PF14223; PF00098	IPR001878	GO:0003676; GO:0008270
	TraesCS1A02G532400LC	chr1A	551447744	551449948	Y	Retrovirus-related Pol polyprotein from transposon TNT 1-94	tr|A0A151TAG4|A0A151TAG4_CAJCA	PF13976: GAG-pre-integrase domain; PF00665: Integrase core domain; PF07727: Reverse transcriptase (RNA-dependent DNA polymerase)	IPR001584: Integrase, catalytic core; IPR012337: Ribonuclease H-like domain; IPR013103: Reverse transcriptase, RNA-dependent DNA polymerase; IPR025724: GAG-pre-integrase domain	GO:0003676 MF: nucleic acid binding;GO:0015074 BP: DNA integration	TE	PF13976; PF00665; PF07727	IPR001584; IPR012337; IPR013103; IPR025724	GO:0003676; GO:0015074
1	TraesCS1A02G532500LC	chr1A	551458109	551458675	Y	Disease resistance protein (NBS-LRR class) family	AT5G38350.1	NA	IPR000494: Receptor L-domain; IPR032675: Leucine-rich repeat domain, L domain-like	NA	G	NA	IPR000494; IPR032675	NA
	TraesCS1A02G532600LC	chr1A	551469018	551474543	Y	Chromosomal replication initiator protein DnaA	sp|Q9PJB0|DNAA_CAMJE	NA	NA	NA	G	NA	NA	NA
	TraesCS1A02G532700LC	chr1A	551474768	551476876	Y	DNA helicase homolog, putative	tr|Q1EPC6|Q1EPC6_MUSAC	PF14214: Helitron helicase-like domain at N-terminus; PF05970: PIF1-like helicase	IPR010285: DNA helicase Pif1-like; IPR025476: Helitron helicase-like domain; IPR027417: P-loop containing nucleoside triphosphate hydrolase	GO:0000723 BP: telomere maintenance;GO:0003678 MF: DNA helicase activity;GO:0006281 BP: DNA repair	TE	PF14214; PF05970	IPR010285; IPR025476; IPR027417	GO:0000723; GO:0003678; GO:0006281
	TraesCS1A02G532800LC	chr1A	551476888	551478003	Y	ATP-dependent DNA helicase PIF1	tr|A0A151RQB0|A0A151RQB0_CAJCA	PF05970: PIF1-like helicase; PF02689: Helicase	IPR003840: DNA helicase; IPR010285: DNA helicase Pif1-like; IPR027417: P-loop containing nucleoside triphosphate hydrolase	GO:0000723 BP: telomere maintenance;GO:0003678 MF: DNA helicase activity;GO:0004386 MF: helicase activity;GO:0005524 MF: ATP binding;GO:0006281 BP: DNA repair	TE?	PF05970; PF02689	IPR003840; IPR010285; IPR027417	GO:0000723; GO:0003678; GO:0004386; GO:0005524; GO:0006281
	TraesCS1A02G379200	chr1A	551479529	551482223	Y	Pre-rRNA-processing protein ESF2	tr|M7ZTE0|M7ZTE0_TRIUA	PF00076: RNA recognition motif. (a.k.a. RRM, RBD, or RNP domain)	IPR000504: RNA recognition motif domain	GO:0003676 MF: nucleic acid binding	G	PF00076	IPR000504	GO:0003676
	TraesCS1A02G379300	chr1A	551484006	551487641	Y	Nucleolar family protein	tr|B9I3P0|B9I3P0_POPTR	PF08156: NOP5NT (NUC127) domain; PF01798: snoRNA binding domain, fibrillarin	IPR002687: Nop domain; IPR012974: NOP5, N-terminal; IPR012976: NOSIC	NA	G	PF08156; PF01798	IPR002687; IPR012974; IPR012976	NA
	TraesCS1A02G379400	chr1A	551493136	551494119	Y	Harpin-induced protein 1 (Hin1), putative	tr|Q53NC9|Q53NC9_ORYSJ	NA	NA	NA	G	NA	NA	NA
	TraesCS1A02G532900LC	chr1A	551498765	551499976	Y	Ribonuclease HII	sp|B0BS34|RNH2_ACTPJ	NA	NA	NA	TE	NA	NA	NA
	TraesCS1A02G533000LC	chr1A	551500677	551500811	Y	Transposon protein, putative, Mutator sub-class	tr|Q10M31|Q10M31_ORYSJ	PF03108: MuDR family transposase	IPR004332: Transposase, MuDR, plant	NA	TE	PF03108	IPR004332	NA
	TraesCS1A02G533100LC	chr1A	551511969	551514678	Y	Pleckstrin-like (PH) domain protein	tr|A0A072TVL4|A0A072TVL4_MEDTR	NA	NA	NA	G	NA	NA	NA
1	TraesCS1A02G379500	chr1A	551530360	551533816	Y	F-box protein	tr|C6L7Y7|C6L7Y7_HORBU	PF00646: F-box domain	IPR001810: F-box domain; IPR032675: Leucine-rich repeat domain, L domain-like	GO:0005515 MF: protein binding	TE?	PF00646	IPR001810; IPR032675	GO:0005515
	TraesCS1A02G379600	chr1A	551540230	551543012	Y	OLIGOPEPTIDE TRANSPORTER family protein	tr|B9HCD4|B9HCD4_POPTR	PF03169: OPT oligopeptide transporter protein	IPR004813: Oligopeptide transporter, OPT superfamily	GO:0055085 BP: transmembrane transport	G	PF03169	IPR004813	GO:0055085
	TraesCS1A02G533200LC	chr1A	551552957	551555424	Y	Protein FAR1-RELATED SEQUENCE 5	tr|M8BJ00|M8BJ00_AEGTA	PF03101: FAR1 DNA-binding domain; PF10551: MULE transposase domain; PF04434: SWIM zinc finger	IPR004330: FAR1 DNA binding domain; IPR006564: Zinc finger, PMZ-type; IPR007527: Zinc finger, SWIM-type; IPR018289: MULE transposase domain	GO:0008270 MF: zinc ion binding	TE	PF03101; PF10551; PF04434	IPR004330; IPR006564; IPR007527; IPR018289	GO:0008270
	TraesCS1A02G533300LC	chr1A	551570101	551574757	Y	ATP-dependent RNA helicase DBP8	sp|Q1E0Z3|DBP8_COCIM	NA	NA	NA	TE?	NA	NA	NA
	TraesCS1A02G379700	chr1A	551591836	551593360	Y	Myb transcription factor	tr|A0A072UKP5|A0A072UKP5_MEDTR	PF00249: Myb-like DNA-binding domain	IPR001005: SANT/Myb domain; IPR009057: Homeobox domain-like; IPR017930: Myb domain	GO:0003677 MF: DNA binding	G	PF00249	IPR001005; IPR009057; IPR017930	GO:0003677
	TraesCS1A02G533400LC	chr1A	551597131	551600311	Y	Protein FAR1-RELATED SEQUENCE 5	tr|M8BU25|M8BU25_AEGTA	NA	NA	NA	TE	NA	NA	NA
	TraesCS1A02G379800	chr1A	551601664	551605185	Y	Syntaxin, putative	tr|B9S0N2|B9S0N2_RICCO	PF05739: SNARE domain	IPR000727: Target SNARE coiled-coil homology domain; IPR006012: Syntaxin/epimorphin, conserved site	GO:0005484 MF: SNAP receptor activity;GO:0005515 MF: protein binding;GO:0006886 BP: intracellular protein transport;GO:0016020 CC: membrane	G	PF05739	IPR000727; IPR006012	GO:0005484; GO:0005515; GO:0006886; GO:0016020
	TraesCS1A02G379900	chr1A	551606487	551611069	Y	Thioredoxin superfamily protein	AT5G57230.2	NA	IPR012336: Thioredoxin-like fold	NA	G	NA	IPR012336	NA
1	TraesCS1A02G380000	chr1A	551632717	551634927	Y	Disease resistance protein RPM1	tr|N1QSM2|N1QSM2_AEGTA	PF00931: NB-ARC domain	IPR002182: NB-ARC; IPR011991: Winged helix-turn-helix DNA-binding domain; IPR032675: Leucine-rich repeat domain, L domain-like	GO:0043531 MF: ADP binding	G	PF00931	IPR002182; IPR011991; IPR032675	GO:0043531
	TraesCS1A02G380100	chr1A	551632964	551633413	Y	sucrose-proton symporter 9	AT5G06170.1	NA	NA	NA	G	NA	NA	NA
	TraesCS1A02G380200	chr1A	551641394	551641955	Y	Calcium-binding EF-hand family protein	AT1G29020.2	NA	NA	NA	G	NA	NA	NA
	TraesCS1A02G380300	chr1A	551654625	551657536	Y	E3 ubiquitin-protein ligase SINA-like 10	tr|A0A151R766|A0A151R766_CAJCA	NA	NA	NA	G	NA	NA	NA
	TraesCS1A02G380400	chr1A	551662498	551663107	Y	evolutionarily conserved C-terminal region 2	AT3G13460.4	NA	NA	NA	G	NA	NA	NA
	TraesCS1A02G533500LC	chr1A	551666082	551666271	Y	ATP-dependent dethiobiotin synthetase BioD	sp|Q9JV95|BIOD_NEIMA	NA	NA	NA	G	NA	NA	NA
	TraesCS1A02G380500	chr1A	551671929	551673305	Y	F-box domain containing protein	tr|B4FZ90|B4FZ90_MAIZE	NA	IPR001810: F-box domain	GO:0005515 MF: protein binding	TE?	NA	IPR001810	GO:0005515
	TraesCS1A02G380600	chr1A	551679208	551680541	Y	BTB/POZ domain-containing protein	tr|W9QLB4|W9QLB4_9ROSA	PF02214: BTB/POZ domain	IPR000210: BTB/POZ domain; IPR003131: Potassium channel tetramerisation-type BTB domain; IPR011333: SKP1/BTB/POZ domain; IPR015943: WD40/YVTN repeat-like-containing domain	GO:0005515 MF: protein binding;GO:0051260 BP: protein homooligomerization	G	PF02214	IPR000210; IPR003131; IPR011333; IPR015943	GO:0005515; GO:0051260
	TraesCS1A02G533600LC	chr1A	551712250	551712573	Y	DNA-(apurinic or apyrimidinic site) lyase	tr|F2D0N4|F2D0N4_HORVV	NA	IPR005135: Endonuclease/exonuclease/phosphatase	NA	TE?	NA	IPR005135	NA
	TraesCS1A02G533700LC	chr1A	551730444	551731034	Y	Transposon TX1 uncharacterized	tr|A0A151QMR0|A0A151QMR0_CAJCA	NA	IPR005135: Endonuclease/exonuclease/phosphatase; IPR023378: YheA/YmcA-like domain	NA	TE	NA	IPR005135; IPR023378	NA
	TraesCS1A02G533800LC	chr1A	551732075	551732746	Y	Retrotransposon protein, putative, unclassified	tr|Q10IA6|Q10IA6_ORYSJ	PF14111: Domain of unknown function (DUF4283)	IPR025558: Domain of unknown function DUF4283	NA	TE	PF14111	IPR025558	NA
	TraesCS1A02G380700	chr1A	551744256	551746623	Y	Histone chaperone	tr|A9TVI5|A9TVI5_PHYPA	PF04729: ASF1 like histone chaperone	IPR006818: Histone chaperone ASF1-like	GO:0005634 CC: nucleus;GO:0006333 BP: chromatin assembly or disassembly	G	PF04729	IPR006818	GO:0005634; GO:0006333
1	TraesCS1A02G533900LC	chr1A	551786339	551787999	Y	F-box protein	tr|C6L7Y7|C6L7Y7_HORBU	NA	IPR032675: Leucine-rich repeat domain, L domain-like	NA	TE?	NA	IPR032675	NA
	TraesCS1A02G534000LC	chr1A	551805908	551806132	Y	Cyst nematode resistance protein-like	tr|Q5SMW3|Q5SMW3_ORYSJ	NA	NA	NA	G	NA	NA	NA
	TraesCS1A02G380800	chr1A	551812639	551813208	Y	BTB/POZ domain containing protein	tr|Q7XEG2|Q7XEG2_ORYSJ	PF00651: BTB/POZ domain	IPR000210: BTB/POZ domain; IPR011333: SKP1/BTB/POZ domain	GO:0005515 MF: protein binding	G	PF00651	IPR000210; IPR011333	GO:0005515
	TraesCS1A02G534100LC	chr1A	551824419	551830192	Y	importin alpha isoform 1	AT3G06720.2	NA	NA	NA	G	NA	NA	NA
	TraesCS1A02G534200LC	chr1A	551824738	551824932	Y	Tudor/PWWP/MBT superfamily protein	AT5G40340.2	PF14861: Plant antimicrobial peptide	IPR029227: Plant antimicrobial peptide	GO:0050832 BP: defense response to fungus	G	PF14861	IPR029227	GO:0050832
	TraesCS1A02G534300LC	chr1A	551850669	551851103	Y	RNA-directed DNA polymerase (reverse transcriptase)-related family protein	AT1G43730.1	PF13966: zinc-binding in reverse transcriptase	IPR026960: Reverse transcriptase zinc-binding domain	NA	TE	PF13966	IPR026960	NA
	TraesCS1A02G380900	chr1A	551874880	551879890	Y	Protein DETOXIFICATION	tr|A0A1D5RWF9|A0A1D5RWF9_WHEAT	PF01554: MatE	IPR002528: Multi antimicrobial extrusion protein	GO:0006855 BP: drug transmembrane transport;GO:0015238 MF: drug transmembrane transporter activity;GO:0015297 MF: antiporter activity;GO:0016020 CC: membrane;GO:0055085 BP: transmembrane transport	G	PF01554	IPR002528	GO:0006855; GO:0015238; GO:0015297; GO:0016020; GO:0055085
	TraesCS1A02G534400LC	chr1A	551909842	551911099	Y	NADH dehydrogenase subunit F	tr|C6ZRA2|C6ZRA2_9ERIC	NA	NA	NA	G	NA	NA	NA
	TraesCS1A02G534410LC	chr1A	551939935	551940352	N	NA	NA	NA	NA	NA	NA	NA	NA	NA
	TraesCS1A02G534500LC	chr1A	551942320	551943926	Y	Retrotransposon protein, putative, unclassified	tr|Q10IA6|Q10IA6_ORYSJ	NA	NA	NA	TE	NA	NA	NA
1	TraesCS1A02G534600LC	chr1A	551977223	551978095	Y	Disease resistance protein	tr|A0A1B0Z592|A0A1B0Z592_ORYSA	NA	NA	NA	G	NA	NA	NA
	TraesCS1A02G381100	chr1A	551980845	551981711	Y	50S ribosomal protein L7/L12	tr|A0A199VGF9|A0A199VGF9_ANACO	PF00542: Ribosomal protein L7/L12 C-terminal domain	IPR000206: Ribosomal protein L7/L12; IPR013823: Ribosomal protein L7/L12, C-terminal; IPR014719: Ribosomal protein L7/L12, C-terminal/adaptor protein ClpS-like	GO:0003735 MF: structural constituent of ribosome;GO:0005622 CC: intracellular;GO:0005840 CC: ribosome;GO:0006412 BP: translation	G	PF00542	IPR000206; IPR013823; IPR014719	GO:0003735; GO:0005622; GO:0005840; GO:0006412
	TraesCS1A02G381200	chr1A	551982009	551984293	Y	ER membrane protein complex subunit 6	tr|A0A199VW91|A0A199VW91_ANACO	PF07019: Rab5-interacting protein (Rab5ip)	IPR029008: Rab5-interacting protein family	NA	G	PF07019	IPR029008	NA
1	TraesCS1A02G381300	chr1A	552088574	552090608	Y	F-box protein	tr|C6L7Y5|C6L7Y5_HORBU	PF08387: FBD	IPR006566: FBD domain; IPR032675: Leucine-rich repeat domain, L domain-like	NA	G	PF08387	IPR006566; IPR032675	NA
	TraesCS1A02G381400	chr1A	552119048	552119308	Y	Avr9/Cf-9 rapidly elicited protein	tr|D3GC10|D3GC10_JATCU	NA	NA	NA	G	NA	NA	NA
	TraesCS1A02G381500	chr1A	552162788	552168044	Y	Phosphatidylserine synthase 2	tr|B6TFK2|B6TFK2_MAIZE	PF03034: Phosphatidyl serine synthase	IPR004277: Phosphatidyl serine synthase	GO:0006659 BP: phosphatidylserine biosynthetic process	G	PF03034	IPR004277	GO:0006659
	TraesCS1A02G534700LC	chr1A	552173770	552173985	Y	Endonuclease/exonuclease/phosphatase family protein	tr|A0A072U7W0|A0A072U7W0_MEDTR	NA	IPR005135: Endonuclease/exonuclease/phosphatase	NA	TE?	NA	IPR005135	NA
	TraesCS1A02G381600	chr1A	552181139	552182109	Y	Gibberellin-regulated family protein	tr|A0A061ESL8|A0A061ESL8_THECC	PF02704: Gibberellin regulated protein	IPR003854: Gibberellin regulated protein	NA	G	PF02704	IPR003854	NA
	TraesCS1A02G381700	chr1A	552201760	552202432	Y	Gibberellin-regulated family protein	tr|A0A061ESL8|A0A061ESL8_THECC	PF02704: Gibberellin regulated protein	IPR003854: Gibberellin regulated protein	NA	G	PF02704	IPR003854	NA
	TraesCS1A02G381800	chr1A	552211319	552213816	Y	Cyclin-D1-binding protein 1	tr|A0A1D1XHV2|A0A1D1XHV2_9ARAE	PF13324: Grap2 and cyclin-D-interacting	NA	NA	G	PF13324	NA	NA
	TraesCS1A02G534800LC	chr1A	552214830	552215069	Y	Large envelope protein	sp|P30029|HBSAG_HPBDC	NA	NA	NA	G	NA	NA	NA
	TraesCS1A02G381900	chr1A	552216524	552217958	Y	F-box domain containing protein	tr|B6TBE4|B6TBE4_MAIZE	NA	IPR001810: F-box domain	GO:0005515 MF: protein binding	TE?	NA	IPR001810	GO:0005515
	TraesCS1A02G534900LC	chr1A	552230263	552230628	Y	F-box domain containing protein	tr|Q2QNP9|Q2QNP9_ORYSJ	PF08387: FBD	IPR006566: FBD domain	NA	G	PF08387	IPR006566	NA
1	TraesCS1A02G535000LC	chr1A	552231220	552231897	Y	F-box/RNI-like superfamily protein	AT3G59190.1	NA	IPR032675: Leucine-rich repeat domain, L domain-like	NA	TE?	NA	IPR032675	NA
	TraesCS1A02G535100LC	chr1A	552326990	552328255	Y	Retrotransposon protein, putative, LINE subclass	tr|Q53P52|Q53P52_ORYSJ	NA	NA	NA	TE	NA	NA	NA
	TraesCS1A02G535200LC	chr1A	552329468	552330223	Y	Retrotransposon protein, putative, unclassified	tr|Q2QNF1|Q2QNF1_ORYSJ	PF03372: Endonuclease/Exonuclease/phosphatase family	IPR005135: Endonuclease/exonuclease/phosphatase	NA	TE	PF03372	IPR005135	NA
	TraesCS1A02G535300LC	chr1A	552332684	552333856	Y	DEAD box RNA helicase (RH3)	AT5G26742.3	NA	IPR001878: Zinc finger, CCHC-type	GO:0003676 MF: nucleic acid binding;GO:0008270 MF: zinc ion binding	TE?	NA	IPR001878	GO:0003676; GO:0008270
	TraesCS1A02G535400LC	chr1A	552375314	552375709	Y	Serine/threonine protein phosphatase 7 long form isogeny	tr|A0A151RYX6|A0A151RYX6_CAJCA	NA	NA	NA	G	NA	NA	NA
	TraesCS1A02G535500LC	chr1A	552375753	552375983	Y	Transposon protein, putative, Mutator sub-class	tr|Q2R3J1|Q2R3J1_ORYSJ	NA	NA	NA	TE	NA	NA	NA
	TraesCS1A02G535600LC	chr1A	552378454	552378756	Y	homocysteine S-methyltransferase 3	AT3G22740.1	NA	NA	NA	G	NA	NA	NA
	TraesCS1A02G535700LC	chr1A	552380758	552381312	Y	Transposon protein, putative, Mutator sub-class, expressed	tr|Q2R1G5|Q2R1G5_ORYSJ	NA	IPR006564: Zinc finger, PMZ-type; IPR007527: Zinc finger, SWIM-type	GO:0008270 MF: zinc ion binding	TE	NA	IPR006564; IPR007527	GO:0008270
	TraesCS1A02G535800LC	chr1A	552382486	552382712	Y	Peptide deformylase	sp|A8AV30|DEF_STRGC	NA	NA	NA	G	NA	NA	NA
	TraesCS1A02G535900LC	chr1A	552472141	552472572	Y	Transposon protein, putative, CACTA, En/Spm sub-class	tr|Q53L52|Q53L52_ORYSJ	PF13963: Transposase-associated domain	IPR029480: Transposase-associated domain	NA	TE	PF13963	IPR029480	NA
	TraesCS1A02G536000LC	chr1A	552472600	552475665	Y	Transposon protein, putative, CACTA, En/Spm sub-class	tr|Q2R0R0|Q2R0R0_ORYSJ	PF02992: Transposase family tnp2; PF13960: Domain of unknown function (DUF4218)	IPR004242: Transposon, En/Spm-like; IPR025452: Domain of unknown function DUF4218	NA	TE	PF02992; PF13960	IPR004242; IPR025452	NA
	TraesCS1A02G536100LC	chr1A	552479373	552483784	Y	Guanine nucleotide-binding protein subunit beta-like protein	tr|A0A0B0NDJ3|A0A0B0NDJ3_GOSAR	PF03004: Plant transposase (Ptta/En/Spm family); PF03017: TNP1/EN/SPM transposase	IPR004252: Probable transposase, Ptta/En/Spm, plant; IPR004264: Transposase, Tnp1/En/Spm-like	NA	TE?	PF03004; PF03017	IPR004252; IPR004264	NA
	TraesCS1A02G536200LC	chr1A	552836969	552837280	Y	Retrotransposon protein, putative, unclassified	tr|Q7XCU0|Q7XCU0_ORYSJ	PF13456: Reverse transcriptase-like	IPR012337: Ribonuclease H-like domain	GO:0003676 MF: nucleic acid binding	TE	PF13456	IPR012337	GO:0003676
1	TraesCS1A02G536300LC	chr1A	552838532	552840212	Y	F-box protein	tr|C6L7Y7|C6L7Y7_HORBU	PF00646: F-box domain	IPR001810: F-box domain; IPR032675: Leucine-rich repeat domain, L domain-like	GO:0005515 MF: protein binding	TE?	PF00646	IPR001810; IPR032675	GO:0005515
	TraesCS1A02G536400LC	chr1A	552844294	552846364	Y	Retrotransposon protein, putative, unclassified	tr|Q2QNF1|Q2QNF1_ORYSJ	PF03372: Endonuclease/Exonuclease/phosphatase family; PF00078: Reverse transcriptase (RNA-dependent DNA polymerase)	IPR000477: Reverse transcriptase domain; IPR005135: Endonuclease/exonuclease/phosphatase	NA	TE	PF03372; PF00078	IPR000477; IPR005135	NA
	TraesCS1A02G536500LC	chr1A	552846895	552847518	Y	Retrotransposon protein, putative, unclassified	tr|Q2QMX5|Q2QMX5_ORYSJ	PF13966: zinc-binding in reverse transcriptase	IPR026960: Reverse transcriptase zinc-binding domain	NA	TE	PF13966	IPR026960	NA
	TraesCS1A02G536600LC	chr1A	552850550	552851878	Y	RNA-directed DNA polymerase (reverse transcriptase)-related family protein	AT3G24255.3	PF13966: zinc-binding in reverse transcriptase	IPR026960: Reverse transcriptase zinc-binding domain	NA	TE	PF13966	IPR026960	NA
	TraesCS1A02G536700LC	chr1A	552882597	552883049	Y	Retrovirus-related Pol polyprotein from transposon TNT 1-94	tr|A0A0B2QD49|A0A0B2QD49_GLYSO	PF14223: gag-polypeptide of LTR copia-type	NA	NA	TE	PF14223	NA	NA
1	TraesCS1A02G382000	chr1A	552890321	552897430	Y	F-box protein	tr|C6L7Y7|C6L7Y7_HORBU	NA	IPR001810: F-box domain; IPR032675: Leucine-rich repeat domain, L domain-like	GO:0005515 MF: protein binding	TE?	NA	IPR001810; IPR032675	GO:0005515
	TraesCS1A02G382100	chr1A	552907080	552908676	Y	F-box protein	tr|M8C1J6|M8C1J6_AEGTA	PF00646: F-box domain	IPR001810: F-box domain; IPR011043: Galactose oxidase/kelch, beta-propeller; IPR015943: WD40/YVTN repeat-like-containing domain; IPR017451: F-box associated interaction domain	GO:0005515 MF: protein binding	TE?	PF00646	IPR001810; IPR011043; IPR015943; IPR017451	GO:0005515
	TraesCS1A02G382200	chr1A	552950102	552952306	Y	GDSL esterase/lipase	tr|M8BPQ1|M8BPQ1_AEGTA	PF00657: GDSL-like Lipase/Acylhydrolase	IPR001087: GDSL lipase/esterase; IPR013830: SGNH hydrolase-type esterase domain	GO:0016788 MF: hydrolase activity, acting on ester bonds	G	PF00657	IPR001087; IPR013830	GO:0016788
	TraesCS1A02G536800LC	chr1A	552970797	552977796	Y	F-box protein	tr|M8C1J6|M8C1J6_AEGTA	PF00646: F-box domain	IPR001810: F-box domain; IPR017451: F-box associated interaction domain	GO:0005515 MF: protein binding	TE?	PF00646	IPR001810; IPR017451	GO:0005515
	TraesCS1A02G382300	chr1A	552978907	552982440	Y	BRCA1-A complex subunit Abraxas	tr|A0A0B0P6V4|A0A0B0P6V4_GOSAR	NA	NA	NA	G	NA	NA	NA
	TraesCS1A02G536810LC	chr1A	553001853	553002689	N	NA	NA	NA	NA	NA	NA	NA	NA	NA
	TraesCS1A02G536900LC	chr1A	553050261	553052695	Y	BRCA1-A complex subunit Abraxas	tr|A0A0B0P6V4|A0A0B0P6V4_GOSAR	NA	NA	NA	G	NA	NA	NA
	TraesCS1A02G537000LC	chr1A	553062848	553065022	Y	Zinc finger MYM-type-like protein	tr|A0A1I9LT82|A0A1I9LT82_ARATH	PF14291: Domain of unknown function (DUF4371)	IPR025398: Domain of unknown function DUF4371	NA	TE?	PF14291	IPR025398	NA
	TraesCS1A02G537010LC	chr1A	553065034	553065348	N	NA	NA	NA	NA	NA	NA	NA	NA	NA
	TraesCS1A02G382600	chr1A	553135583	553136029	Y	Protease inhibitor/seed storage/lipid transfer protein family protein	tr|D7MBL1|D7MBL1_ARALL	NA	NA	NA	G	NA	NA	NA
	TraesCS1A02G382700	chr1A	553465332	553465911	Y	Protease inhibitor/seed storage/lipid transfer protein family protein	tr|D7MBL1|D7MBL1_ARALL	NA	NA	NA	G	NA	NA	NA
	TraesCS1A02G537100LC	chr1A	553486776	553487120	Y	Retrovirus-related Pol polyprotein from transposon TNT 1-94	tr|A0A1J3J004|A0A1J3J004_NOCCA	NA	NA	NA	TE	NA	NA	NA
	TraesCS1A02G382800	chr1A	553535726	553542082	Y	Asparagine synthetase	tr|L0BCK7|L0BCK7_9POAL	PF13537: Glutamine amidotransferase domain; PF00733: Asparagine synthase	IPR001962: Asparagine synthase; IPR014729: Rossmann-like alpha/beta/alpha sandwich fold; IPR017932: Glutamine amidotransferase type 2 domain; IPR029055: Nucleophile aminohydrolases, N-terminal	GO:0004066 MF: asparagine synthase (glutamine-hydrolyzing) activity;GO:0006529 BP: asparagine biosynthetic process	G	PF13537; PF00733	IPR001962; IPR014729; IPR017932; IPR029055	GO:0004066; GO:0006529
	TraesCS1A02G537200LC	chr1A	553615846	553616109	Y	Retrotransposon protein, putative, unclassified	tr|Q2R446|Q2R446_ORYSJ	NA	NA	NA	TE	NA	NA	NA
	TraesCS1A02G382900	chr1A	553704158	553707207	Y	Serine/threonine protein phosphatase 2A regulatory subunit B	tr|B9GTV0|B9GTV0_POPTR	PF01603: Protein phosphatase 2A regulatory B subunit (B56 family)	IPR002554: Protein phosphatase 2A, regulatory B subunit, B56; IPR016024: Armadillo-type fold	GO:0000159 CC: protein phosphatase type 2A complex;GO:0005488 MF: binding;GO:0007165 BP: signal transduction;GO:0019888 MF: protein phosphatase regulator activity	G	PF01603	IPR002554; IPR016024	GO:0000159; GO:0005488; GO:0007165; GO:0019888
	TraesCS1A02G537300LC	chr1A	553749326	553750138	Y	Retrotransposon protein, putative, unclassified	tr|Q53QK1|Q53QK1_ORYSJ	PF00665: Integrase core domain	IPR001584: Integrase, catalytic core; IPR012337: Ribonuclease H-like domain	GO:0003676 MF: nucleic acid binding;GO:0015074 BP: DNA integration	TE	PF00665	IPR001584; IPR012337	GO:0003676; GO:0015074
	TraesCS1A02G537400LC	chr1A	553750491	553750961	Y	Retrotransposon protein, putative, unclassified	tr|Q2QM10|Q2QM10_ORYSJ	NA	IPR012337: Ribonuclease H-like domain	GO:0003676 MF: nucleic acid binding	TE	NA	IPR012337	GO:0003676
	TraesCS1A02G383000	chr1A	553902804	553903326	Y	Plant invertase/pectin methylesterase inhibitor superfamily protein	AT5G46940.1	NA	IPR006501: Pectinesterase inhibitor domain	GO:0004857 MF: enzyme inhibitor activity	G	NA	IPR006501	GO:0004857
	TraesCS1A02G537500LC	chr1A	553956799	553957651	Y	Nucleotide-binding protein lp_0779	sp|Q88YI4|Y779_LACPL	NA	NA	NA	G	NA	NA	NA
	TraesCS1A02G383100	chr1A	553963586	553971619	Y	Cysteine protease	tr|B5KVP9|B5KVP9_MAIZE	PF08246: Cathepsin propeptide inhibitor domain (I29); PF00112: Papain family cysteine protease	IPR000668: Peptidase C1A, papain C-terminal; IPR013201: Cathepsin propeptide inhibitor domain (I29); IPR025660: Cysteine peptidase, histidine active site; IPR025661: Cysteine peptidase, asparagine active site	GO:0006508 BP: proteolysis;GO:0008234 MF: cysteine-type peptidase activity	G	PF08246; PF00112	IPR000668; IPR013201; IPR025660; IPR025661	GO:0006508; GO:0008234
	TraesCS1A02G537600LC	chr1A	553973565	553974389	Y	Polynucleotidyl transferase, ribonuclease H-like superfamily protein	tr|O80781|O80781_ARATH	PF13966: zinc-binding in reverse transcriptase; PF13456: Reverse transcriptase-like	IPR012337: Ribonuclease H-like domain; IPR026960: Reverse transcriptase zinc-binding domain	GO:0003676 MF: nucleic acid binding	TE	PF13966; PF13456	IPR012337; IPR026960	GO:0003676
	TraesCS1A02G537700LC	chr1A	553981903	553982319	Y	SGS domain-containing protein	AT1G30070.1	NA	NA	NA	G	NA	NA	NA
	TraesCS1A02G383200	chr1A	553983010	553984479	Y	Photosynthetic NDH subcomplex B 3	tr|A0A0F7CYR4|A0A0F7CYR4_9ASPA	PF00111: 2Fe-2S iron-sulfur cluster binding domain	IPR001041: 2Fe-2S ferredoxin-type iron-sulfur binding domain; IPR012675: Beta-grasp domain	GO:0009055 MF: electron carrier activity;GO:0051536 MF: iron-sulfur cluster binding	G	PF00111	IPR001041; IPR012675	GO:0009055; GO:0051536
	TraesCS1A02G537800LC	chr1A	554007520	554010081	Y	DUF4228 domain protein	tr|G7IXM9|G7IXM9_MEDTR	NA	NA	NA	G	NA	NA	NA
	TraesCS1A02G383300	chr1A	554018309	554018818	Y	Zinc finger, C2H2	tr|A0A124SIE0|A0A124SIE0_CYNCS	PF13912: C2H2-type zinc finger	IPR013087: Zinc finger C2H2-type	GO:0003676 MF: nucleic acid binding	TE?	PF13912	IPR013087	GO:0003676
	TraesCS1A02G537900LC	chr1A	554021866	554031820	Y	2'-5'-oligoadenylate synthase 1A	sp|Q05961|OAS1A_RAT	NA	NA	NA	G	NA	NA	NA
	TraesCS1A02G538000LC	chr1A	554035795	554036191	Y	Xylose isomerase	sp|Q8ELU7|XYLA_OCEIH	NA	NA	NA	G	NA	NA	NA
	TraesCS1A02G383400	chr1A	554041771	554042121	Y	Prefoldin chaperone subunit family protein	AT1G26660.2	NA	NA	NA	G	NA	NA	NA
	TraesCS1A02G538100LC	chr1A	554048307	554048519	Y	26S protease regulatory subunit 4	tr|A0A1J3ENW2|A0A1J3ENW2_NOCCA	NA	IPR005135: Endonuclease/exonuclease/phosphatase	NA	TE?	NA	IPR005135	NA
	TraesCS1A02G383500	chr1A	554061310	554063347	Y	60S ribosomal protein L35a-like protein	tr|H9B8G0|H9B8G0_MISSI	PF01247: Ribosomal protein L35Ae	IPR001780: Ribosomal protein L35A; IPR009000: Translation protein, beta-barrel domain; IPR018266: Ribosomal protein L35Ae, conserved site	GO:0003735 MF: structural constituent of ribosome;GO:0005622 CC: intracellular;GO:0005840 CC: ribosome;GO:0006412 BP: translation	G	PF01247	IPR001780; IPR009000; IPR018266	GO:0003735; GO:0005622; GO:0005840; GO:0006412
	TraesCS1A02G538200LC	chr1A	554067143	554067676	Y	Endonuclease/exonuclease/phosphatase	tr|A0A103Y2W5|A0A103Y2W5_CYNCS	NA	IPR005135: Endonuclease/exonuclease/phosphatase	NA	TE?	NA	IPR005135	NA
	TraesCS1A02G538300LC	chr1A	554068826	554069449	Y	LINE-1 reverse transcriptase like	tr|A0A0B2R0Q2|A0A0B2R0Q2_GLYSO	PF00078: Reverse transcriptase (RNA-dependent DNA polymerase)	IPR000477: Reverse transcriptase domain	NA	TE	PF00078	IPR000477	NA
	TraesCS1A02G383600	chr1A	554071044	554072548	Y	transmembrane protein, putative (DUF247)	AT5G22540.1	PF03140: Plant protein of unknown function	IPR004158: Protein of unknown function DUF247, plant	NA	G	PF03140	IPR004158	NA
	TraesCS1A02G538400LC	chr1A	554071345	554071722	Y	Protoheme IX farnesyltransferase 2	sp|A1RE84|CYOE2_SHESW	NA	NA	NA	G	NA	NA	NA
	TraesCS1A02G383700	chr1A	554083571	554086271	Y	Tropinone reductase-like protein	tr|M8C5J2|M8C5J2_AEGTA	PF00106: short chain dehydrogenase; PF13561: Enoyl-(Acyl carrier protein) reductase	IPR002347: Short-chain dehydrogenase/reductase SDR; IPR016040: NAD(P)-binding domain	NA	G	PF00106; PF13561	IPR002347; IPR016040	NA
	TraesCS1A02G383800	chr1A	554088660	554089513	Y	CASP-like protein	tr|A0A1D5RZN3|A0A1D5RZN3_WHEAT	PF04535: Domain of unknown function (DUF588)	IPR006459: Casparian strip membrane protein; IPR006702: Domain of unknown function DUF588	NA	G	PF04535	IPR006459; IPR006702	NA
	TraesCS1A02G383900	chr1A	554102512	554106196	Y	Kinase, putative	tr|B9RX67|B9RX67_RICCO	PF00182: Chitinase class I; PF00069: Protein kinase domain	IPR000719: Protein kinase domain; IPR000726: Glycoside hydrolase, family 19, catalytic; IPR008271: Serine/threonine-protein kinase, active site; IPR011009: Protein kinase-like domain; IPR017441: Protein kinase, ATP binding site; IPR023346: Lysozyme-like domain	GO:0004568 MF: chitinase activity;GO:0004672 MF: protein kinase activity;GO:0005524 MF: ATP binding;GO:0006032 BP: chitin catabolic process;GO:0006468 BP: protein phosphorylation;GO:0016998 BP: cell wall macromolecule catabolic process	G	PF00182; PF00069	IPR000719; IPR000726; IPR008271; IPR011009; IPR017441; IPR023346	GO:0004568; GO:0004672; GO:0005524; GO:0006032; GO:0006468; GO:0016998
	TraesCS1A02G538500LC	chr1A	554106976	554107524	Y	Retrotransposon protein, putative, unclassified	tr|Q2R446|Q2R446_ORYSJ	PF13966: zinc-binding in reverse transcriptase	IPR026960: Reverse transcriptase zinc-binding domain	NA	TE	PF13966	IPR026960	NA
	TraesCS1A02G538600LC	chr1A	554114787	554116329	Y	MICOS complex subunit Mic10-like protein (DUF543)	AT1G22520.1	PF04418: Domain of unknown function (DUF543)	IPR007512: Protein of unknown function DUF543	NA	G	PF04418	IPR007512	NA
	TraesCS1A02G538700LC	chr1A	554125782	554126372	Y	Polynucleotidyl transferase, ribonuclease H-like superfamily protein	AT2G34320.1	PF13456: Reverse transcriptase-like	IPR012337: Ribonuclease H-like domain	GO:0003676 MF: nucleic acid binding	TE	PF13456	IPR012337	GO:0003676
	TraesCS1A02G384000	chr1A	554203927	554208584	Y	2-oxoglutarate (2OG) and Fe(II)-dependent oxygenase superfamily protein	tr|F4JT13|F4JT13_ARATH	PF14226: non-haem dioxygenase in morphine synthesis N-terminal	IPR005123: Oxoglutarate/iron-dependent dioxygenase; IPR026992: Non-haem dioxygenase N-terminal domain; IPR027443: Isopenicillin N synthase-like	GO:0016491 MF: oxidoreductase activity;GO:0055114 BP: oxidation-reduction process	G	PF14226	IPR005123; IPR026992; IPR027443	GO:0016491; GO:0055114
	TraesCS1A02G538800LC	chr1A	554219065	554220168	Y	Retrovirus-related Pol polyprotein from transposon TNT 1-94	tr|A0A151U356|A0A151U356_CAJCA	PF07727: Reverse transcriptase (RNA-dependent DNA polymerase)	IPR013103: Reverse transcriptase, RNA-dependent DNA polymerase	NA	TE	PF07727	IPR013103	NA
	TraesCS1A02G384100	chr1A	554221754	554223124	Y	F-box family protein	tr|B9IAP0|B9IAP0_POPTR	PF00646: F-box domain	IPR001810: F-box domain; IPR017451: F-box associated interaction domain	GO:0005515 MF: protein binding	TE?	PF00646	IPR001810; IPR017451	GO:0005515
	TraesCS1A02G538900LC	chr1A	554235265	554236014	Y	LINE-1 reverse transcriptase like	tr|A0A0B2R0Q2|A0A0B2R0Q2_GLYSO	NA	IPR005135: Endonuclease/exonuclease/phosphatase	NA	TE	NA	IPR005135	NA
	TraesCS1A02G539000LC	chr1A	554236180	554236392	Y	Endonuclease/exonuclease/phosphatase family protein	tr|A0A072U7W0|A0A072U7W0_MEDTR	NA	IPR005135: Endonuclease/exonuclease/phosphatase	NA	TE?	NA	IPR005135	NA
	TraesCS1A02G539100LC	chr1A	554246547	554246774	Y	Endonuclease/exonuclease/phosphatase family protein	tr|A0A072U7W0|A0A072U7W0_MEDTR	NA	IPR005135: Endonuclease/exonuclease/phosphatase	NA	TE?	NA	IPR005135	NA
	TraesCS1A02G539200LC	chr1A	554273550	554282366	Y	Retrotransposon protein, putative, unclassified, expressed	tr|Q2QYQ5|Q2QYQ5_ORYSJ	NA	NA	NA	TE	NA	NA	NA
	TraesCS1A02G539300LC	chr1A	554274201	554274566	Y	RNA-directed DNA polymerase (Reverse transcriptase); Ribonuclease H	tr|Q2HUN6|Q2HUN6_MEDTR	PF13966: zinc-binding in reverse transcriptase	IPR026960: Reverse transcriptase zinc-binding domain	NA	TE	PF13966	IPR026960	NA
	TraesCS1A02G539400LC	chr1A	554274787	554275230	Y	ribonuclease H superfamily polynucleotidyl transferase	AT5G52115.1	PF13456: Reverse transcriptase-like	IPR012337: Ribonuclease H-like domain	GO:0003676 MF: nucleic acid binding	TE	PF13456	IPR012337	GO:0003676
	TraesCS1A02G384200	chr1A	554287164	554292566	Y	DNA replication complex GINS protein PSF2	tr|A0A1D5RZZ2|A0A1D5RZZ2_WHEAT	PF05916: GINS complex protein	IPR007257: DNA replication complex GINS protein Psf2; IPR021151: GINS subunit, domain A	GO:0005634 CC: nucleus;GO:0006260 BP: DNA replication	G	PF05916	IPR007257; IPR021151	GO:0005634; GO:0006260
	TraesCS1A02G539500LC	chr1A	554291327	554291680	Y	Retrotransposon protein, putative, unclassified, expressed	tr|Q2QYQ5|Q2QYQ5_ORYSJ	NA	NA	NA	TE	NA	NA	NA
	TraesCS1A02G384300	chr1A	554304217	554307414	Y	1-deoxy-D-xylulose 5-phosphate synthase	tr|A4ZYX4|A4ZYX4_MAIZE	PF13292: 1-deoxy-D-xylulose-5-phosphate synthase; PF02779: Transketolase, pyrimidine binding domain; PF02780: Transketolase, C-terminal domain	IPR005474: Transketolase, N-terminal; IPR005475: Transketolase-like, pyrimidine-binding domain; IPR005477: Deoxyxylulose-5-phosphate synthase; IPR009014: Transketolase C-terminal/Pyruvate-ferredoxin oxidoreductase domain II; IPR020826: Transketolase binding site; IPR029061: Thiamin diphosphate-binding fold; IPR033248: Transketolase, C-terminal domain	GO:0003824 MF: catalytic activity;GO:0008152 BP: metabolic process;GO:0008661 MF: 1-deoxy-D-xylulose-5-phosphate synthase activity;GO:0016114 BP: terpenoid biosynthetic process	G	PF13292; PF02779; PF02780	IPR005474; IPR005475; IPR005477; IPR009014; IPR020826; IPR029061; IPR033248	GO:0003824; GO:0008152; GO:0008661; GO:0016114
	TraesCS1A02G539600LC	chr1A	554443455	554443907	Y	NAD(P)H-quinone oxidoreductase subunit 2, chloroplastic	tr|A0A0A8ID39|A0A0A8ID39_TRIMO	PF00361: Proton-conducting membrane transporter	IPR001750: NADH:quinone oxidoreductase/Mrp antiporter, membrane subunit; IPR003917: NADH:ubiquinone oxidoreductase, chain 2	GO:0006120 BP: mitochondrial electron transport, NADH to ubiquinone;GO:0008137 MF: NADH dehydrogenase (ubiquinone) activity;GO:0055114 BP: oxidation-reduction process	G	PF00361	IPR001750; IPR003917	GO:0006120; GO:0008137; GO:0055114
	TraesCS1A02G539700LC	chr1A	554445038	554445180	Y	plastid transcriptionally active 14	AT4G20130.1	NA	NA	NA	G	NA	NA	NA
	TraesCS1A02G384400	chr1A	554447900	554448262	Y	NAD(P)H-quinone oxidoreductase subunit 3, chloroplastic	tr|A0A075W0P6|A0A075W0P6_AEGBI	PF00507: NADH-ubiquinone/plastoquinone oxidoreductase, chain 3	IPR000440: NADH:ubiquinone/plastoquinone oxidoreductase, chain 3; IPR023043: NAD(P)H-quinone oxidoreductase subunit 3, bacterial/plastid	GO:0008137 MF: NADH dehydrogenase (ubiquinone) activity;GO:0016651 MF: oxidoreductase activity, acting on NAD(P)H;GO:0055114 BP: oxidation-reduction process	G	PF00507	IPR000440; IPR023043	GO:0008137; GO:0016651; GO:0055114
	TraesCS1A02G539800LC	chr1A	554448221	554448448	Y	UDP-N-acetylglucosamine--N-acetylmuramyl-(pentapeptide) pyrophosphoryl-undecaprenol N-acetylglucosamine transferase	sp|Q03L97|MURG_STRTD	NA	NA	NA	G	NA	NA	NA
	TraesCS1A02G384500	chr1A	554448312	554448989	Y	NAD(P)H-quinone oxidoreductase subunit K	sp|B0JSV5|NDHK_MICAN	PF01058: NADH ubiquinone oxidoreductase, 20 Kd subunit	IPR006137: NADH:ubiquinone oxidoreductase-like, 20kDa subunit; IPR006138: NADH-ubiquinone oxidoreductase, 20 Kd subunit	GO:0008137 MF: NADH dehydrogenase (ubiquinone) activity;GO:0048038 MF: quinone binding;GO:0051536 MF: iron-sulfur cluster binding;GO:0051539 MF: 4 iron, 4 sulfur cluster binding;GO:0055114 BP: oxidation-reduction process	G	PF01058	IPR006137; IPR006138	GO:0008137; GO:0048038; GO:0051536; GO:0051539; GO:0055114
	TraesCS1A02G539900LC	chr1A	554449081	554449569	Y	NAD(P)H-quinone oxidoreductase subunit J, chloroplastic	tr|E9KJ97|E9KJ97_9ORYZ	PF00329: Respiratory-chain NADH dehydrogenase, 30 Kd subunit	IPR001268: NADH:ubiquinone oxidoreductase, 30kDa subunit; IPR010218: NADH dehydrogenase, subunit C; IPR020396: NADH:ubiquinone oxidoreductase, 30kDa subunit, conserved site	GO:0008137 MF: NADH dehydrogenase (ubiquinone) activity;GO:0016651 MF: oxidoreductase activity, acting on NAD(P)H;GO:0055114 BP: oxidation-reduction process	G	PF00329	IPR001268; IPR010218; IPR020396	GO:0008137; GO:0016651; GO:0055114
	TraesCS1A02G540000LC	chr1A	554450888	554451044	Y	Unknown protein	NA	NA	NA	NA	U	NA	NA	NA
	TraesCS1A02G540100LC	chr1A	554452095	554453212	Y	30S ribosomal protein S4, chloroplastic	tr|A0A075W6Z9|A0A075W6Z9_AEGBI	PF00163: Ribosomal protein S4/S9 N-terminal domain; PF01479: S4 domain	IPR001912: Ribosomal protein S4/S9, N-terminal; IPR002942: RNA-binding S4 domain; IPR005709: Ribosomal protein S4, bacterial-type; IPR018079: Ribosomal protein S4, conserved site	GO:0003723 MF: RNA binding;GO:0003735 MF: structural constituent of ribosome;GO:0005622 CC: intracellular;GO:0006412 BP: translation;GO:0015935 CC: small ribosomal subunit;GO:0019843 MF: rRNA binding	G	PF00163; PF01479	IPR001912; IPR002942; IPR005709; IPR018079	GO:0003723; GO:0003735; GO:0005622; GO:0006412; GO:0015935; GO:0019843
	TraesCS1A02G540200LC	chr1A	554455249	554455417	Y	Ribosomal RNA large subunit methyltransferase M	sp|P45100|RLMM_HAEIN	NA	NA	NA	G	NA	NA	NA
	TraesCS1A02G540300LC	chr1A	554456356	554456550	Y	Photosystem II reaction center protein K	tr|E9KJE7|E9KJE7_9POAL	PF02533: Photosystem II 4 kDa reaction centre component	IPR003687: Photosystem II PsbK	GO:0009523 CC: photosystem II;GO:0009539 CC: photosystem II reaction center;GO:0015979 BP: photosynthesis	G	PF02533	IPR003687	GO:0009523; GO:0009539; GO:0015979
	TraesCS1A02G384600	chr1A	554458618	554458812	Y	Photosystem II reaction center protein K	tr|E9KJE7|E9KJE7_9POAL	PF02533: Photosystem II 4 kDa reaction centre component	IPR003687: Photosystem II PsbK	GO:0009523 CC: photosystem II;GO:0009539 CC: photosystem II reaction center;GO:0015979 BP: photosynthesis	G	PF02533	IPR003687	GO:0009523; GO:0009539; GO:0015979
	TraesCS1A02G384700	chr1A	554459206	554459316	Y	Photosystem II reaction center protein I	tr|A0A193DRU6|A0A193DRU6_LIRCH	PF02532: Photosystem II reaction centre I protein (PSII 4.8 kDa protein)	IPR003686: Photosystem II PsbI	GO:0009523 CC: photosystem II;GO:0009539 CC: photosystem II reaction center;GO:0015979 BP: photosynthesis;GO:0016020 CC: membrane	G	PF02532	IPR003686	GO:0009523; GO:0009539; GO:0015979; GO:0016020
	TraesCS1A02G540400LC	chr1A	554459397	554459492	Y	Unknown protein	NA	NA	NA	NA	U	NA	NA	NA
	TraesCS1A02G540500LC	chr1A	554459966	554460157	Y	Chloroplast ORF100	tr|Q5N980|Q5N980_ORYSJ	NA	NA	NA	G	NA	NA	NA
	TraesCS1A02G540600LC	chr1A	554460361	554460622	Y	NOD26-like major intrinsic protein 1	AT4G19030.3	NA	NA	NA	G	NA	NA	NA
	TraesCS1A02G540700LC	chr1A	554460540	554461601	Y	Photosystem II D2 protein	tr|K4P9X7|K4P9X7_9POAL	PF00124: Photosynthetic reaction centre protein	IPR000484: Photosynthetic reaction centre, L/M; IPR005868: Photosystem II D2 protein	GO:0009523 CC: photosystem II;GO:0009772 BP: photosynthetic electron transport in photosystem II;GO:0015979 BP: photosynthesis;GO:0016020 CC: membrane;GO:0019684 BP: photosynthesis, light reaction;GO:0045156 MF: electron transporter, transferring electrons within the cyclic electron transport pathway of photosynthesis activity	G	PF00124	IPR000484; IPR005868	GO:0009523; GO:0009772; GO:0015979; GO:0016020; GO:0019684; GO:0045156
	TraesCS1A02G540800LC	chr1A	554461766	554462683	Y	Photosystem II CP43 reaction center protein	tr|A0A193DAB5|A0A193DAB5_9POAL	PF00421: Photosystem II protein	IPR000932: Photosystem antenna protein-like	GO:0009521 CC: photosystem;GO:0009767 BP: photosynthetic electron transport chain;GO:0016020 CC: membrane;GO:0016168 MF: chlorophyll binding;GO:0019684 BP: photosynthesis, light reaction	G	PF00421	IPR000932	GO:0009521; GO:0009767; GO:0016020; GO:0016168; GO:0019684
	TraesCS1A02G540900LC	chr1A	554462879	554463049	N	NA	NA	NA	NA	NA	NA	NA	NA	NA
	TraesCS1A02G541000LC	chr1A	554463280	554463468	Y	Photosystem II CP43 reaction center protein	tr|I6N9E2|I6N9E2_GINBI	PF00421: Photosystem II protein	IPR000932: Photosystem antenna protein-like	GO:0009521 CC: photosystem;GO:0009767 BP: photosynthetic electron transport chain;GO:0016020 CC: membrane;GO:0016168 MF: chlorophyll binding;GO:0019684 BP: photosynthesis, light reaction	G	PF00421	IPR000932	GO:0009521; GO:0009767; GO:0016020; GO:0016168; GO:0019684
	TraesCS1A02G384800	chr1A	554464172	554464465	Y	light-independent protochlorophyllide reductase subunit	AT5G26160.3	NA	NA	NA	G	NA	NA	NA
	TraesCS1A02G384900	chr1A	554464368	554464568	Y	Protein kinase superfamily protein	AT5G44290.5	NA	NA	NA	G	NA	NA	NA
	TraesCS1A02G541100LC	chr1A	554465752	554466003	Y	Cytochrome b559 subunit alpha	tr|A0A193DAR2|A0A193DAR2_9POAL	PF00283: Cytochrome b559, alpha (gene psbE) and beta (gene psbF)subunits; PF00284: Lumenal portion of Cytochrome b559, alpha (gene psbE) subunit	IPR006216: Photosystem II cytochrome b559, conserved site; IPR006217: Photosystem II cytochrome b559, alpha subunit; IPR013081: Photosystem II cytochrome b559, N-terminal; IPR013082: Photosystem II cytochrome b559, alpha subunit, lumenal region	GO:0009523 CC: photosystem II;GO:0009539 CC: photosystem II reaction center;GO:0009767 BP: photosynthetic electron transport chain;GO:0015979 BP: photosynthesis;GO:0016021 CC: integral component of membrane;GO:0019684 BP: photosynthesis, light reaction;GO:0020037 MF: heme binding;GO:0046872 MF: metal ion binding	G	PF00283; PF00284	IPR006216; IPR006217; IPR013081; IPR013082	GO:0009523; GO:0009539; GO:0009767; GO:0015979; GO:0016021; GO:0019684; GO:0020037; GO:0046872
	TraesCS1A02G541200LC	chr1A	554466014	554466133	Y	Cytochrome b559 subunit beta	tr|A0A191T638|A0A191T638_9VIRI	PF00283: Cytochrome b559, alpha (gene psbE) and beta (gene psbF)subunits	IPR006216: Photosystem II cytochrome b559, conserved site; IPR006241: Photosystem II cytochrome b559, beta subunit; IPR013081: Photosystem II cytochrome b559, N-terminal	GO:0009523 CC: photosystem II;GO:0009539 CC: photosystem II reaction center;GO:0009767 BP: photosynthetic electron transport chain;GO:0015979 BP: photosynthesis;GO:0016021 CC: integral component of membrane;GO:0019684 BP: photosynthesis, light reaction;GO:0020037 MF: heme binding	G	PF00283	IPR006216; IPR006241; IPR013081	GO:0009523; GO:0009539; GO:0009767; GO:0015979; GO:0016021; GO:0019684; GO:0020037
	TraesCS1A02G541300LC	chr1A	554466156	554466272	Y	Photosystem II reaction center protein L	tr|A0A0K1ZBQ7|A0A0K1ZBQ7_9LAMI	PF02419: PsbL protein	IPR003372: Photosystem II PsbL	GO:0009523 CC: photosystem II;GO:0009539 CC: photosystem II reaction center;GO:0015979 BP: photosynthesis;GO:0016020 CC: membrane	G	PF02419	IPR003372	GO:0009523; GO:0009539; GO:0015979; GO:0016020
	TraesCS1A02G541400LC	chr1A	554466377	554466520	Y	Photosystem II reaction center protein J	tr|A0A075W2X2|A0A075W2X2_AEGBI	PF01788: PsbJ	IPR002682: Photosystem II PsbJ	GO:0009523 CC: photosystem II;GO:0009539 CC: photosystem II reaction center;GO:0015979 BP: photosynthesis;GO:0016020 CC: membrane	G	PF01788	IPR002682	GO:0009523; GO:0009539; GO:0015979; GO:0016020
	TraesCS1A02G541500LC	chr1A	554466894	554467216	Y	N-alpha-acetyltransferase 25, NatB auxiliary subunit	tr|A0A1D1Z382|A0A1D1Z382_9ARAE	NA	NA	NA	G	NA	NA	NA
	TraesCS1A02G541600LC	chr1A	554467336	554468298	Y	Cytochrome f	tr|A0A097PDJ9|A0A097PDJ9_TRITD	PF16639: Apocytochrome F, N-terminal; PF01333: Apocytochrome F, C-terminal	IPR002325: Cytochrome f; IPR011054: Rudiment single hybrid motif; IPR024058: Cytochrome f transmembrane anchor; IPR024094: Cytochrome f large domain	GO:0005506 MF: iron ion binding;GO:0009055 MF: electron carrier activity;GO:0015979 BP: photosynthesis;GO:0020037 MF: heme binding;GO:0031361 CC: integral component of thylakoid membrane	G	PF16639; PF01333	IPR002325; IPR011054; IPR024058; IPR024094	GO:0005506; GO:0009055; GO:0015979; GO:0020037; GO:0031361
	TraesCS1A02G541700LC	chr1A	554468530	554469222	Y	envelope membrane protein, chloroplastic	tr|S4Z334|S4Z334_SECCE	PF03040: CemA family	IPR004282: Chloroplast envelope membrane protein, CemA	GO:0016021 CC: integral component of membrane	G	PF03040	IPR004282	GO:0016021
	TraesCS1A02G541800LC	chr1A	554469697	554470254	Y	Photosystem I assembly protein Ycf4	tr|A0A075W0Q1|A0A075W0Q1_AEGBI	PF02392: Ycf4	IPR003359: Photosystem I Ycf4, assembly	GO:0009522 CC: photosystem I;GO:0009579 CC: thylakoid;GO:0015979 BP: photosynthesis;GO:0016021 CC: integral component of membrane	G	PF02392	IPR003359	GO:0009522; GO:0009579; GO:0015979; GO:0016021
	TraesCS1A02G385000	chr1A	554470586	554470696	Y	Photosystem I reaction center subunit VIII	tr|A0A075VZ53|A0A075VZ53_AEGBI	PF00796: Photosystem I reaction centre subunit VIII	IPR001302: Photosystem I PsaI, reaction centre subunit VIII	GO:0009522 CC: photosystem I;GO:0015979 BP: photosynthesis	G	PF00796	IPR001302	GO:0009522; GO:0015979
	TraesCS1A02G541900LC	chr1A	554470998	554471276	Y	50S ribosomal protein L23, chloroplastic	tr|A0A0H3V7H7|A0A0H3V7H7_9ORYZ	PF00276: Ribosomal protein L23	IPR001014: Ribosomal protein L23/L25, conserved site; IPR012678: Ribosomal protein L23/L15e core domain; IPR013025: Ribosomal protein L25/L23	GO:0003735 MF: structural constituent of ribosome;GO:0005622 CC: intracellular;GO:0005840 CC: ribosome;GO:0006412 BP: translation	G	PF00276	IPR001014; IPR012678; IPR013025	GO:0003735; GO:0005622; GO:0005840; GO:0006412
	TraesCS1A02G542000LC	chr1A	554471503	554471781	Y	50S ribosomal protein L23	sp|Q110A9|RL23_TRIEI	PF00276: Ribosomal protein L23	IPR012678: Ribosomal protein L23/L15e core domain; IPR013025: Ribosomal protein L25/L23	GO:0003735 MF: structural constituent of ribosome;GO:0005622 CC: intracellular;GO:0005840 CC: ribosome;GO:0006412 BP: translation	G	PF00276	IPR012678; IPR013025	GO:0003735; GO:0005622; GO:0005840; GO:0006412
	TraesCS1A02G542100LC	chr1A	554472101	554472424	Y	Ribulose bisphosphate carboxylase large chain	tr|Q539W8|Q539W8_9POAL	PF00016: Ribulose bisphosphate carboxylase large chain, catalytic domain	IPR000685: Ribulose bisphosphate carboxylase, large subunit, C-terminal	GO:0000287 MF: magnesium ion binding	G	PF00016	IPR000685	GO:0000287
	TraesCS1A02G542200LC	chr1A	554472132	554472389	Y	Ribosomal RNA small subunit methyltransferase A	sp|P9WH07|RSMA_MYCTU	NA	NA	NA	G	NA	NA	NA
	TraesCS1A02G542300LC	chr1A	554472848	554473552	Y	Ribulose bisphosphate carboxylase large chain	tr|Q58U48|Q58U48_9POAL	PF02788: Ribulose bisphosphate carboxylase large chain, N-terminal domain; PF00016: Ribulose bisphosphate carboxylase large chain, catalytic domain	IPR000685: Ribulose bisphosphate carboxylase, large subunit, C-terminal; IPR017443: Ribulose bisphosphate carboxylase, large subunit, ferrodoxin-like N-terminal; IPR020878: Ribulose bisphosphate carboxylase, large chain, active site	GO:0000287 MF: magnesium ion binding;GO:0015977 BP: carbon fixation;GO:0016984 MF: ribulose-bisphosphate carboxylase activity	G	PF02788; PF00016	IPR000685; IPR017443; IPR020878	GO:0000287; GO:0015977; GO:0016984
	TraesCS1A02G542400LC	chr1A	554474036	554474372	Y	acyl-activating enzyme 18	AT1G55320.2	NA	NA	NA	G	NA	NA	NA
	TraesCS1A02G542500LC	chr1A	554474520	554474804	Y	microtubule-associated proteins 70-2	AT1G24764.3	NA	NA	NA	G	NA	NA	NA
	TraesCS1A02G542600LC	chr1A	554475180	554475971	Y	DNA-directed RNA polymerase subunit beta''	tr|A0A090AKN1|A0A090AKN1_TRITI	PF04998: RNA polymerase Rpb1, domain 5	IPR007081: RNA polymerase Rpb1, domain 5	GO:0003677 MF: DNA binding;GO:0003899 MF: DNA-directed 5'-3' RNA polymerase activity;GO:0006351 BP: transcription, DNA-templated	G	PF04998	IPR007081	GO:0003677; GO:0003899; GO:0006351
	TraesCS1A02G542700LC	chr1A	554476442	554479063	Y	DNA-directed RNA polymerase subunit beta''	tr|A0A090AKN1|A0A090AKN1_TRITI	PF04998: RNA polymerase Rpb1, domain 5	IPR007081: RNA polymerase Rpb1, domain 5	GO:0003677 MF: DNA binding;GO:0003899 MF: DNA-directed 5'-3' RNA polymerase activity;GO:0006351 BP: transcription, DNA-templated	G	PF04998	IPR007081	GO:0003677; GO:0003899; GO:0006351
	TraesCS1A02G542800LC	chr1A	554479024	554479266	Y	ATP-binding cassette transporter CGR1	sp|O74208|PDH1_CANGA	NA	NA	NA	G	NA	NA	NA
	TraesCS1A02G542900LC	chr1A	554479620	554480330	Y	30S ribosomal protein S2	sp|Q8YMY2|RS2_NOSS1	PF00318: Ribosomal protein S2	IPR001865: Ribosomal protein S2; IPR005706: Ribosomal protein S2, bacteria/mitochondria/plastid; IPR018130: Ribosomal protein S2, conserved site; IPR023591: Ribosomal protein S2, flavodoxin-like domain	GO:0003735 MF: structural constituent of ribosome;GO:0005622 CC: intracellular;GO:0005840 CC: ribosome;GO:0006412 BP: translation;GO:0015935 CC: small ribosomal subunit	G	PF00318	IPR001865; IPR005706; IPR018130; IPR023591	GO:0003735; GO:0005622; GO:0005840; GO:0006412; GO:0015935
	TraesCS1A02G543000LC	chr1A	554480486	554481346	Y	ATP synthase subunit a, chloroplastic	tr|M7ZKL2|M7ZKL2_TRIUA	PF00119: ATP synthase A chain	IPR000568: ATP synthase, F0 complex, subunit A; IPR023011: ATP synthase, F0 complex, subunit A, active site	GO:0015078 MF: hydrogen ion transmembrane transporter activity;GO:0015986 BP: ATP synthesis coupled proton transport;GO:0045263 CC: proton-transporting ATP synthase complex, coupling factor F(o)	G	PF00119	IPR000568; IPR023011	GO:0015078; GO:0015986; GO:0045263
	TraesCS1A02G385100	chr1A	554481079	554481252	Y	Cytochrome c-550	sp|Q9TLW2|C550A_CYACA	NA	NA	NA	G	NA	NA	NA
	TraesCS1A02G543100LC	chr1A	554481915	554482142	Y	ATP synthase subunit c, chloroplastic	tr|X2CD49|X2CD49_9POAL	PF00137: ATP synthase subunit C	IPR000454: ATP synthase, F0 complex, subunit C; IPR002379: V-ATPase proteolipid subunit C-like domain; IPR005953: ATP synthase, F0 complex, subunit C, bacterial/chloroplast	GO:0015078 MF: hydrogen ion transmembrane transporter activity;GO:0015986 BP: ATP synthesis coupled proton transport;GO:0015991 BP: ATP hydrolysis coupled proton transport;GO:0033177 CC: proton-transporting two-sector ATPase complex, proton-transporting domain;GO:0045263 CC: proton-transporting ATP synthase complex, coupling factor F(o)	G	PF00137	IPR000454; IPR002379; IPR005953	GO:0015078; GO:0015986; GO:0015991; GO:0033177; GO:0045263
	TraesCS1A02G543200LC	chr1A	554482367	554483743	Y	ATP synthase subunit b, chloroplastic	tr|A0A075W1J2|A0A075W1J2_AEGBI	PF00430: ATP synthase B/B' CF(0)	IPR002146: ATP synthase, F0 complex, subunit b/b', bacterial/chloroplast	GO:0015078 MF: hydrogen ion transmembrane transporter activity;GO:0015986 BP: ATP synthesis coupled proton transport;GO:0045263 CC: proton-transporting ATP synthase complex, coupling factor F(o)	G	PF00430	IPR002146	GO:0015078; GO:0015986; GO:0045263
	TraesCS1A02G543300LC	chr1A	554483835	554485349	Y	ATP synthase subunit alpha	tr|M8AUX6|M8AUX6_TRIUA	PF02874: ATP synthase alpha/beta family, beta-barrel domain; PF00006: ATP synthase alpha/beta family, nucleotide-binding domain; PF00306: ATP synthase alpha/beta chain, C terminal domain	IPR000194: ATPase, F1/V1/A1 complex, alpha/beta subunit, nucleotide-binding domain; IPR000793: ATP synthase, alpha subunit, C-terminal; IPR004100: ATPase, F1/V1/A1 complex, alpha/beta subunit, N-terminal domain; IPR005294: ATP synthase, F1 complex, alpha subunit; IPR020003: ATPase, alpha/beta subunit, nucleotide-binding domain, active site; IPR023366: ATP synthase subunit alpha-like domain; IPR02…	GO:0005524 MF: ATP binding;GO:0015986 BP: ATP synthesis coupled proton transport;GO:0015992 BP: proton transport;GO:0045261 CC: proton-transporting ATP synthase complex, catalytic core F(1);GO:0046034 BP: ATP metabolic process;GO:0046933 MF: proton-transporting ATP synthase activity, rotational mechanism	G	PF02874; PF00006; PF00306	IPR000194; IPR000793; IPR004100; IPR005294; IPR020003; IPR023366; IPR027417	GO:0005524; GO:0015986; GO:0015992; GO:0045261; GO:0046034; GO:0046933
	TraesCS1A02G543400LC	chr1A	554485944	554486255	Y	30S ribosomal protein S14	sp|B0CAI0|RS14_ACAM1	PF00253: Ribosomal protein S14p/S29e	IPR001209: Ribosomal protein S14; IPR018271: Ribosomal protein S14, conserved site; IPR023036: Ribosomal protein S14, bacterial/plastid	GO:0003735 MF: structural constituent of ribosome;GO:0005622 CC: intracellular;GO:0005840 CC: ribosome;GO:0006412 BP: translation	G	PF00253	IPR001209; IPR018271; IPR023036	GO:0003735; GO:0005622; GO:0005840; GO:0006412
	TraesCS1A02G543500LC	chr1A	554486402	554488607	Y	Photosystem I P700 chlorophyll a apoprotein A2	tr|A0A097PDI8|A0A097PDI8_TRITD	PF00223: Photosystem I psaA/psaB protein	IPR001280: Photosystem I PsaA/PsaB; IPR006244: Photosystem I PsaB; IPR020586: Photosystem I PsaA/PsaB, conserved site	GO:0009522 CC: photosystem I;GO:0009579 CC: thylakoid;GO:0015979 BP: photosynthesis;GO:0016021 CC: integral component of membrane	G	PF00223	IPR001280; IPR006244; IPR020586	GO:0009522; GO:0009579; GO:0015979; GO:0016021
	TraesCS1A02G543600LC	chr1A	554488633	554490885	Y	Photosystem I P700 chlorophyll a apoprotein A1	tr|A0A097PDL1|A0A097PDL1_TRITD	PF00223: Photosystem I psaA/psaB protein	IPR001280: Photosystem I PsaA/PsaB; IPR006243: Photosystem I PsaA; IPR020586: Photosystem I PsaA/PsaB, conserved site	GO:0009522 CC: photosystem I;GO:0009579 CC: thylakoid;GO:0015979 BP: photosynthesis;GO:0016021 CC: integral component of membrane;GO:0046872 MF: metal ion binding	G	PF00223	IPR001280; IPR006243; IPR020586	GO:0009522; GO:0009579; GO:0015979; GO:0016021; GO:0046872
	TraesCS1A02G543700LC	chr1A	554510033	554510716	Y	Photosystem II protein D1	tr|A0A075W0K3|A0A075W0K3_AEGBI	PF00124: Photosynthetic reaction centre protein	IPR000484: Photosynthetic reaction centre, L/M	GO:0009772 BP: photosynthetic electron transport in photosystem II;GO:0019684 BP: photosynthesis, light reaction;GO:0045156 MF: electron transporter, transferring electrons within the cyclic electron transport pathway of photosynthesis activity	G	PF00124	IPR000484	GO:0009772; GO:0019684; GO:0045156
	TraesCS1A02G543800LC	chr1A	554510857	554511072	Y	30S ribosomal protein S19, chloroplastic	tr|F1ADG4|F1ADG4_9POAL	PF00203: Ribosomal protein S19	IPR002222: Ribosomal protein S19/S15; IPR005732: Ribosomal protein S19, bacterial-type; IPR020934: Ribosomal protein S19 conserved site; IPR023575: Ribosomal protein S19, superfamily	GO:0003723 MF: RNA binding;GO:0003735 MF: structural constituent of ribosome;GO:0005840 CC: ribosome;GO:0006412 BP: translation;GO:0015935 CC: small ribosomal subunit	G	PF00203	IPR002222; IPR005732; IPR020934; IPR023575	GO:0003723; GO:0003735; GO:0005840; GO:0006412; GO:0015935
	TraesCS1A02G543900LC	chr1A	554511178	554513176	Y	50S ribosomal protein L23	sp|O24691|RL23_SYNP6	PF00276: Ribosomal protein L23	IPR012678: Ribosomal protein L23/L15e core domain; IPR013025: Ribosomal protein L25/L23	GO:0003735 MF: structural constituent of ribosome;GO:0005622 CC: intracellular;GO:0005840 CC: ribosome;GO:0006412 BP: translation	G	PF00276	IPR012678; IPR013025	GO:0003735; GO:0005622; GO:0005840; GO:0006412
	TraesCS1A02G544000LC	chr1A	554511392	554511889	Y	50S ribosomal protein L2	tr|K7UGJ4|K7UGJ4_MAIZE	PF03947: Ribosomal Proteins L2, C-terminal domain	IPR005880: Ribosomal protein L2, bacterial/organellar-type; IPR008991: Translation protein SH3-like domain; IPR014722: Ribosomal protein L2 domain 2; IPR014726: Ribosomal protein L2, domain 3; IPR022669: Ribosomal protein L2, C-terminal; IPR022671: Ribosomal protein L2, conserved site	GO:0003723 MF: RNA binding;GO:0003735 MF: structural constituent of ribosome;GO:0005840 CC: ribosome;GO:0006412 BP: translation;GO:0015934 CC: large ribosomal subunit;GO:0016740 MF: transferase activity	G	PF03947	IPR005880; IPR008991; IPR014722; IPR014726; IPR022669; IPR022671	GO:0003723; GO:0003735; GO:0005840; GO:0006412; GO:0015934; GO:0016740
	TraesCS1A02G544100LC	chr1A	554511498	554512598	Y	sulfate transporter 91	AT1G23090.4	NA	NA	NA	G	NA	NA	NA
	TraesCS1A02G544200LC	chr1A	554512475	554512663	Y	50S ribosomal protein L2	sp|B0C1D6|RL2_ACAM1	PF00181: Ribosomal Proteins L2, RNA binding domain	IPR002171: Ribosomal protein L2; IPR012340: Nucleic acid-binding, OB-fold; IPR022666: Ribosomal Proteins L2, RNA binding domain	GO:0003735 MF: structural constituent of ribosome;GO:0005622 CC: intracellular;GO:0005840 CC: ribosome;GO:0006412 BP: translation	G	PF00181	IPR002171; IPR012340; IPR022666	GO:0003735; GO:0005622; GO:0005840; GO:0006412
	TraesCS1A02G385200	chr1A	554512737	554512898	Y	Ribosomal protein L2	tr|E9KJE3|E9KJE3_9ORYZ	NA	NA	NA	G	NA	NA	NA
	TraesCS1A02G544300LC	chr1A	554513489	554513629	Y	Protein Ycf2	tr|A0A125R396|A0A125R396_9MAGN	NA	NA	NA	G	NA	NA	NA
	TraesCS1A02G544400LC	chr1A	554513746	554514315	Y	Protein Ycf2	tr|G0YEB2|G0YEB2_SARHE	NA	NA	NA	G	NA	NA	NA
	TraesCS1A02G544500LC	chr1A	554514763	554515161	Y	Ycf2 protein	tr|A0A090ARM8|A0A090ARM8_TRITI	PF10705: Chloroplast protein precursor Ycf15 putative	IPR019645: Uncharacterised protein family Ycf15	NA	G	PF10705	IPR019645	NA
	TraesCS1A02G544600LC	chr1A	554515214	554515411	Y	formin 3	AT4G15200.4	NA	NA	NA	G	NA	NA	NA
	TraesCS1A02G544700LC	chr1A	554515427	554515582	Y	Nucleotidylyl transferase superfamily protein	AT3G27610.2	NA	NA	NA	G	NA	NA	NA
	TraesCS1A02G544800LC	chr1A	554515924	554516134	Y	Protein kinase superfamily protein	AT1G56720.4	NA	NA	NA	G	NA	NA	NA
	TraesCS1A02G544900LC	chr1A	554516460	554516912	Y	NAD(P)H-quinone oxidoreductase subunit 2, chloroplastic	tr|A0A193D9C8|A0A193D9C8_9POAL	PF00361: Proton-conducting membrane transporter	IPR001750: NADH:quinone oxidoreductase/Mrp antiporter, membrane subunit; IPR003917: NADH:ubiquinone oxidoreductase, chain 2	GO:0006120 BP: mitochondrial electron transport, NADH to ubiquinone;GO:0008137 MF: NADH dehydrogenase (ubiquinone) activity;GO:0055114 BP: oxidation-reduction process	G	PF00361	IPR001750; IPR003917	GO:0006120; GO:0008137; GO:0055114
	TraesCS1A02G545000LC	chr1A	554517156	554517560	Y	NAD(P)H-quinone oxidoreductase subunit 2, chloroplastic	tr|A0A193D7G3|A0A193D7G3_9POAL	PF00361: Proton-conducting membrane transporter	IPR001750: NADH:quinone oxidoreductase/Mrp antiporter, membrane subunit	NA	G	PF00361	IPR001750	NA
	TraesCS1A02G385300	chr1A	554524893	554526328	Y	F-box protein	tr|A0A1J6JSE9|A0A1J6JSE9_NICAT	PF00646: F-box domain	IPR001810: F-box domain; IPR017451: F-box associated interaction domain	GO:0005515 MF: protein binding	TE?	PF00646	IPR001810; IPR017451	GO:0005515
	TraesCS1A02G385400	chr1A	554527073	554534929	Y	Dynamin-related protein	tr|A0A059Q333|A0A059Q333_9POAL	PF00350: Dynamin family; PF01031: Dynamin central region; PF02212: Dynamin GTPase effector domain	IPR000375: Dynamin central domain; IPR001401: Dynamin, GTPase domain; IPR003130: Dynamin GTPase effector; IPR020850: GTPase effector domain; IPR022812: Dynamin superfamily; IPR027417: P-loop containing nucleoside triphosphate hydrolase; IPR030381: Dynamin-type guanine nucleotide-binding (G) domain	GO:0003924 MF: GTPase activity;GO:0005525 MF: GTP binding	G	PF00350; PF01031; PF02212	IPR000375; IPR001401; IPR003130; IPR020850; IPR022812; IPR027417; IPR030381	GO:0003924; GO:0005525
	TraesCS1A02G545100LC	chr1A	554531457	554532669	Y	Iron-sulfur cluster carrier protein	sp|Q9ZMM5|APBC_HELPJ	NA	NA	NA	G	NA	NA	NA
	TraesCS1A02G545200LC	chr1A	554539626	554540018	Y	LINE-1 reverse transcriptase isogeny	tr|A0A151TI93|A0A151TI93_CAJCA	NA	NA	NA	TE	NA	NA	NA
	TraesCS1A02G545300LC	chr1A	554540031	554540822	Y	Retrotransposon protein, putative, unclassified, expressed	tr|Q2QYQ5|Q2QYQ5_ORYSJ	NA	NA	NA	TE	NA	NA	NA
	TraesCS1A02G545400LC	chr1A	554542122	554543039	Y	Extracellular matrix-binding protein ebh	sp|Q8NWQ6|EBH_STAAW	PF07893: Protein of unknown function (DUF1668)	IPR012871: Protein of unknown function DUF1677, Oryza sativa; IPR015915: Kelch-type beta propeller	GO:0005515 MF: protein binding	G	PF07893	IPR012871; IPR015915	GO:0005515
	TraesCS1A02G545500LC	chr1A	554570390	554571202	Y	BTB/POZ domain containing protein, expressed	tr|Q2R115|Q2R115_ORYSJ	PF00651: BTB/POZ domain	IPR000210: BTB/POZ domain; IPR002083: MATH/TRAF domain; IPR008974: TRAF-like; IPR011333: SKP1/BTB/POZ domain	GO:0005515 MF: protein binding	G	PF00651	IPR000210; IPR002083; IPR008974; IPR011333	GO:0005515
	TraesCS1A02G545600LC	chr1A	554573703	554574140	Y	30S ribosomal protein S8	sp|C0MCC4|RS8_STRS7	PF07893: Protein of unknown function (DUF1668)	IPR012871: Protein of unknown function DUF1677, Oryza sativa	NA	G	PF07893	IPR012871	NA
	TraesCS1A02G545700LC	chr1A	554578335	554589784	Y	Serine/threonine protein phosphatase 7 long form isogeny	tr|A0A151S0N2|A0A151S0N2_CAJCA	NA	NA	NA	G	NA	NA	NA
	TraesCS1A02G545800LC	chr1A	554640406	554640876	Y	Polynucleotidyl transferase, ribonuclease H-like superfamily protein	AT2G04420.1	PF13456: Reverse transcriptase-like	IPR012337: Ribonuclease H-like domain	GO:0003676 MF: nucleic acid binding	TE	PF13456	IPR012337	GO:0003676
	TraesCS1A02G545900LC	chr1A	554799370	554799999	Y	U3 small nucleolar RNA-associated protein 18-like protein	tr|M8AC57|M8AC57_TRIUA	PF07893: Protein of unknown function (DUF1668)	IPR012871: Protein of unknown function DUF1677, Oryza sativa	NA	G	PF07893	IPR012871	NA
	TraesCS1A02G546000LC	chr1A	554817907	554818251	Y	Transposon protein, putative, CACTA, En/Spm sub-class	tr|Q2R2J0|Q2R2J0_ORYSJ	NA	NA	NA	TE	NA	NA	NA
	TraesCS1A02G385500	chr1A	554830347	554835264	Y	O-acyltransferase WSD1	tr|A0A1E5WAU4|A0A1E5WAU4_9POAL	PF03007: Wax ester synthase-like Acyl-CoA acyltransferase domain; PF06974: Protein of unknown function (DUF1298)	IPR004255: O-acyltransferase, WSD1, N-terminal; IPR009721: O-acyltransferase WSD1, C-terminal	GO:0004144 MF: diacylglycerol O-acyltransferase activity;GO:0045017 BP: glycerolipid biosynthetic process	G	PF03007; PF06974	IPR004255; IPR009721	GO:0004144; GO:0045017
	TraesCS1A02G546100LC	chr1A	554839951	554841098	Y	HAT transposon superfamily protein	tr|F4JFZ6|F4JFZ6_ARATH	PF04937: Protein of unknown function (DUF 659)	IPR007021: Domain of unknown function DUF659; IPR012337: Ribonuclease H-like domain	GO:0003676 MF: nucleic acid binding	TE	PF04937	IPR007021; IPR012337	GO:0003676
	TraesCS1A02G546200LC	chr1A	554875382	554876404	Y	BTB/POZ domain containing protein, expressed	tr|Q2R115|Q2R115_ORYSJ	PF00651: BTB/POZ domain	IPR000210: BTB/POZ domain; IPR002083: MATH/TRAF domain; IPR008974: TRAF-like; IPR011333: SKP1/BTB/POZ domain	GO:0005515 MF: protein binding	G	PF00651	IPR000210; IPR002083; IPR008974; IPR011333	GO:0005515
1	TraesCS1A02G546300LC	chr1A	554880789	554882348	Y	F-box protein	tr|C6L7Y7|C6L7Y7_HORBU	NA	IPR032675: Leucine-rich repeat domain, L domain-like	NA	TE?	NA	IPR032675	NA
	TraesCS1A02G385600	chr1A	554887656	554890251	Y	Cytochrome b561 and DOMON domain-containing protein	tr|A0A1E5WAN7|A0A1E5WAN7_9POAL	PF03188: Eukaryotic cytochrome b561	IPR005018: DOMON domain; IPR006593: Cytochrome b561/ferric reductase transmembrane; IPR017214: Cytochrome b561 and DOMON domain-containing protein	NA	G	PF03188	IPR005018; IPR006593; IPR017214	NA
	TraesCS1A02G546400LC	chr1A	554889208	554889656	Y	MUTS-homologue 5	AT3G20475.3	NA	NA	NA	G	NA	NA	NA
	TraesCS1A02G546500LC	chr1A	554935842	554936457	Y	Leucine--tRNA ligase	sp|Q8EP12|SYL_OCEIH	NA	NA	NA	G	NA	NA	NA
	TraesCS1A02G546600LC	chr1A	554945577	554953417	Y	GYF domain-containing protein	AT1G24300.3	PF07797: Protein of unknown function (DUF1639)	IPR012438: Protein of unknown function DUF1639	NA	G	PF07797	IPR012438	NA
	TraesCS1A02G546700LC	chr1A	554989987	554990679	Y	RNA-directed DNA polymerase (reverse transcriptase)-related family protein	AT3G24255.5	PF13966: zinc-binding in reverse transcriptase	IPR026960: Reverse transcriptase zinc-binding domain	NA	TE	PF13966	IPR026960	NA
	TraesCS1A02G546800LC	chr1A	554991740	554992318	Y	Retrotransposon protein, putative, unclassified	tr|Q7XE51|Q7XE51_ORYSJ	PF00078: Reverse transcriptase (RNA-dependent DNA polymerase)	IPR000477: Reverse transcriptase domain	NA	TE	PF00078	IPR000477	NA
	TraesCS1A02G546900LC	chr1A	554992871	554993627	Y	Retrotransposon protein, putative, unclassified	tr|Q338Z2|Q338Z2_ORYSJ	PF03372: Endonuclease/Exonuclease/phosphatase family	IPR005135: Endonuclease/exonuclease/phosphatase	NA	TE	PF03372	IPR005135	NA
	TraesCS1A02G547000LC	chr1A	554994139	554994480	Y	Helicase/SANT-associated, DNA binding protein	AT3G24880.3	NA	NA	NA	TE?	NA	NA	NA
	TraesCS1A02G547100LC	chr1A	555083176	555083523	Y	Retrotransposon protein, putative, Ty1-copia subclass	tr|Q2QPT2|Q2QPT2_ORYSJ	PF14244: gag-polypeptide of LTR copia-type	IPR029472: Gag-polypeptide of LTR copia-type	NA	TE	PF14244	IPR029472	NA
	TraesCS1A02G547200LC	chr1A	555092667	555094113	Y	P-glycoprotein 11	AT1G02520.3	NA	NA	NA	G	NA	NA	NA
	TraesCS1A02G547300LC	chr1A	555127665	555128039	Y	1,4-alpha-glucan branching enzyme GlgB	sp|Q2T6R3|GLGB_BURTA	NA	NA	NA	G	NA	NA	NA
	TraesCS1A02G385700	chr1A	555129280	555130621	Y	DUF674 family protein	tr|A0A072U1I0|A0A072U1I0_MEDTR	PF05056: Protein of unknown function (DUF674)	IPR007750: Protein of unknown function DUF674	NA	G	PF05056	IPR007750	NA
	TraesCS1A02G547400LC	chr1A	555130713	555131289	Y	DUF674 family protein	tr|A0A072U0C0|A0A072U0C0_MEDTR	PF05056: Protein of unknown function (DUF674)	IPR007750: Protein of unknown function DUF674	NA	G	PF05056	IPR007750	NA
	TraesCS1A02G547500LC	chr1A	555132240	555143190	Y	Chromatin-remodeling protein 11	tr|A0A0K9NLL7|A0A0K9NLL7_ZOSMR	NA	NA	NA	G	NA	NA	NA
	TraesCS1A02G547600LC	chr1A	555147460	555149250	Y	Transposon protein, putative, CACTA, En/Spm sub-class	tr|Q53JE1|Q53JE1_ORYSJ	PF02992: Transposase family tnp2	IPR004242: Transposon, En/Spm-like	NA	TE	PF02992	IPR004242	NA
	TraesCS1A02G547700LC	chr1A	555166975	555167346	Y	Transposon Ty3-G Gag-Pol polyprotein	tr|M7YV57|M7YV57_TRIUA	NA	NA	NA	TE	NA	NA	NA
	TraesCS1A02G547800LC	chr1A	555167411	555168115	Y	Transposon Ty3-G Gag-Pol polyprotein	tr|M7YV57|M7YV57_TRIUA	PF03732: Retrotransposon gag protein; PF00098: Zinc knuckle	IPR001878: Zinc finger, CCHC-type; IPR005162: Retrotransposon gag domain	GO:0003676 MF: nucleic acid binding;GO:0008270 MF: zinc ion binding	TE	PF03732; PF00098	IPR001878; IPR005162	GO:0003676; GO:0008270
	TraesCS1A02G547900LC	chr1A	555168367	555168753	Y	Transposon Ty3-I Gag-Pol polyprotein	tr|A0A151UCH2|A0A151UCH2_CAJCA	NA	NA	NA	TE	NA	NA	NA
	TraesCS1A02G548000LC	chr1A	555169585	555170991	Y	Transposon Ty3-I Gag-Pol polyprotein	tr|A0A151UF56|A0A151UF56_CAJCA	PF00665: Integrase core domain	IPR001584: Integrase, catalytic core; IPR012337: Ribonuclease H-like domain	GO:0003676 MF: nucleic acid binding;GO:0015074 BP: DNA integration	TE	PF00665	IPR001584; IPR012337	GO:0003676; GO:0015074
	TraesCS1A02G548100LC	chr1A	555292828	555302292	Y	DNA mismatch repair protein MutL	sp|Q2VYV5|MUTL_MAGSA	PF13589: Histidine kinase-, DNA gyrase B-, and HSP90-like ATPase; PF07496: CW-type Zinc Finger	IPR003594: Histidine kinase-like ATPase, C-terminal domain; IPR011124: Zinc finger, CW-type	GO:0008270 MF: zinc ion binding	G	PF13589; PF07496	IPR003594; IPR011124	GO:0008270
	TraesCS1A02G548200LC	chr1A	555372652	555374934	Y	DNA mismatch repair protein MutL	sp|B2VCU8|MUTL_ERWT9	PF13589: Histidine kinase-, DNA gyrase B-, and HSP90-like ATPase	IPR003594: Histidine kinase-like ATPase, C-terminal domain	NA	G	PF13589	IPR003594	NA
	TraesCS1A02G548300LC	chr1A	555412707	555415801	Y	Phosphosulfolactate synthase-related protein	tr|B6THJ5|B6THJ5_MAIZE	PF02679: (2R)-phospho-3-sulfolactate synthase (ComA)	IPR003830: (2R)-phospho-3-sulpholactate synthase, ComA; IPR013785: Aldolase-type TIM barrel	GO:0003824 MF: catalytic activity	G	PF02679	IPR003830; IPR013785	GO:0003824
	TraesCS1A02G548400LC	chr1A	555421109	555421431	Y	BAG family molecular chaperone regulator 2	tr|A0A0B2PCD3|A0A0B2PCD3_GLYSO	NA	NA	NA	G	NA	NA	NA
	TraesCS1A02G385800	chr1A	555483556	555485158	Y	Purine permease	tr|B6TET5|B6TET5_MAIZE	PF16913: Purine nucleobase transmembrane transport	IPR020846: Major facilitator superfamily domain	NA	G	PF16913	IPR020846	NA
	TraesCS1A02G385900	chr1A	555512819	555513577	Y	Nuclear pore complex protein Nup93	sp|Q66HC5|NUP93_RAT	NA	NA	NA	G	NA	NA	NA
	TraesCS1A02G386000	chr1A	555521790	555523235	Y	Purine permease	tr|B6TET5|B6TET5_MAIZE	PF16913: Purine nucleobase transmembrane transport	IPR020846: Major facilitator superfamily domain	NA	G	PF16913	IPR020846	NA
	TraesCS1A02G386100	chr1A	555533356	555534969	Y	Purine permease	tr|B6TET5|B6TET5_MAIZE	PF16913: Purine nucleobase transmembrane transport	NA	NA	G	PF16913	NA	NA
	TraesCS1A02G386200	chr1A	555537413	555554768	Y	DUF1639 family protein	tr|A0A072VEU0|A0A072VEU0_MEDTR	PF07797: Protein of unknown function (DUF1639)	IPR012438: Protein of unknown function DUF1639	NA	G	PF07797	IPR012438	NA
	TraesCS1A02G548500LC	chr1A	555616464	555617120	Y	Retrovirus-related Pol polyprotein LINE-1	tr|M7ZMS7|M7ZMS7_TRIUA	PF00078: Reverse transcriptase (RNA-dependent DNA polymerase)	IPR000477: Reverse transcriptase domain	NA	TE	PF00078	IPR000477	NA
	TraesCS1A02G386300	chr1A	555635269	555637755	Y	60S ribosomal protein L37a	tr|M8C3L2|M8C3L2_AEGTA	PF01780: Ribosomal L37ae protein family	IPR002674: Ribosomal protein L37ae; IPR011331: Ribosomal protein L37ae/L37e; IPR011332: Zinc-binding ribosomal protein	GO:0003735 MF: structural constituent of ribosome;GO:0005622 CC: intracellular;GO:0005840 CC: ribosome;GO:0006412 BP: translation	G	PF01780	IPR002674; IPR011331; IPR011332	GO:0003735; GO:0005622; GO:0005840; GO:0006412
	TraesCS1A02G386400	chr1A	555638590	555642520	Y	Sodium Bile acid symporter family	AT1G78560.1	PF01758: Sodium Bile acid symporter family	IPR002657: Bile acid:sodium symporter/arsenical resistance protein Acr3	GO:0016020 CC: membrane	G	PF01758	IPR002657	GO:0016020
	TraesCS1A02G548600LC	chr1A	555647644	555648006	Y	ARF guanine-nucleotide exchange factor GNOM	tr|A0A1E5W533|A0A1E5W533_9POAL	NA	NA	NA	G	NA	NA	NA
	TraesCS1A02G386500	chr1A	555652920	555658642	Y	Core-2/I-branching beta-1,6-N-acetylglucosaminyltransferase family protein	tr|Q9M9C4|Q9M9C4_ARATH	PF02485: Core-2/I-Branching enzyme	IPR003406: Glycosyl transferase, family 14	GO:0008375 MF: acetylglucosaminyltransferase activity;GO:0016020 CC: membrane	G	PF02485	IPR003406	GO:0008375; GO:0016020
	TraesCS1A02G548700LC	chr1A	555661680	555662002	Y	Cyst nematode resistance protein-like	tr|Q5SMW3|Q5SMW3_ORYSJ	NA	NA	NA	G	NA	NA	NA
	TraesCS1A02G548800LC	chr1A	555680886	555681359	Y	AT hook motif-containing protein, putative	tr|Q2QRJ4|Q2QRJ4_ORYSJ	NA	NA	NA	G	NA	NA	NA
	TraesCS1A02G548810LC	chr1A	555688231	555690471	N	NA	NA	NA	NA	NA	NA	NA	NA	NA
	TraesCS1A02G548900LC	chr1A	555695724	555696188	Y	Zinc finger MYM-type protein 5	tr|A0A1J3JM83|A0A1J3JM83_NOCCA	PF14291: Domain of unknown function (DUF4371)	IPR006580: Zinc finger, TTF-type; IPR025398: Domain of unknown function DUF4371	NA	TE?	PF14291	IPR006580; IPR025398	NA
	TraesCS1A02G549000LC	chr1A	555712380	555712673	Y	Retrotransposon protein, putative, Ty1-copia subclass	tr|Q2R2J8|Q2R2J8_ORYSJ	PF14244: gag-polypeptide of LTR copia-type	IPR029472: Gag-polypeptide of LTR copia-type	NA	TE	PF14244	IPR029472	NA
	TraesCS1A02G386700	chr1A	555732838	555734072	Y	Peptidyl-prolyl cis-trans isomerase	tr|A0A0D6RA39|A0A0D6RA39_ARACU	NA	NA	NA	G	NA	NA	NA
	TraesCS1A02G386800	chr1A	555797777	555798577	Y	Protein MIZU-KUSSEI 1	tr|A0A199W821|A0A199W821_ANACO	PF04759: Protein of unknown function, DUF617	IPR006460: Protein MIZU-KUSSEI 1-like, plant	NA	G	PF04759	IPR006460	NA
	TraesCS1A02G549010LC	chr1A	555806126	555807013	N	NA	NA	NA	NA	NA	NA	NA	NA	NA
	TraesCS1A02G549100LC	chr1A	555811478	555811912	Y	Retrotransposon protein, putative, unclassified	tr|Q2QWF4|Q2QWF4_ORYSJ	NA	NA	NA	TE	NA	NA	NA
	TraesCS1A02G387000	chr1A	555817558	555818175	Y	transcription repressor	AT4G04025.1	PF04844: Transcriptional repressor, ovate	IPR006458: Ovate protein family, C-terminal	NA	G	PF04844	IPR006458	NA
	TraesCS1A02G549200LC	chr1A	555824477	555825177	Y	RNA-directed DNA polymerase (reverse transcriptase)	AT5G04050.2	NA	NA	NA	TE	NA	NA	NA
	TraesCS1A02G387100	chr1A	555825186	555827083	Y	Maturase-like protein	tr|Q9LZA5|Q9LZA5_ARATH	PF01348: Type II intron maturase	IPR024937: Domain X	GO:0006397 BP: mRNA processing	G	PF01348	IPR024937	GO:0006397
	TraesCS1A02G549300LC	chr1A	555830423	555831116	Y	1-aminocyclopropane-1-carboxylate synthase	tr|A1IIU0|A1IIU0_9ROSA	NA	NA	NA	G	NA	NA	NA
	TraesCS1A02G549400LC	chr1A	555844118	555844525	Y	Transposon Ty3-G Gag-Pol polyprotein	tr|A0A151RFQ2|A0A151RFQ2_CAJCA	PF00385: Chromo (CHRromatin Organisation MOdifier) domain	IPR016197: Chromo domain-like; IPR023780: Chromo domain	NA	TE	PF00385	IPR016197; IPR023780	NA
	TraesCS1A02G549500LC	chr1A	555941770	555942261	Y	RNA-directed DNA polymerase (reverse transcriptase)-related family protein	AT3G24255.5	PF13966: zinc-binding in reverse transcriptase	IPR026960: Reverse transcriptase zinc-binding domain	NA	TE	PF13966	IPR026960	NA
	TraesCS1A02G549510LC	chr1A	555944164	555944601	N	NA	NA	NA	NA	NA	NA	NA	NA	NA
	TraesCS1A02G549600LC	chr1A	555944612	555944995	Y	Zinc finger MYM-type-like protein	tr|A0A1I9LT82|A0A1I9LT82_ARATH	NA	NA	NA	TE?	NA	NA	NA
	TraesCS1A02G549700LC	chr1A	555945320	555946465	Y	Zinc finger MYM-type-like protein	tr|A0A1I9LT82|A0A1I9LT82_ARATH	PF14291: Domain of unknown function (DUF4371)	IPR006580: Zinc finger, TTF-type; IPR025398: Domain of unknown function DUF4371	NA	TE?	PF14291	IPR006580; IPR025398	NA
	TraesCS1A02G387300	chr1A	555950343	555950657	Y	F-box protein	tr|G7IWM2|G7IWM2_MEDTR	PF03478: Protein of unknown function (DUF295)	IPR005174: Domain unknown function DUF295	NA	TE?	PF03478	IPR005174	NA
	TraesCS1A02G549800LC	chr1A	555964278	555965396	Y	LINE-1 reverse transcriptase	tr|A0A199V9F3|A0A199V9F3_ANACO	PF00078: Reverse transcriptase (RNA-dependent DNA polymerase)	IPR000477: Reverse transcriptase domain	NA	TE	PF00078	IPR000477	NA
	TraesCS1A02G549900LC	chr1A	555966205	555966579	Y	Regulator of chromosome condensation (RCC1) family protein	AT3G47660.7	NA	NA	NA	G	NA	NA	NA
	TraesCS1A02G550000LC	chr1A	555968659	555969096	Y	Retrotransposon protein, putative, Ty1-copia subclass	tr|Q2QMW4|Q2QMW4_ORYSJ	PF14223: gag-polypeptide of LTR copia-type	NA	NA	TE	PF14223	NA	NA
	TraesCS1A02G550100LC	chr1A	555971024	555972319	Y	Retrotransposon protein, putative, Ty1-copia subclass	tr|Q2R910|Q2R910_ORYSJ	PF07727: Reverse transcriptase (RNA-dependent DNA polymerase)	IPR013103: Reverse transcriptase, RNA-dependent DNA polymerase	NA	TE	PF07727	IPR013103	NA
	TraesCS1A02G550200LC	chr1A	555988124	555988351	Y	Transposon protein, putative, Mutator sub-class, expressed	tr|Q10MY0|Q10MY0_ORYSJ	NA	NA	NA	TE	NA	NA	NA
	TraesCS1A02G550300LC	chr1A	555989552	555990672	Y	Transposon protein, putative, Mutator sub-class, expressed	tr|Q2R1G5|Q2R1G5_ORYSJ	PF04434: SWIM zinc finger	IPR006564: Zinc finger, PMZ-type; IPR007527: Zinc finger, SWIM-type	GO:0008270 MF: zinc ion binding	TE	PF04434	IPR006564; IPR007527	GO:0008270
	TraesCS1A02G550400LC	chr1A	555990800	555991430	Y	DNA helicase INO80-like protein	AT3G57300.3	NA	NA	NA	TE?	NA	NA	NA
	TraesCS1A02G387400	chr1A	556087172	556091095	Y	Eukaryotic aspartyl protease family protein	tr|A0A0K9NJI7|A0A0K9NJI7_ZOSMR	PF14543: Xylanase inhibitor N-terminal; PF14541: Xylanase inhibitor C-terminal	IPR001461: Aspartic peptidase A1 family; IPR001969: Aspartic peptidase, active site; IPR021109: Aspartic peptidase domain; IPR032799: Xylanase inhibitor, C-terminal; IPR032861: Xylanase inhibitor, N-terminal; IPR033121: Peptidase family A1 domain	GO:0004190 MF: aspartic-type endopeptidase activity;GO:0006508 BP: proteolysis	G	PF14543; PF14541	IPR001461; IPR001969; IPR021109; IPR032799; IPR032861; IPR033121	GO:0004190; GO:0006508
	TraesCS1A02G550500LC	chr1A	556106011	556106391	Y	DNA-directed RNA polymerase I subunit RPA2	sp|Q75DS1|RPA2_ASHGO	NA	NA	NA	G	NA	NA	NA
	TraesCS1A02G550600LC	chr1A	556107703	556108287	Y	Transposon protein, putative, Mutator sub-class	tr|Q2QXK8|Q2QXK8_ORYSJ	PF10551: MULE transposase domain	IPR001207: Transposase, mutator type; IPR018289: MULE transposase domain	GO:0003677 MF: DNA binding;GO:0004803 MF: transposase activity;GO:0006313 BP: transposition, DNA-mediated	TE	PF10551	IPR001207; IPR018289	GO:0003677; GO:0004803; GO:0006313
	TraesCS1A02G550700LC	chr1A	556128782	556131984	Y	Retrovirus-related Pol polyprotein from transposon TNT 1-94	tr|M7ZQ19|M7ZQ19_TRIUA	NA	NA	NA	TE	NA	NA	NA
	TraesCS1A02G550800LC	chr1A	556135549	556135860	Y	Retrovirus-related Pol polyprotein LINE-1	tr|M8C3U7|M8C3U7_AEGTA	PF00078: Reverse transcriptase (RNA-dependent DNA polymerase)	IPR000477: Reverse transcriptase domain	NA	TE	PF00078	IPR000477	NA
	TraesCS1A02G550900LC	chr1A	556146753	556147871	Y	Retrotransposon protein, putative, Ty1-copia subclass	tr|Q2QUY4|Q2QUY4_ORYSJ	PF07727: Reverse transcriptase (RNA-dependent DNA polymerase)	IPR013103: Reverse transcriptase, RNA-dependent DNA polymerase	NA	TE	PF07727	IPR013103	NA
	TraesCS1A02G387500	chr1A	556186968	556187279	Y	DNA-directed RNA polymerase subunit beta	sp|A6VKC5|RPOB_ACTSZ	NA	NA	NA	G	NA	NA	NA
	TraesCS1A02G551000LC	chr1A	556202171	556202722	Y	DNA topoisomerase	tr|A0A0J8B8I8|A0A0J8B8I8_BETVU	NA	NA	NA	G	NA	NA	NA
	TraesCS1A02G551100LC	chr1A	556281102	556281803	Y	Retrovirus-related Pol polyprotein from transposon TNT 1-94	tr|A0A1J3IMV5|A0A1J3IMV5_NOCCA	PF14223: gag-polypeptide of LTR copia-type	NA	NA	TE	PF14223	NA	NA
	TraesCS1A02G551200LC	chr1A	556294735	556294985	Y	Retrovirus-related pol polyprotein from transposon tnt 1-94	tr|A0A1J6KMM6|A0A1J6KMM6_NICAT	NA	NA	NA	TE	NA	NA	NA
	TraesCS1A02G387600	chr1A	556297200	556299468	Y	MACPF domain-containing protein	tr|A0A1J3K6U4|A0A1J3K6U4_NOCCA	PF01823: MAC/Perforin domain	IPR020864: Membrane attack complex component/perforin (MACPF) domain	NA	G	PF01823	IPR020864	NA
	TraesCS1A02G387700	chr1A	556297389	556306081	Y	ARM repeat superfamily protein	tr|A0A097PS93|A0A097PS93_BRADI	PF10508: Proteasome non-ATPase 26S subunit	IPR011989: Armadillo-like helical; IPR016024: Armadillo-type fold; IPR019538: 26S proteasome non-ATPase regulatory subunit 5	GO:0005488 MF: binding;GO:0043248 BP: proteasome assembly	G	PF10508	IPR011989; IPR016024; IPR019538	GO:0005488; GO:0043248
	TraesCS1A02G551300LC	chr1A	556300792	556301287	Y	Pantothenate kinase 2	tr|A0A151S9V5|A0A151S9V5_CAJCA	NA	NA	NA	G	NA	NA	NA
	TraesCS1A02G387800	chr1A	556449230	556450511	Y	GTPase-activating protein pac-1	tr|A0A1D1Y9Q3|A0A1D1Y9Q3_9ARAE	NA	NA	NA	G	NA	NA	NA
	TraesCS1A02G551400LC	chr1A	556587567	556588100	Y	Phosphatidylinositol-4-phosphate 5-kinase family protein	tr|U5G6X7|U5G6X7_POPTR	PF01504: Phosphatidylinositol-4-phosphate 5-Kinase	IPR002498: Phosphatidylinositol-4-phosphate 5-kinase, core; IPR027483: Phosphatidylinositol-4-phosphate 5-kinase, C-terminal	GO:0016307 MF: phosphatidylinositol phosphate kinase activity;GO:0046488 BP: phosphatidylinositol metabolic process	G	PF01504	IPR002498; IPR027483	GO:0016307; GO:0046488
	TraesCS1A02G551500LC	chr1A	556597451	556598044	Y	Retrotransposon protein, putative, unclassified	tr|Q10IA6|Q10IA6_ORYSJ	NA	NA	NA	TE	NA	NA	NA
	TraesCS1A02G551600LC	chr1A	556695053	556701389	Y	Mutator-like transposase	tr|Q94HK4|Q94HK4_ORYSA	PF03108: MuDR family transposase; PF10551: MULE transposase domain; PF04434: SWIM zinc finger	IPR004332: Transposase, MuDR, plant; IPR006564: Zinc finger, PMZ-type; IPR007527: Zinc finger, SWIM-type; IPR018289: MULE transposase domain	GO:0008270 MF: zinc ion binding	TE	PF03108; PF10551; PF04434	IPR004332; IPR006564; IPR007527; IPR018289	GO:0008270
	TraesCS1A02G551700LC	chr1A	556718387	556718819	Y	LINE-1 reverse transcriptase like	tr|A0A0B2R0V5|A0A0B2R0V5_GLYSO	PF00078: Reverse transcriptase (RNA-dependent DNA polymerase)	IPR000477: Reverse transcriptase domain	NA	TE	PF00078	IPR000477	NA
	TraesCS1A02G551800LC	chr1A	556758396	556758794	Y	Retrotransposon protein, putative, unclassified	tr|Q2QRJ0|Q2QRJ0_ORYSJ	NA	NA	NA	TE	NA	NA	NA
	TraesCS1A02G551900LC	chr1A	556761870	556762220	Y	RNA-directed DNA polymerase (reverse transcriptase)-related family protein	AT2G02520.1	NA	NA	NA	TE	NA	NA	NA
	TraesCS1A02G552000LC	chr1A	556764237	556764554	Y	RNA-directed DNA polymerase (reverse transcriptase)-related family protein	AT2G02520.1	PF13966: zinc-binding in reverse transcriptase	IPR026960: Reverse transcriptase zinc-binding domain	NA	TE	PF13966	IPR026960	NA
	TraesCS1A02G552100LC	chr1A	556788275	556788645	Y	Protein FAR1-RELATED SEQUENCE 5	tr|M7YPS2|M7YPS2_TRIUA	PF03101: FAR1 DNA-binding domain	IPR004330: FAR1 DNA binding domain	NA	TE	PF03101	IPR004330	NA
	TraesCS1A02G387900	chr1A	556792217	556795702	Y	TSA: Wollemia nobilis Ref_Wollemi_Transcript_14910_3291 transcribed RNA sequence	tr|A0A0C9RSM4|A0A0C9RSM4_9SPER	PF11145: Protein of unknown function (DUF2921)	IPR021319: Protein of unknown function DUF2921	NA	G	PF11145	IPR021319	NA
	TraesCS1A02G388000	chr1A	556796077	556800728	Y	Ubiquitin-conjugating enzyme E2	tr|Q5RLI8|Q5RLI8_MAIZE	PF00179: Ubiquitin-conjugating enzyme	IPR000608: Ubiquitin-conjugating enzyme E2; IPR016135: Ubiquitin-conjugating enzyme/RWD-like	NA	G	PF00179	IPR000608; IPR016135	NA
	TraesCS1A02G552110LC	chr1A	556819985	556820641	N	NA	NA	NA	NA	NA	NA	NA	NA	NA
	TraesCS1A02G552200LC	chr1A	556820915	556821124	Y	Zinc finger MYM-type-like protein	tr|A0A1I9LT82|A0A1I9LT82_ARATH	NA	NA	NA	TE?	NA	NA	NA
	TraesCS1A02G388200	chr1A	556821267	556822292	Y	Zinc finger MYM-type-like protein	tr|A0A1I9LT82|A0A1I9LT82_ARATH	PF14291: Domain of unknown function (DUF4371)	IPR006580: Zinc finger, TTF-type; IPR025398: Domain of unknown function DUF4371	NA	TE?	PF14291	IPR006580; IPR025398	NA
	TraesCS1A02G388300	chr1A	556831602	556832843	Y	Zinc finger MYM-type-like protein	tr|A0A1I9LT82|A0A1I9LT82_ARATH	PF14291: Domain of unknown function (DUF4371)	IPR006580: Zinc finger, TTF-type; IPR025398: Domain of unknown function DUF4371	NA	TE?	PF14291	IPR006580; IPR025398	NA
	TraesCS1A02G552300LC	chr1A	556839727	556840620	Y	Pyruvate kinase	tr|M7Z3C3|M7Z3C3_TRIUA	NA	NA	NA	G	NA	NA	NA
	TraesCS1A02G552400LC	chr1A	556842675	556843753	Y	Pre-mRNA-processing-splicing factor 8	tr|A0A1J3G664|A0A1J3G664_NOCCA	NA	NA	NA	G	NA	NA	NA
	TraesCS1A02G388400	chr1A	556938246	556945562	Y	Ubiquitin-conjugating enzyme E2	tr|G7IPT0|G7IPT0_MEDTR	PF00179: Ubiquitin-conjugating enzyme	IPR000608: Ubiquitin-conjugating enzyme E2; IPR016135: Ubiquitin-conjugating enzyme/RWD-like	NA	G	PF00179	IPR000608; IPR016135	NA
	TraesCS1A02G388500	chr1A	556957369	556962862	Y	50S ribosomal protein L21	tr|B6TJJ8|B6TJJ8_MAIZE	PF00829: Ribosomal prokaryotic L21 protein	IPR001787: Ribosomal protein L21; IPR018258: Ribosomal protein L21, conserved site; IPR028909: Ribosomal protein L21-like	GO:0003723 MF: RNA binding;GO:0003735 MF: structural constituent of ribosome;GO:0005622 CC: intracellular;GO:0005840 CC: ribosome;GO:0006412 BP: translation	G	PF00829	IPR001787; IPR018258; IPR028909	GO:0003723; GO:0003735; GO:0005622; GO:0005840; GO:0006412
	TraesCS1A02G552500LC	chr1A	556966113	556968452	Y	Retrotransposon protein, putative, Ty1-copia subclass	tr|Q10D77|Q10D77_ORYSJ	PF07727: Reverse transcriptase (RNA-dependent DNA polymerase)	IPR013103: Reverse transcriptase, RNA-dependent DNA polymerase	NA	TE	PF07727	IPR013103	NA
	TraesCS1A02G552600LC	chr1A	556978863	556979207	Y	Retrovirus-related Pol polyprotein from transposon TNT 1-94	tr|A0A1J3J004|A0A1J3J004_NOCCA	NA	NA	NA	TE	NA	NA	NA
	TraesCS1A02G552700LC	chr1A	556982886	556984694	Y	Retrotransposon protein, putative, Ty1-copia subclass	tr|Q10D77|Q10D77_ORYSJ	PF07727: Reverse transcriptase (RNA-dependent DNA polymerase)	IPR013103: Reverse transcriptase, RNA-dependent DNA polymerase	NA	TE	PF07727	IPR013103	NA
	TraesCS1A02G552800LC	chr1A	556991249	556991554	Y	RNA-binding (RRM/RBD/RNP motifs) family protein	AT4G00830.6	PF14111: Domain of unknown function (DUF4283)	IPR025558: Domain of unknown function DUF4283	NA	G	PF14111	IPR025558	NA
	TraesCS1A02G552900LC	chr1A	557045646	557046094	Y	Polynucleotidyl transferase, ribonuclease H-like superfamily protein	tr|Q9M0P4|Q9M0P4_ARATH	PF13456: Reverse transcriptase-like	IPR012337: Ribonuclease H-like domain	GO:0003676 MF: nucleic acid binding	TE	PF13456	IPR012337	GO:0003676
	TraesCS1A02G553000LC	chr1A	557051794	557052102	Y	PAP/OAS1 substrate-binding domain superfamily	AT3G56320.7	NA	NA	NA	G	NA	NA	NA
	TraesCS1A02G553100LC	chr1A	557054237	557057991	Y	Pre-mRNA-processing-splicing factor 8	tr|A0A1D1Y075|A0A1D1Y075_9ARAE	PF12134: PRP8 domain IV core	IPR012337: Ribonuclease H-like domain; IPR021983: PRP8 domain IV core	GO:0003676 MF: nucleic acid binding	TE?	PF12134	IPR012337; IPR021983	GO:0003676
	TraesCS1A02G553200LC	chr1A	557067330	557067854	Y	Retrotransposon protein, putative, unclassified	tr|Q2QZN1|Q2QZN1_ORYSJ	PF00078: Reverse transcriptase (RNA-dependent DNA polymerase)	IPR000477: Reverse transcriptase domain	NA	TE	PF00078	IPR000477	NA
	TraesCS1A02G388600	chr1A	557098846	557099720	Y	Histone H2B	tr|W4ZPQ9|W4ZPQ9_WHEAT	PF00125: Core histone H2A/H2B/H3/H4	IPR000558: Histone H2B; IPR007125: Histone H2A/H2B/H3; IPR009072: Histone-fold	GO:0000786 CC: nucleosome;GO:0003677 MF: DNA binding;GO:0046982 MF: protein heterodimerization activity	G	PF00125	IPR000558; IPR007125; IPR009072	GO:0000786; GO:0003677; GO:0046982
	TraesCS1A02G388700	chr1A	557101954	557105591	Y	Alpha/beta-Hydrolases superfamily protein	tr|A0A061GMG4|A0A061GMG4_THECC	NA	IPR029058: Alpha/Beta hydrolase fold	NA	G	NA	IPR029058	NA
	TraesCS1A02G388800	chr1A	557116985	557120090	Y	Oxidoreductase	tr|B6STR0|B6STR0_MAIZE	PF01408: Oxidoreductase family, NAD-binding Rossmann fold	IPR000683: Oxidoreductase, N-terminal; IPR016040: NAD(P)-binding domain	GO:0016491 MF: oxidoreductase activity	G	PF01408	IPR000683; IPR016040	GO:0016491
	TraesCS1A02G553300LC	chr1A	557127037	557127216	Y	Retrotransposon protein, putative, unclassified	tr|Q7XCU0|Q7XCU0_ORYSJ	NA	NA	NA	TE	NA	NA	NA
	TraesCS1A02G388900	chr1A	557138601	557139665	Y	F-box domain containing protein	tr|B4FZ90|B4FZ90_MAIZE	PF12937: F-box-like	IPR001810: F-box domain	GO:0005515 MF: protein binding	TE?	PF12937	IPR001810	GO:0005515
	TraesCS1A02G389000	chr1A	557152264	557154180	Y	Cytochrome c oxidase assembly protein COX19	tr|B6SM12|B6SM12_MAIZE	NA	NA	NA	G	NA	NA	NA
	TraesCS1A02G553400LC	chr1A	557154207	557155547	Y	Collagen alpha-6(VI) chain	sp|A6NMZ7|CO6A6_HUMAN	NA	NA	NA	G	NA	NA	NA
	TraesCS1A02G389100	chr1A	557154343	557156185	Y	Ribosomal protein	tr|A9PI77|A9PI77_POPTR	PF00687: Ribosomal protein L1p/L10e family	IPR016095: Ribosomal protein L1, 3-layer alpha/beta-sandwich; IPR023674: Ribosomal protein L1-like; IPR028364: Ribosomal protein L1/ribosomal biogenesis protein	NA	G	PF00687	IPR016095; IPR023674; IPR028364	NA
	TraesCS1A02G553500LC	chr1A	557160680	557161282	Y	Glutathione S-transferase T3	tr|A0A1J3HNP1|A0A1J3HNP1_NOCCA	NA	NA	NA	G	NA	NA	NA
	TraesCS1A02G389200	chr1A	557190156	557193139	Y	Oxidoreductase	tr|B6STR0|B6STR0_MAIZE	PF01408: Oxidoreductase family, NAD-binding Rossmann fold	IPR000683: Oxidoreductase, N-terminal; IPR016040: NAD(P)-binding domain	GO:0016491 MF: oxidoreductase activity	G	PF01408	IPR000683; IPR016040	GO:0016491
	TraesCS1A02G553600LC	chr1A	557193865	557194194	Y	RNA-directed DNA polymerase (Reverse transcriptase); Ribonuclease H	tr|A4PSD6|A4PSD6_MEDTR	PF13966: zinc-binding in reverse transcriptase	IPR026960: Reverse transcriptase zinc-binding domain	NA	TE	PF13966	IPR026960	NA
	TraesCS1A02G553700LC	chr1A	557291429	557294599	Y	Elongation factor 2 family protein	tr|B9H639|B9H639_POPTR	NA	NA	NA	G	NA	NA	NA
	TraesCS1A02G553800LC	chr1A	557295737	557296148	Y	Deoxyuridine 5'-triphosphate nucleotidohydrolase	tr|A0A151TWV9|A0A151TWV9_CAJCA	PF00692: dUTPase	IPR008181: Deoxyuridine triphosphate nucleotidohydrolase; IPR029054: dUTPase-like	GO:0004170 MF: dUTP diphosphatase activity;GO:0046080 BP: dUTP metabolic process	G	PF00692	IPR008181; IPR029054	GO:0004170; GO:0046080
	TraesCS1A02G553900LC	chr1A	557331326	557335051	Y	Retrotransposon protein, putative, unclassified, expressed	tr|Q2QYQ5|Q2QYQ5_ORYSJ	NA	IPR012337: Ribonuclease H-like domain	GO:0003676 MF: nucleic acid binding	TE	NA	IPR012337	GO:0003676
	TraesCS1A02G389300	chr1A	557423813	557426714	Y	Endoglucanase	tr|I1PTC0|I1PTC0_ORYGL	PF00759: Glycosyl hydrolase family 9; PF09478: Carbohydrate binding domain CBM49	IPR001701: Glycoside hydrolase family 9; IPR008928: Six-hairpin glycosidase-like; IPR018221: Glycoside hydrolase family 9, His active site; IPR019028: Carbohydrate binding domain CBM49	GO:0003824 MF: catalytic activity;GO:0004553 MF: hydrolase activity, hydrolyzing O-glycosyl compounds;GO:0005975 BP: carbohydrate metabolic process;GO:0030246 MF: carbohydrate binding	G	PF00759; PF09478	IPR001701; IPR008928; IPR018221; IPR019028	GO:0003824; GO:0004553; GO:0005975; GO:0030246
	TraesCS1A02G389400	chr1A	557428966	557481175	Y	Transcription factor, putative	tr|A0A072U701|A0A072U701_MEDTR	PF00382: Transcription factor TFIIB repeat; PF07741: Brf1-like TBP-binding domain	IPR000812: Transcription factor TFIIB; IPR011665: Brf1, TBP-binding domain; IPR013150: Transcription factor TFIIB, cyclin-like domain; IPR013763: Cyclin-like	GO:0006355 BP: regulation of transcription, DNA-templated;GO:0017025 MF: TBP-class protein binding;GO:0070897 BP: DNA-templated transcriptional preinitiation complex assembly	G	PF00382; PF07741	IPR000812; IPR011665; IPR013150; IPR013763	GO:0006355; GO:0017025; GO:0070897
	TraesCS1A02G554000LC	chr1A	557470407	557479558	Y	Pol polyprotein	sp|P11227|POL_MLVRD	PF14223: gag-polypeptide of LTR copia-type; PF00098: Zinc knuckle; PF13976: GAG-pre-integrase domain; PF00665: Integrase core domain; PF07727: Reverse transcriptase (RNA-dependent DNA polymerase)	IPR001584: Integrase, catalytic core; IPR001878: Zinc finger, CCHC-type; IPR012337: Ribonuclease H-like domain; IPR013103: Reverse transcriptase, RNA-dependent DNA polymerase; IPR025724: GAG-pre-integrase domain	GO:0003676 MF: nucleic acid binding;GO:0008270 MF: zinc ion binding;GO:0015074 BP: DNA integration	TE	PF14223; PF00098; PF13976; PF00665; PF07727	IPR001584; IPR001878; IPR012337; IPR013103; IPR025724	GO:0003676; GO:0008270; GO:0015074
	TraesCS1A02G554100LC	chr1A	557473830	557474576	Y	Retrovirus-related Pol polyprotein from transposon TNT 1-94	tr|A0A1D1Y1D5|A0A1D1Y1D5_9ARAE	NA	NA	NA	TE	NA	NA	NA
	TraesCS1A02G389500	chr1A	557487151	557491334	Y	Ninja-family protein	tr|A0A0B2PZM4|A0A0B2PZM4_GLYSO	PF07897: Ethylene-responsive binding factor-associated repression; PF16135: TPL-binding domain in jasmonate signalling	IPR012463: Ethylene-responsive binding factor-associated repression; IPR032308: Jas TPL-binding domain	NA	G	PF07897; PF16135	IPR012463; IPR032308	NA
	TraesCS1A02G554200LC	chr1A	557488251	557488673	Y	Spc97 / Spc98 family of spindle pole body (SBP) component	AT3G43610.3	NA	NA	NA	G	NA	NA	NA
	TraesCS1A02G389600	chr1A	557491431	557495243	Y	Ribonuclease PH	sp|B1VVV6|RNPH_STRGG	PF01138: 3' exoribonuclease family, domain 1; PF03725: 3' exoribonuclease family, domain 2	IPR001247: Exoribonuclease, phosphorolytic domain 1; IPR015847: Exoribonuclease, phosphorolytic domain 2; IPR020568: Ribosomal protein S5 domain 2-type fold; IPR027408: PNPase/RNase PH domain	NA	G	PF01138; PF03725	IPR001247; IPR015847; IPR020568; IPR027408	NA
	TraesCS1A02G389700	chr1A	557550871	557553065	Y	Glyoxal oxidase	tr|B6SXT7|B6SXT7_MAIZE	PF07250: Glyoxal oxidase N-terminus; PF09118: Domain of unknown function (DUF1929)	IPR009880: Glyoxal oxidase, N-terminal; IPR011043: Galactose oxidase/kelch, beta-propeller; IPR013783: Immunoglobulin-like fold; IPR014756: Immunoglobulin E-set; IPR015202: Domain of unknown function DUF1929; IPR015916: Galactose oxidase, beta-propeller	NA	G	PF07250; PF09118	IPR009880; IPR011043; IPR013783; IPR014756; IPR015202; IPR015916	NA
	TraesCS1A02G389800	chr1A	557555895	557559770	Y	mediator of RNA polymerase II transcription subunit	AT4G28840.2	NA	NA	NA	G	NA	NA	NA
	TraesCS1A02G554300LC	chr1A	557745884	557746232	Y	BED zinc finger,hAT family dimerization domain	tr|A0A061FVD3|A0A061FVD3_THECC	PF05699: hAT family C-terminal dimerisation region	IPR008906: HAT, C-terminal dimerisation domain; IPR012337: Ribonuclease H-like domain	GO:0003676 MF: nucleic acid binding;GO:0046983 MF: protein dimerization activity	TE	PF05699	IPR008906; IPR012337	GO:0003676; GO:0046983
	TraesCS1A02G554400LC	chr1A	557814823	557823124	Y	phosphatidylinositol-speciwc phospholipase C5	AT5G58690.3	NA	NA	NA	G	NA	NA	NA
	TraesCS1A02G554500LC	chr1A	557819460	557821155	Y	Transposon protein, putative, CACTA, En/Spm sub-class, expressed	tr|H2KWQ8|H2KWQ8_ORYSJ	PF03004: Plant transposase (Ptta/En/Spm family)	IPR004252: Probable transposase, Ptta/En/Spm, plant	NA	TE	PF03004	IPR004252	NA
	TraesCS1A02G389900	chr1A	557872303	557873519	Y	U-box domain-containing family protein	tr|B9HS21|B9HS21_POPTR	NA	NA	NA	G	NA	NA	NA
1	TraesCS1A02G390000	chr1A	557887737	557905259	Y	disease resistance protein (TIR-NBS-LRR class)	AT1G69550.1	NA	IPR032675: Leucine-rich repeat domain, L domain-like	NA	G	NA	IPR032675	NA
1	TraesCS1A02G554600LC	chr1A	557911749	557913062	Y	NBS-LRR-like disease resistance protein	tr|A8HI29|A8HI29_ELECO	PF00931: NB-ARC domain	IPR002182: NB-ARC; IPR011991: Winged helix-turn-helix DNA-binding domain; IPR027417: P-loop containing nucleoside triphosphate hydrolase	GO:0043531 MF: ADP binding	G	PF00931	IPR002182; IPR011991; IPR027417	GO:0043531
1	TraesCS1A02G390100	chr1A	557913099	557915567	Y	NBS-LRR disease resistance protein	tr|A0A072U2J7|A0A072U2J7_MEDTR	NA	NA	NA	G	NA	NA	NA
	TraesCS1A02G390200	chr1A	557932558	557937076	Y	Auxin-responsive protein	tr|A0A1D6RD34|A0A1D6RD34_WHEAT	PF02309: AUX/IAA family	IPR000270: PB1 domain; IPR033389: AUX/IAA domain	GO:0005515 MF: protein binding	G	PF02309	IPR000270; IPR033389	GO:0005515
	TraesCS1A02G390300	chr1A	557947952	557952793	Y	Glutamate receptor	tr|A0A1D6GTI6|A0A1D6GTI6_MAIZE	PF01094: Receptor family ligand binding region; PF00497: Bacterial extracellular solute-binding proteins, family 3; PF00060: Ligand-gated ion channel	IPR001320: Ionotropic glutamate receptor; IPR001638: Solute-binding protein family 3/N-terminal domain of MltF; IPR001828: Receptor, ligand binding region; IPR028082: Periplasmic binding protein-like I	GO:0004970 MF: ionotropic glutamate receptor activity;GO:0016020 CC: membrane	G	PF01094; PF00497; PF00060	IPR001320; IPR001638; IPR001828; IPR028082	GO:0004970; GO:0016020
	TraesCS1A02G390400	chr1A	557953578	557957082	Y	UV-B-induced protein, chloroplastic	tr|A0A199VW76|A0A199VW76_ANACO	PF05542: Protein of unknown function (DUF760)	IPR008479: Protein of unknown function DUF760	NA	G	PF05542	IPR008479	NA
	TraesCS1A02G554700LC	chr1A	557971204	557973730	Y	Guanosine nucleotide diphosphate dissociation inhibitor	tr|K3Z682|K3Z682_SETIT	NA	NA	NA	G	NA	NA	NA
	TraesCS1A02G554800LC	chr1A	557974625	557977812	Y	F-box protein	tr|W9RLE9|W9RLE9_9ROSA	NA	IPR001810: F-box domain; IPR017451: F-box associated interaction domain	GO:0005515 MF: protein binding	TE?	NA	IPR001810; IPR017451	GO:0005515
	TraesCS1A02G390500	chr1A	557989064	557990130	Y	Protein PLANT CADMIUM RESISTANCE 2	tr|A0A199ULJ4|A0A199ULJ4_ANACO	PF04749: PLAC8 family	IPR006461: PLAC8 motif-containing protein	NA	G	PF04749	IPR006461	NA
	TraesCS1A02G554900LC	chr1A	557990450	557990986	Y	Voltage-dependent L-type calcium channel subunit alpha-1C	sp|P22002|CAC1C_RAT	NA	NA	NA	G	NA	NA	NA
	TraesCS1A02G555000LC	chr1A	557992057	557992302	Y	Pleckstrin homology (PH) and lipid-binding START domains-containing protein	AT2G28320.1	NA	NA	NA	G	NA	NA	NA
	TraesCS1A02G390600	chr1A	558014636	558015117	Y	nitrogen fixation S (NIFS)-like 1	AT5G65720.3	NA	NA	NA	G	NA	NA	NA
	TraesCS1A02G390700	chr1A	558016387	558016647	Y	Dihydroorotase	sp|Q8Z7L2|PYRC_SALTI	NA	NA	NA	G	NA	NA	NA
	TraesCS1A02G555100LC	chr1A	558028657	558029337	Y	Glutamate-1-semialdehyde 2,1-aminomutase	sp|B1JK22|GSA_YERPY	NA	NA	NA	G	NA	NA	NA
	TraesCS1A02G555200LC	chr1A	558084510	558088877	Y	Polynucleotidyl transferase, ribonuclease H-like superfamily protein	AT5G65005.1	NA	NA	NA	TE	NA	NA	NA
	TraesCS1A02G555300LC	chr1A	558092316	558092588	Y	Serine-rich family protein	tr|B9GG09|B9GG09_POPTR	NA	NA	NA	G	NA	NA	NA
	TraesCS1A02G555400LC	chr1A	558092378	558092602	Y	ATP binding microtubule motor family protein	AT3G50240.4	NA	NA	NA	G	NA	NA	NA
	TraesCS1A02G555500LC	chr1A	558124429	558125124	Y	Retrotransposon protein, putative, unclassified	tr|Q10IA6|Q10IA6_ORYSJ	PF13966: zinc-binding in reverse transcriptase	IPR026960: Reverse transcriptase zinc-binding domain	NA	TE	PF13966	IPR026960	NA
	TraesCS1A02G390800	chr1A	558130431	558133815	Y	Tropinone reductase-like protein	tr|M8AV99|M8AV99_AEGTA	PF13561: Enoyl-(Acyl carrier protein) reductase	IPR002347: Short-chain dehydrogenase/reductase SDR; IPR016040: NAD(P)-binding domain; IPR020904: Short-chain dehydrogenase/reductase, conserved site	GO:0016491 MF: oxidoreductase activity	G	PF13561	IPR002347; IPR016040; IPR020904	GO:0016491
	TraesCS1A02G390900	chr1A	558148139	558150111	Y	Tropinone reductase-like protein	tr|M8AV99|M8AV99_AEGTA	PF13561: Enoyl-(Acyl carrier protein) reductase	IPR002347: Short-chain dehydrogenase/reductase SDR; IPR016040: NAD(P)-binding domain; IPR020904: Short-chain dehydrogenase/reductase, conserved site	GO:0016491 MF: oxidoreductase activity	G	PF13561	IPR002347; IPR016040; IPR020904	GO:0016491
	TraesCS1A02G391000	chr1A	558184883	558189224	Y	Glycosyltransferases	tr|A0A1D5RVZ6|A0A1D5RVZ6_WHEAT	PF03360: Glycosyltransferase family 43	IPR005027: Glycosyl transferase, family 43; IPR029044: Nucleotide-diphospho-sugar transferases	GO:0015018 MF: galactosylgalactosylxylosylprotein 3-beta-glucuronosyltransferase activity;GO:0016020 CC: membrane	G	PF03360	IPR005027; IPR029044	GO:0015018; GO:0016020
	TraesCS1A02G555600LC	chr1A	558198302	558198643	Y	beta-amylase 5	AT4G15210.4	NA	NA	NA	G	NA	NA	NA
	TraesCS1A02G555700LC	chr1A	558198307	558199569	Y	Cysteine proteinase inhibitor	tr|A0A1D5RVZ4|A0A1D5RVZ4_WHEAT	NA	NA	NA	G	NA	NA	NA
	TraesCS1A02G555800LC	chr1A	558201777	558202154	Y	Cysteine proteinase inhibitor	tr|A0A1D5RVZ4|A0A1D5RVZ4_WHEAT	NA	NA	NA	G	NA	NA	NA
	TraesCS1A02G555900LC	chr1A	558260967	558307447	Y	Cysteine proteinase inhibitor	tr|A0A1D5RTJ8|A0A1D5RTJ8_WHEAT	NA	NA	NA	G	NA	NA	NA
	TraesCS1A02G556000LC	chr1A	558262865	558263683	Y	DNA polymerase III PolC-type	sp|Q9ZHF6|DPO3_THEMA	NA	NA	NA	G	NA	NA	NA
	TraesCS1A02G556100LC	chr1A	558292472	558292858	Y	Endonuclease/exonuclease/phosphatase family protein	tr|A0A072VJ84|A0A072VJ84_MEDTR	NA	IPR005135: Endonuclease/exonuclease/phosphatase	NA	TE?	NA	IPR005135	NA
	TraesCS1A02G391100	chr1A	558321455	558322873	Y	protein kinase family protein	AT4G12020.2	PF00069: Protein kinase domain	IPR000719: Protein kinase domain; IPR011009: Protein kinase-like domain; IPR017441: Protein kinase, ATP binding site	GO:0004672 MF: protein kinase activity;GO:0005524 MF: ATP binding;GO:0006468 BP: protein phosphorylation	G	PF00069	IPR000719; IPR011009; IPR017441	GO:0004672; GO:0005524; GO:0006468
	TraesCS1A02G391200	chr1A	558332754	558334704	Y	F-box protein	tr|M8C1J6|M8C1J6_AEGTA	PF00646: F-box domain	IPR001810: F-box domain	GO:0005515 MF: protein binding	TE?	PF00646	IPR001810	GO:0005515
	TraesCS1A02G556200LC	chr1A	558456110	558456645	Y	Sentrin-specific protease 2	tr|M7Z593|M7Z593_TRIUA	NA	NA	NA	G	NA	NA	NA
	TraesCS1A02G556300LC	chr1A	558456880	558457325	Y	Translation initiation factor 2, small GTP-binding protein	AT4G11160.3	NA	NA	NA	G	NA	NA	NA
	TraesCS1A02G556400LC	chr1A	558457527	558458772	Y	EBNA-1-like protein	tr|Q5QLV7|Q5QLV7_ORYSJ	NA	NA	NA	G	NA	NA	NA
	TraesCS1A02G556500LC	chr1A	558481292	558485806	Y	Pregnancy-specific beta-1-glycoprotein 1	sp|P11464|PSG1_HUMAN	NA	NA	NA	G	NA	NA	NA
	TraesCS1A02G556600LC	chr1A	558482783	558484868	Y	Glucosamine-6-phosphate deaminase	sp|B5FBU7|NAGB_VIBFM	NA	NA	NA	G	NA	NA	NA
	TraesCS1A02G556700LC	chr1A	558484982	558485827	Y	pyrophosphorylase 1	AT1G01050.2	NA	NA	NA	G	NA	NA	NA
	TraesCS1A02G556710LC	chr1A	558489453	558490058	N	NA	NA	NA	NA	NA	NA	NA	NA	NA
	TraesCS1A02G556800LC	chr1A	558490061	558490880	Y	Protein FAR1-RELATED SEQUENCE 5	tr|M8BU25|M8BU25_AEGTA	PF04434: SWIM zinc finger	IPR007527: Zinc finger, SWIM-type	GO:0008270 MF: zinc ion binding	TE	PF04434	IPR007527	GO:0008270
	TraesCS1A02G556810LC	chr1A	558491705	558493227	N	NA	NA	NA	NA	NA	NA	NA	NA	NA
	TraesCS1A02G391500	chr1A	558500320	558505250	Y	transmembrane protein, putative (DUF594)	AT5G45540.1	PF13968: Domain of unknown function (DUF4220); PF04578: Protein of unknown function, DUF594	IPR007658: Protein of unknown function DUF594; IPR025315: Domain of unknown function DUF4220	NA	G	PF13968; PF04578	IPR007658; IPR025315	NA
	TraesCS1A02G391600	chr1A	558505998	558517659	Y	Golgin candidate 5	tr|A0A1E5V7V0|A0A1E5V7V0_9POAL	PF12329: TATA element modulatory factor 1 DNA binding; PF12325: TATA element modulatory factor 1 TATA binding	IPR022091: TATA element modulatory factor 1 TATA binding; IPR022092: TATA element modulatory factor 1 DNA binding	NA	G	PF12329; PF12325	IPR022091; IPR022092	NA
1	TraesCS1A02G391700	chr1A	558538124	558539913	Y	Receptor-kinase, putative	tr|B9SZK5|B9SZK5_RICCO	PF13855: Leucine rich repeat; PF00069: Protein kinase domain	IPR000719: Protein kinase domain; IPR001611: Leucine-rich repeat; IPR008271: Serine/threonine-protein kinase, active site; IPR011009: Protein kinase-like domain; IPR017441: Protein kinase, ATP binding site; IPR032675: Leucine-rich repeat domain, L domain-like	GO:0004672 MF: protein kinase activity;GO:0005515 MF: protein binding;GO:0005524 MF: ATP binding;GO:0006468 BP: protein phosphorylation	G	PF13855; PF00069	IPR000719; IPR001611; IPR008271; IPR011009; IPR017441; IPR032675	GO:0004672; GO:0005515; GO:0005524; GO:0006468
1	TraesCS1A02G391800	chr1A	558539923	558541668	Y	Leucine-rich repeat receptor-like protein kinase family protein	AT3G24240.1	PF08263: Leucine rich repeat N-terminal domain; PF13855: Leucine rich repeat	IPR001611: Leucine-rich repeat; IPR013210: Leucine-rich repeat-containing N-terminal, plant-type; IPR032675: Leucine-rich repeat domain, L domain-like	GO:0005515 MF: protein binding	G	PF08263; PF13855	IPR001611; IPR013210; IPR032675	GO:0005515
	TraesCS1A02G391900	chr1A	558550095	558553987	Y	Pirin-like protein	tr|A0A0A9FQF2|A0A0A9FQF2_ARUDO	PF02678: Pirin; PF05726: Pirin C-terminal cupin domain	IPR003829: Pirin, N-terminal domain; IPR008778: Pirin, C-terminal domain; IPR011051: RmlC-like cupin domain; IPR014710: RmlC-like jelly roll fold	NA	G	PF02678; PF05726	IPR003829; IPR008778; IPR011051; IPR014710	NA
	TraesCS1A02G392000	chr1A	558590999	558591872	Y	Photosystem I reaction center subunit VI	tr|B7FN63|B7FN63_MEDTR	PF03244: Photosystem I reaction centre subunit VI	IPR004928: Photosystem I PsaH, reaction centre subunit VI	GO:0009522 CC: photosystem I;GO:0009538 CC: photosystem I reaction center;GO:0015979 BP: photosynthesis	G	PF03244	IPR004928	GO:0009522; GO:0009538; GO:0015979
	TraesCS1A02G392100	chr1A	558592894	558596171	Y	Rop guanine nucleotide exchange factor	tr|A0A0K9P4H1|A0A0K9P4H1_ZOSMR	PF03759: PRONE (Plant-specific Rop nucleotide exchanger)	IPR005512: PRONE domain	GO:0005089 MF: Rho guanyl-nucleotide exchange factor activity	G	PF03759	IPR005512	GO:0005089
	TraesCS1A02G556900LC	chr1A	558596628	558597164	Y	Retrotransposon protein, putative, unclassified	tr|Q10IA6|Q10IA6_ORYSJ	PF14111: Domain of unknown function (DUF4283)	IPR025558: Domain of unknown function DUF4283	NA	TE	PF14111	IPR025558	NA
	TraesCS1A02G557000LC	chr1A	558597822	558598316	Y	Endonuclease/exonuclease/phosphatase family protein	tr|A0A072VES6|A0A072VES6_MEDTR	NA	IPR005135: Endonuclease/exonuclease/phosphatase	NA	TE?	NA	IPR005135	NA
	TraesCS1A02G557100LC	chr1A	558600824	558601888	Y	Polynucleotidyl transferase, ribonuclease H-like superfamily protein	AT2G04420.1	PF13966: zinc-binding in reverse transcriptase; PF13456: Reverse transcriptase-like	IPR012337: Ribonuclease H-like domain; IPR026960: Reverse transcriptase zinc-binding domain	GO:0003676 MF: nucleic acid binding	TE	PF13966; PF13456	IPR012337; IPR026960	GO:0003676
	TraesCS1A02G392200	chr1A	558704272	558705248	Y	transcription factor-like protein	AT3G14880.2	PF14144: Seed dormancy control	IPR025422: Transcription factor TGA like domain	GO:0006351 BP: transcription, DNA-templated;GO:0043565 MF: sequence-specific DNA binding	G	PF14144	IPR025422	GO:0006351; GO:0043565
	TraesCS1A02G557200LC	chr1A	558727881	558728549	Y	Transposon protein, putative, Mutator sub-class, expressed	tr|Q2R1G5|Q2R1G5_ORYSJ	NA	IPR006564: Zinc finger, PMZ-type; IPR007527: Zinc finger, SWIM-type	GO:0008270 MF: zinc ion binding	TE	NA	IPR006564; IPR007527	GO:0008270
	TraesCS1A02G557300LC	chr1A	558729333	558729998	Y	Transposon protein, putative, Mutator sub-class, expressed	tr|Q10MY0|Q10MY0_ORYSJ	PF03108: MuDR family transposase	IPR004332: Transposase, MuDR, plant	NA	TE	PF03108	IPR004332	NA
	TraesCS1A02G557400LC	chr1A	558756161	558759303	Y	Pectin lyase-like superfamily protein	AT4G20050.5	NA	NA	NA	G	NA	NA	NA
	TraesCS1A02G557500LC	chr1A	558888080	558888304	Y	Transposon protein, putative, Pong sub-class	tr|Q53LY4|Q53LY4_ORYSJ	PF04827: Plant transposon protein	IPR006912: Harbinger transposase-derived protein	GO:0016788 MF: hydrolase activity, acting on ester bonds	TE	PF04827	IPR006912	GO:0016788
	TraesCS1A02G392300	chr1A	558954431	558955874	Y	Trihelix transcription factor	tr|A0A060CXU7|A0A060CXU7_MAIZE	PF13837: Myb/SANT-like DNA-binding domain	NA	NA	G	PF13837	NA	NA
	TraesCS1A02G557600LC	chr1A	558957373	558958499	Y	Trihelix transcription factor	tr|A0A060CXU7|A0A060CXU7_MAIZE	PF13837: Myb/SANT-like DNA-binding domain	NA	NA	G	PF13837	NA	NA
	TraesCS1A02G392400	chr1A	558976150	558979576	Y	Ubiquitin-conjugating enzyme E2	tr|Q9XHP3|Q9XHP3_CATRO	PF00179: Ubiquitin-conjugating enzyme	IPR000608: Ubiquitin-conjugating enzyme E2; IPR016135: Ubiquitin-conjugating enzyme/RWD-like; IPR023313: Ubiquitin-conjugating enzyme, active site	NA	G	PF00179	IPR000608; IPR016135; IPR023313	NA
	TraesCS1A02G557700LC	chr1A	558982650	558983327	Y	Retrotransposon protein, putative, LINE subclass	tr|Q53P52|Q53P52_ORYSJ	NA	NA	NA	TE	NA	NA	NA
	TraesCS1A02G392500	chr1A	559044031	559045698	Y	Gibberellin 2-oxidase	tr|F2VSI5|F2VSI5_WHEAT	PF14226: non-haem dioxygenase in morphine synthesis N-terminal; PF03171: 2OG-Fe(II) oxygenase superfamily	IPR005123: Oxoglutarate/iron-dependent dioxygenase; IPR026992: Non-haem dioxygenase N-terminal domain; IPR027443: Isopenicillin N synthase-like	GO:0016491 MF: oxidoreductase activity;GO:0055114 BP: oxidation-reduction process	G	PF14226; PF03171	IPR005123; IPR026992; IPR027443	GO:0016491; GO:0055114
	TraesCS1A02G557800LC	chr1A	559232028	559232763	Y	Gibberellin 2-oxidase	tr|Q8S0S6|Q8S0S6_ORYSJ	PF03171: 2OG-Fe(II) oxygenase superfamily	IPR005123: Oxoglutarate/iron-dependent dioxygenase; IPR027443: Isopenicillin N synthase-like	GO:0016491 MF: oxidoreductase activity;GO:0055114 BP: oxidation-reduction process	G	PF03171	IPR005123; IPR027443	GO:0016491; GO:0055114
	TraesCS1A02G392600	chr1A	559349304	559350846	Y	Gibberellin 2-oxidase	tr|F2VSI4|F2VSI4_WHEAT	PF14226: non-haem dioxygenase in morphine synthesis N-terminal; PF03171: 2OG-Fe(II) oxygenase superfamily	IPR005123: Oxoglutarate/iron-dependent dioxygenase; IPR026992: Non-haem dioxygenase N-terminal domain; IPR027443: Isopenicillin N synthase-like	GO:0016491 MF: oxidoreductase activity;GO:0055114 BP: oxidation-reduction process	G	PF14226; PF03171	IPR005123; IPR026992; IPR027443	GO:0016491; GO:0055114
	TraesCS1A02G392700	chr1A	559590468	559590776	Y	RANBP2-like and GRIP domain-containing protein 5/6	sp|Q99666|RGPD5_HUMAN	NA	NA	NA	G	NA	NA	NA
	TraesCS1A02G557900LC	chr1A	559594062	559594567	Y	Transposon protein, putative, Mutator sub-class	tr|Q10AC5|Q10AC5_ORYSJ	NA	NA	NA	TE	NA	NA	NA
	TraesCS1A02G392800	chr1A	559705833	559708099	Y	3-ketoacyl-CoA synthase	tr|N1QUY3|N1QUY3_AEGTA	PF08392: FAE1/Type III polyketide synthase-like protein; PF08541: 3-Oxoacyl-[acyl-carrier-protein (ACP)] synthase III C terminal	IPR012392: Very-long-chain 3-ketoacyl-CoA synthase; IPR013601: FAE1/Type III polyketide synthase-like protein; IPR013747: 3-Oxoacyl-[acyl-carrier-protein (ACP)] synthase III, C-terminal; IPR016039: Thiolase-like	GO:0003824 MF: catalytic activity;GO:0006633 BP: fatty acid biosynthetic process;GO:0008152 BP: metabolic process;GO:0016020 CC: membrane;GO:0016747 MF: transferase activity, transferring acyl groups other than amino-acyl groups	G	PF08392; PF08541	IPR012392; IPR013601; IPR013747; IPR016039	GO:0003824; GO:0006633; GO:0008152; GO:0016020; GO:0016747
	TraesCS1A02G392900	chr1A	559722474	559722779	Y	Protease inhibitor/seed storage/lipid transfer family protein	tr|B9GM43|B9GM43_POPTR	NA	NA	NA	G	NA	NA	NA
	TraesCS1A02G393000	chr1A	559800433	559800693	Y	Clavata3/ESR (CLE) gene family member	tr|A0A072VCC3|A0A072VCC3_MEDTR	NA	NA	NA	G	NA	NA	NA
	TraesCS1A02G558000LC	chr1A	559803475	559803780	Y	Nitrogenase iron protein	sp|Q3Z7C7|NIFH_DEHM1	NA	NA	NA	G	NA	NA	NA
	TraesCS1A02G558100LC	chr1A	559804452	559804961	Y	Fibronectin type III and SPRY domain-containing protein 2	sp|A1L4K1|FSD2_HUMAN	NA	NA	NA	G	NA	NA	NA
	TraesCS1A02G393100	chr1A	559836875	559837550	Y	Clavata3/ESR (CLE) gene family member	tr|A0A072VCC3|A0A072VCC3_MEDTR	NA	NA	NA	G	NA	NA	NA
	TraesCS1A02G393200	chr1A	559841631	559841983	Y	Clavata3/ESR (CLE) gene family member	tr|A0A072VCC3|A0A072VCC3_MEDTR	NA	NA	NA	G	NA	NA	NA
	TraesCS1A02G393300	chr1A	559881495	559881758	Y	Clavata3/ESR (CLE) gene family member	tr|A0A072V9Z0|A0A072V9Z0_MEDTR	NA	NA	NA	G	NA	NA	NA
	TraesCS1A02G393400	chr1A	559886481	559886873	Y	DUF1677 family protein	tr|G7K3P0|G7K3P0_MEDTR	PF07911: Protein of unknown function (DUF1677)	IPR012876: Protein of unknown function DUF1677, plant	NA	G	PF07911	IPR012876	NA
	TraesCS1A02G558200LC	chr1A	559889114	559889653	Y	Retrovirus-related Pol polyprotein from transposon TNT 1-94	tr|A0A151TWW1|A0A151TWW1_CAJCA	NA	NA	NA	TE	NA	NA	NA
	TraesCS1A02G558300LC	chr1A	559894666	559895010	Y	Retrovirus-related Pol polyprotein from transposon TNT 1-94	tr|A0A1J3J004|A0A1J3J004_NOCCA	NA	NA	NA	TE	NA	NA	NA
	TraesCS1A02G558400LC	chr1A	559895452	559896456	Y	Retrotransposon protein, putative, Ty1-copia subclass	tr|Q10JD1|Q10JD1_ORYSJ	PF07727: Reverse transcriptase (RNA-dependent DNA polymerase)	IPR013103: Reverse transcriptase, RNA-dependent DNA polymerase	NA	TE	PF07727	IPR013103	NA
	TraesCS1A02G558500LC	chr1A	559900011	559901381	Y	Retrotransposon protein, putative, Ty1-copia subclass	tr|Q10D77|Q10D77_ORYSJ	PF07727: Reverse transcriptase (RNA-dependent DNA polymerase)	IPR013103: Reverse transcriptase, RNA-dependent DNA polymerase	NA	TE	PF07727	IPR013103	NA
	TraesCS1A02G558600LC	chr1A	559912894	559913991	Y	Retrotransposon protein, putative, Ty1-copia subclass	tr|Q2R4M5|Q2R4M5_ORYSJ	PF07727: Reverse transcriptase (RNA-dependent DNA polymerase)	IPR013103: Reverse transcriptase, RNA-dependent DNA polymerase	NA	TE	PF07727	IPR013103	NA
	TraesCS1A02G558700LC	chr1A	559919726	559921201	Y	Retrotransposon protein, putative, Ty1-copia subclass	tr|Q10D77|Q10D77_ORYSJ	PF07727: Reverse transcriptase (RNA-dependent DNA polymerase)	IPR013103: Reverse transcriptase, RNA-dependent DNA polymerase	NA	TE	PF07727	IPR013103	NA
	TraesCS1A02G393500	chr1A	559941384	559941839	Y	DUF1677 family protein	tr|G7K3P0|G7K3P0_MEDTR	PF07911: Protein of unknown function (DUF1677)	IPR012876: Protein of unknown function DUF1677, plant	NA	G	PF07911	IPR012876	NA
	TraesCS1A02G393600	chr1A	559978891	559979283	Y	DUF1677 family protein	tr|G7K3P0|G7K3P0_MEDTR	PF07911: Protein of unknown function (DUF1677)	IPR012876: Protein of unknown function DUF1677, plant	NA	G	PF07911	IPR012876	NA
	TraesCS1A02G558800LC	chr1A	560175742	560176292	Y	Matrix metalloproteinase-16	sp|Q9WTR0|MMP16_MOUSE	NA	NA	NA	G	NA	NA	NA
	TraesCS1A02G393700	chr1A	560177974	560181992	Y	F-box domain containing protein	tr|B6T4H2|B6T4H2_MAIZE	NA	IPR001810: F-box domain	GO:0005515 MF: protein binding	TE?	NA	IPR001810	GO:0005515
	TraesCS1A02G558900LC	chr1A	560184407	560184634	Y	Endonuclease/exonuclease/phosphatase family protein	tr|A0A072U7W0|A0A072U7W0_MEDTR	NA	IPR005135: Endonuclease/exonuclease/phosphatase	NA	TE?	NA	IPR005135	NA
	TraesCS1A02G393800	chr1A	560195927	560197572	Y	Chaperone protein DnaJ	tr|M8A1T7|M8A1T7_TRIUA	PF00226: DnaJ domain	IPR001623: DnaJ domain	NA	G	PF00226	IPR001623	NA
	TraesCS1A02G559000LC	chr1A	560231807	560232462	Y	Retrotransposon protein, putative, unclassified	tr|Q10LP8|Q10LP8_ORYSJ	NA	NA	NA	TE	NA	NA	NA
	TraesCS1A02G559100LC	chr1A	560232604	560232834	Y	LINE-1 reverse transcriptase isogeny	tr|A0A151TI93|A0A151TI93_CAJCA	NA	NA	NA	TE	NA	NA	NA
	TraesCS1A02G393900	chr1A	560248619	560249770	Y	zeta-carotene desaturase	AT3G04870.4	NA	NA	NA	G	NA	NA	NA
	TraesCS1A02G559200LC	chr1A	560258611	560259351	Y	Zinc finger, CCHC-type-like protein	tr|A0A061FRZ1|A0A061FRZ1_THECC	PF14111: Domain of unknown function (DUF4283); PF14392: Zinc knuckle	IPR025558: Domain of unknown function DUF4283; IPR025836: Zinc knuckle CX2CX4HX4C	NA	TE?	PF14111; PF14392	IPR025558; IPR025836	NA
	TraesCS1A02G394000	chr1A	560260083	560263148	Y	Cell wall invertase	tr|A0A0A6Z8X9|A0A0A6Z8X9_9POAL	PF00251: Glycosyl hydrolases family 32 N-terminal domain; PF08244: Glycosyl hydrolases family 32 C terminal	IPR001362: Glycoside hydrolase, family 32; IPR013148: Glycosyl hydrolase family 32, N-terminal; IPR013189: Glycosyl hydrolase family 32, C-terminal; IPR013320: Concanavalin A-like lectin/glucanase domain; IPR023296: Glycosyl hydrolase, five-bladed beta-propellor domain	GO:0004553 MF: hydrolase activity, hydrolyzing O-glycosyl compounds;GO:0005975 BP: carbohydrate metabolic process	G	PF00251; PF08244	IPR001362; IPR013148; IPR013189; IPR013320; IPR023296	GO:0004553; GO:0005975
	TraesCS1A02G559300LC	chr1A	560303406	560303900	Y	LINE-1 reverse transcriptase-like protein	tr|A0A1J3FWP0|A0A1J3FWP0_NOCCA	PF00078: Reverse transcriptase (RNA-dependent DNA polymerase)	IPR000477: Reverse transcriptase domain	NA	TE	PF00078	IPR000477	NA
	TraesCS1A02G559400LC	chr1A	560305316	560305855	Y	Retrotransposon protein, putative, unclassified	tr|Q8H0A5|Q8H0A5_ORYSJ	NA	IPR005135: Endonuclease/exonuclease/phosphatase	NA	TE	NA	IPR005135	NA
	TraesCS1A02G394100	chr1A	560310084	560310887	Y	Calcium-binding family protein	tr|B9MTS7|B9MTS7_POPTR	PF13499: EF-hand domain pair	IPR002048: EF-hand domain; IPR011992: EF-hand domain pair; IPR018247: EF-Hand 1, calcium-binding site	GO:0005509 MF: calcium ion binding	G	PF13499	IPR002048; IPR011992; IPR018247	GO:0005509
	TraesCS1A02G394200	chr1A	560314110	560314989	Y	Transmembrane protein, putative	tr|A0A072U783|A0A072U783_MEDTR	NA	NA	NA	G	NA	NA	NA
	TraesCS1A02G559500LC	chr1A	560317627	560318082	Y	Protein FAR1-RELATED SEQUENCE 5	tr|A0A151SYL7|A0A151SYL7_CAJCA	PF10551: MULE transposase domain	IPR018289: MULE transposase domain	NA	TE	PF10551	IPR018289	NA
	TraesCS1A02G559600LC	chr1A	560376913	560378046	Y	Cytochrome P450 family protein	tr|Q9FW91|Q9FW91_ORYSJ	PF00067: Cytochrome P450	IPR001128: Cytochrome P450; IPR002401: Cytochrome P450, E-class, group I; IPR017972: Cytochrome P450, conserved site	GO:0005506 MF: iron ion binding;GO:0016705 MF: oxidoreductase activity, acting on paired donors, with incorporation or reduction of molecular oxygen;GO:0020037 MF: heme binding;GO:0055114 BP: oxidation-reduction process	G	PF00067	IPR001128; IPR002401; IPR017972	GO:0005506; GO:0016705; GO:0020037; GO:0055114
	TraesCS1A02G394300	chr1A	560395699	560396841	Y	ATP synthase subunit delta	sp|Q3BP12|ATPD_XANC5	NA	NA	NA	G	NA	NA	NA
	TraesCS1A02G559700LC	chr1A	560396883	560397404	Y	Endonuclease/exonuclease/phosphatase family protein	tr|A0A072U6W0|A0A072U6W0_MEDTR	NA	IPR005135: Endonuclease/exonuclease/phosphatase	NA	TE?	NA	IPR005135	NA
	TraesCS1A02G559800LC	chr1A	560397650	560398138	Y	Retrotransposon protein, putative, unclassified	tr|Q10D55|Q10D55_ORYSJ	NA	NA	NA	TE	NA	NA	NA
	TraesCS1A02G559900LC	chr1A	560399190	560399726	Y	Retrotransposon protein, putative, LINE subclass	tr|Q53P52|Q53P52_ORYSJ	NA	NA	NA	TE	NA	NA	NA
	TraesCS1A02G560000LC	chr1A	560399958	560400449	Y	RNA-directed DNA polymerase (reverse transcriptase)-related family protein	AT3G24255.5	PF13966: zinc-binding in reverse transcriptase	IPR026960: Reverse transcriptase zinc-binding domain	NA	TE	PF13966	IPR026960	NA
	TraesCS1A02G394400	chr1A	560402035	560407035	Y	Structural constituent of cell wall	tr|A0A061E4Z1|A0A061E4Z1_THECC	PF07223: Protein of unknown function (DUF1421)	IPR010820: Protein of unknown function DUF1421	NA	G	PF07223	IPR010820	NA
	TraesCS1A02G560100LC	chr1A	560410978	560411388	Y	Retrotransposon protein, putative, unclassified	tr|Q53KL9|Q53KL9_ORYSJ	PF13966: zinc-binding in reverse transcriptase	IPR026960: Reverse transcriptase zinc-binding domain	NA	TE	PF13966	IPR026960	NA
	TraesCS1A02G394500	chr1A	560456487	560463748	Y	3-deoxy-manno-octulosonate cytidylyltransferase	tr|A0A072VK14|A0A072VK14_MEDTR	PF02348: Cytidylyltransferase	IPR003329: Acylneuraminate cytidylyltransferase; IPR004528: 3-deoxy-D-manno-octulosonate cytidylyltransferase; IPR029044: Nucleotide-diphospho-sugar transferases	GO:0005737 CC: cytoplasm;GO:0008690 MF: 3-deoxy-manno-octulosonate cytidylyltransferase activity	G	PF02348	IPR003329; IPR004528; IPR029044	GO:0005737; GO:0008690
	TraesCS1A02G394600	chr1A	560466174	560470146	Y	Purple acid phosphatase	tr|A0A0E0IEZ5|A0A0E0IEZ5_ORYNI	PF16656: Purple acid Phosphatase, N-terminal domain; PF00149: Calcineurin-like phosphoesterase; PF14008: Iron/zinc purple acid phosphatase-like protein C	IPR004843: Calcineurin-like phosphoesterase domain, ApaH type; IPR008963: Purple acid phosphatase-like, N-terminal; IPR015914: Purple acid phosphatase, N-terminal; IPR025733: Iron/zinc purple acid phosphatase-like C-terminal domain; IPR029052: Metallo-dependent phosphatase-like	GO:0003993 MF: acid phosphatase activity;GO:0016787 MF: hydrolase activity;GO:0046872 MF: metal ion binding	G	PF16656; PF00149; PF14008	IPR004843; IPR008963; IPR015914; IPR025733; IPR029052	GO:0003993; GO:0016787; GO:0046872
	TraesCS1A02G560200LC	chr1A	560477335	560484435	Y	Retrovirus-related Pol polyprotein from transposon TNT 1-94	tr|A0A1J3DW99|A0A1J3DW99_NOCCA	PF14223: gag-polypeptide of LTR copia-type	NA	NA	TE	PF14223	NA	NA
	TraesCS1A02G394700	chr1A	560486475	560486738	Y	Clavata3/ESR (CLE) gene family member	tr|A0A072V9Z0|A0A072V9Z0_MEDTR	NA	NA	NA	G	NA	NA	NA
	TraesCS1A02G394800	chr1A	560812894	560814830	Y	calcium-dependent lipid-binding family protein	AT1G48090.6	NA	NA	NA	G	NA	NA	NA
	TraesCS1A02G560300LC	chr1A	560820643	560820870	Y	sucrose synthase 2	AT5G49190.2	NA	NA	NA	G	NA	NA	NA
	TraesCS1A02G394900	chr1A	560837363	560839374	Y	Cytochrome P450, putative	tr|Q6ATT7|Q6ATT7_ORYSJ	PF00067: Cytochrome P450	IPR001128: Cytochrome P450; IPR002401: Cytochrome P450, E-class, group I; IPR017972: Cytochrome P450, conserved site	GO:0005506 MF: iron ion binding;GO:0016705 MF: oxidoreductase activity, acting on paired donors, with incorporation or reduction of molecular oxygen;GO:0020037 MF: heme binding;GO:0055114 BP: oxidation-reduction process	G	PF00067	IPR001128; IPR002401; IPR017972	GO:0005506; GO:0016705; GO:0020037; GO:0055114
	TraesCS1A02G395000	chr1A	560840372	560842171	Y	Cytochrome P450 family protein, expressed	tr|Q851G2|Q851G2_ORYSJ	PF00067: Cytochrome P450	IPR001128: Cytochrome P450; IPR002401: Cytochrome P450, E-class, group I; IPR017972: Cytochrome P450, conserved site	GO:0005506 MF: iron ion binding;GO:0016705 MF: oxidoreductase activity, acting on paired donors, with incorporation or reduction of molecular oxygen;GO:0020037 MF: heme binding;GO:0055114 BP: oxidation-reduction process	G	PF00067	IPR001128; IPR002401; IPR017972	GO:0005506; GO:0016705; GO:0020037; GO:0055114
	TraesCS1A02G560400LC	chr1A	560844415	560844665	Y	U4/U6 small nuclear ribonucleoprotein Prp31, putative	tr|B9SH73|B9SH73_RICCO	PF09785: Prp31 C terminal domain	IPR019175: Prp31 C-terminal	NA	G	PF09785	IPR019175	NA
	TraesCS1A02G560500LC	chr1A	560876481	560878383	Y	26S protease regulatory subunit	tr|A0A199VGJ0|A0A199VGJ0_ANACO	PF00004: ATPase family associated with various cellular activities (AAA)	IPR003593: AAA+ ATPase domain; IPR003959: ATPase, AAA-type, core; IPR003960: ATPase, AAA-type, conserved site; IPR027417: P-loop containing nucleoside triphosphate hydrolase	GO:0005524 MF: ATP binding	G	PF00004	IPR003593; IPR003959; IPR003960; IPR027417	GO:0005524
	TraesCS1A02G395100	chr1A	560878504	560882077	Y	Cytochrome P450 family protein, expressed	tr|Q851G2|Q851G2_ORYSJ	PF00067: Cytochrome P450	IPR001128: Cytochrome P450; IPR002401: Cytochrome P450, E-class, group I; IPR017972: Cytochrome P450, conserved site	GO:0005506 MF: iron ion binding;GO:0016705 MF: oxidoreductase activity, acting on paired donors, with incorporation or reduction of molecular oxygen;GO:0020037 MF: heme binding;GO:0055114 BP: oxidation-reduction process	G	PF00067	IPR001128; IPR002401; IPR017972	GO:0005506; GO:0016705; GO:0020037; GO:0055114
	TraesCS1A02G395200	chr1A	560946979	560952119	Y	Protein DEHYDRATION-INDUCED 19	tr|A0A1E5UK15|A0A1E5UK15_9POAL	PF05605: Drought induced 19 protein (Di19), zinc-binding; PF14571: Stress-induced protein Di19, C-terminal	IPR008598: Drought induced 19 protein type, zinc-binding domain; IPR027935: Protein dehydration-induced 19, C-terminal	NA	G	PF05605; PF14571	IPR008598; IPR027935	NA
	TraesCS1A02G560600LC	chr1A	560959061	560959378	Y	Transmembrane protein 39A	sp|Q6GL42|TM39A_XENTR	NA	NA	NA	G	NA	NA	NA
	TraesCS1A02G560700LC	chr1A	560959751	560960056	Y	Disintegrin and metalloproteinase domain-containing protein 18	sp|P97776|ADA18_RAT	NA	NA	NA	G	NA	NA	NA
	TraesCS1A02G395300	chr1A	560960167	560962803	Y	Chaperone protein dnaJ	tr|A0A0K9P2F2|A0A0K9P2F2_ZOSMR	PF00226: DnaJ domain; PF01556: DnaJ C terminal domain	IPR001623: DnaJ domain; IPR002939: Chaperone DnaJ, C-terminal; IPR008971: HSP40/DnaJ peptide-binding; IPR018253: DnaJ domain, conserved site	GO:0006457 BP: protein folding;GO:0051082 MF: unfolded protein binding	G	PF00226; PF01556	IPR001623; IPR002939; IPR008971; IPR018253	GO:0006457; GO:0051082
	TraesCS1A02G560800LC	chr1A	560968566	560968772	Y	Deoxyuridine 5'-triphosphate nucleotidohydrolase	tr|M8C0X2|M8C0X2_AEGTA	PF00692: dUTPase	IPR029054: dUTPase-like	NA	G	PF00692	IPR029054	NA
	TraesCS1A02G560900LC	chr1A	561059185	561059958	Y	DNA repair/recombination protein	tr|A0A1I9LM75|A0A1I9LM75_ARATH	PF00176: SNF2 family N-terminal domain	IPR000330: SNF2-related, N-terminal domain; IPR027417: P-loop containing nucleoside triphosphate hydrolase	GO:0005524 MF: ATP binding	G	PF00176	IPR000330; IPR027417	GO:0005524
	TraesCS1A02G561000LC	chr1A	561077259	561077582	Y	Sodium/hydrogen exchanger 8	sp|Q4R8V4|SL9A8_MACFA	NA	NA	NA	G	NA	NA	NA
	TraesCS1A02G561100LC	chr1A	561087405	561087671	Y	TTF-type zinc finger protein with HAT dimerization domain	tr|F4IE28|F4IE28_ARATH	PF05699: hAT family C-terminal dimerisation region	IPR008906: HAT, C-terminal dimerisation domain	GO:0046983 MF: protein dimerization activity	TE	PF05699	IPR008906	GO:0046983
	TraesCS1A02G561200LC	chr1A	561106560	561107246	Y	Retrotransposon protein, putative, unclassified	tr|Q2QSD3|Q2QSD3_ORYSJ	PF03372: Endonuclease/Exonuclease/phosphatase family	IPR005135: Endonuclease/exonuclease/phosphatase	NA	TE	PF03372	IPR005135	NA
	TraesCS1A02G561300LC	chr1A	561161753	561161965	Y	HAT family dimerisation domain containing protein	tr|Q2R0X2|Q2R0X2_ORYSJ	NA	NA	NA	TE	NA	NA	NA
	TraesCS1A02G561400LC	chr1A	561169105	561169815	Y	RNA-directed DNA polymerase (reverse transcriptase)-related family protein	AT2G02520.1	PF13966: zinc-binding in reverse transcriptase	IPR026960: Reverse transcriptase zinc-binding domain	NA	TE	PF13966	IPR026960	NA
	TraesCS1A02G561500LC	chr1A	561220959	561221326	Y	TTF-type zinc finger protein with HAT dimerization domain-containing protein	AT4G10200.2	PF05699: hAT family C-terminal dimerisation region	IPR008906: HAT, C-terminal dimerisation domain	GO:0046983 MF: protein dimerization activity	TE	PF05699	IPR008906	GO:0046983
	TraesCS1A02G561600LC	chr1A	561234461	561235396	Y	Retrovirus-related Pol polyprotein from transposon TNT 1-94	tr|A0A151RXV3|A0A151RXV3_CAJCA	PF07727: Reverse transcriptase (RNA-dependent DNA polymerase)	IPR013103: Reverse transcriptase, RNA-dependent DNA polymerase	NA	TE	PF07727	IPR013103	NA
	TraesCS1A02G561700LC	chr1A	561235424	561235816	Y	Retrovirus-related Pol polyprotein from transposon TNT 1-94	tr|A0A151RMA1|A0A151RMA1_CAJCA	NA	NA	NA	TE	NA	NA	NA
	TraesCS1A02G395400	chr1A	561280194	561282249	Y	Pentatricopeptide repeat-containing protein	tr|A0A1E5V305|A0A1E5V305_9POAL	PF13041: PPR repeat family; PF01535: PPR repeat	IPR002885: Pentatricopeptide repeat; IPR011990: Tetratricopeptide-like helical domain	GO:0005515 MF: protein binding	G	PF13041; PF01535	IPR002885; IPR011990	GO:0005515
	TraesCS1A02G561900LC	chr1A	561285443	561286381	Y	Retrotransposon protein, putative, unclassified	tr|Q2R262|Q2R262_ORYSJ	NA	IPR005135: Endonuclease/exonuclease/phosphatase	NA	TE	NA	IPR005135	NA
	TraesCS1A02G562000LC	chr1A	561287715	561287972	Y	Retrotransposon protein, putative, LINE subclass	tr|Q7XEK3|Q7XEK3_ORYSJ	NA	NA	NA	TE	NA	NA	NA
	TraesCS1A02G562100LC	chr1A	561288289	561288615	Y	Cyst nematode resistance protein-like	tr|Q5SMW3|Q5SMW3_ORYSJ	PF13966: zinc-binding in reverse transcriptase	IPR026960: Reverse transcriptase zinc-binding domain	NA	TE?	PF13966	IPR026960	NA
	TraesCS1A02G562200LC	chr1A	561292396	561292797	Y	Emb:.1 protein, putative (Protein of unknown function, DUF642)	AT5G14150.2	NA	NA	NA	U	NA	NA	NA
	TraesCS1A02G562300LC	chr1A	561294128	561294442	Y	Homeobox-leucine zipper family protein / lipid-binding START domain-containing protein	AT4G21750.4	NA	NA	NA	G	NA	NA	NA
	TraesCS1A02G562400LC	chr1A	561295576	561299662	Y	Retrovirus-related Pol polyprotein from transposon TNT 1-94	tr|A0A1D1YE78|A0A1D1YE78_9ARAE	PF14223: gag-polypeptide of LTR copia-type; PF00098: Zinc knuckle; PF13976: GAG-pre-integrase domain; PF00665: Integrase core domain	IPR001584: Integrase, catalytic core; IPR001878: Zinc finger, CCHC-type; IPR012337: Ribonuclease H-like domain; IPR025724: GAG-pre-integrase domain	GO:0003676 MF: nucleic acid binding;GO:0008270 MF: zinc ion binding;GO:0015074 BP: DNA integration	TE	PF14223; PF00098; PF13976; PF00665	IPR001584; IPR001878; IPR012337; IPR025724	GO:0003676; GO:0008270; GO:0015074
	TraesCS1A02G562500LC	chr1A	561298381	561299085	Y	Retrovirus-related Pol polyprotein from transposon TNT 1-94	tr|R7W628|R7W628_AEGTA	PF07727: Reverse transcriptase (RNA-dependent DNA polymerase)	IPR013103: Reverse transcriptase, RNA-dependent DNA polymerase	NA	TE	PF07727	IPR013103	NA
	TraesCS1A02G562600LC	chr1A	561300792	561301223	Y	RNA-directed DNA polymerase (reverse transcriptase)-related family protein	AT3G26855.1	PF13966: zinc-binding in reverse transcriptase	IPR026960: Reverse transcriptase zinc-binding domain	NA	TE	PF13966	IPR026960	NA
	TraesCS1A02G395500	chr1A	561333203	561333506	Y	Teichoic acids export ATP-binding protein TagH	sp|Q8NXS6|TAGH_STAAW	PF13456: Reverse transcriptase-like	IPR012337: Ribonuclease H-like domain	GO:0003676 MF: nucleic acid binding	TE?	PF13456	IPR012337	GO:0003676
	TraesCS1A02G395600	chr1A	561335324	561346990	Y	Homeobox protein, putative	tr|B9RVT3|B9RVT3_RICCO	PF00046: Homeobox domain; PF02791: DDT domain; PF05066: HB1, ASXL, restriction endonuclease HTH domain; PF15612: WSTF, HB1, Itc1p, MBD9 motif 1; PF15613: Williams-Beuren syndrome DDT (WSD), D-TOX E motif	IPR001356: Homeobox domain; IPR007759: HB1/Asxl, restriction endonuclease HTH domain; IPR009057: Homeobox domain-like; IPR018501: DDT domain; IPR028941: WHIM2 domain; IPR028942: WHIM1 domain	GO:0003677 MF: DNA binding;GO:0006351 BP: transcription, DNA-templated;GO:0006355 BP: regulation of transcription, DNA-templated	G	PF00046; PF02791; PF05066; PF15612; PF15613	IPR001356; IPR007759; IPR009057; IPR018501; IPR028941; IPR028942	GO:0003677; GO:0006351; GO:0006355
	TraesCS1A02G562700LC	chr1A	561376229	561380142	Y	LINE-1 reverse transcriptase-like protein	tr|A0A1J3FWP0|A0A1J3FWP0_NOCCA	PF00078: Reverse transcriptase (RNA-dependent DNA polymerase)	IPR000477: Reverse transcriptase domain	NA	TE	PF00078	IPR000477	NA
	TraesCS1A02G562800LC	chr1A	561377981	561379703	Y	ATP-dependent helicase/deoxyribonuclease subunit B	sp|Q18AP0|ADDB_PEPD6	NA	NA	NA	TE?	NA	NA	NA
	TraesCS1A02G562810LC	chr1A	561388871	561390957	N	NA	NA	NA	NA	NA	NA	NA	NA	NA
	TraesCS1A02G562900LC	chr1A	561406410	561407054	Y	Rho guanine nucleotide exchange factor 7	sp|Q14155|ARHG7_HUMAN	NA	NA	NA	G	NA	NA	NA
	TraesCS1A02G563000LC	chr1A	561408992	561409324	Y	DHHC-type zinc finger family protein	AT5G50020.1	NA	NA	NA	TE?	NA	NA	NA
	TraesCS1A02G563100LC	chr1A	561453390	561453707	Y	Glucan endo-1,3-beta-glucosidase 14	tr|A0A151SGU2|A0A151SGU2_CAJCA	NA	NA	NA	G	NA	NA	NA
	TraesCS1A02G395800	chr1A	561496766	561497723	Y	transmembrane protein, putative (DUF679 domain membrane protein 2)	AT3G21550.1	PF05078: Protein of unknown function (DUF679)	IPR007770: Protein of unknown function DUF679	NA	G	PF05078	IPR007770	NA
	TraesCS1A02G563200LC	chr1A	561524179	561524328	Y	Retrovirus-related Pol polyprotein from transposon TNT 1-94	tr|A0A1D1YR54|A0A1D1YR54_9ARAE	NA	NA	NA	TE	NA	NA	NA
	TraesCS1A02G563300LC	chr1A	561565387	561565836	Y	Retrotransposon protein, putative, unclassified	tr|Q2R446|Q2R446_ORYSJ	NA	NA	NA	TE	NA	NA	NA
	TraesCS1A02G563400LC	chr1A	561574784	561575128	Y	Gag-Pol polyprotein	sp|Q89928|POL_HV2EH	PF00078: Reverse transcriptase (RNA-dependent DNA polymerase)	IPR000477: Reverse transcriptase domain	NA	TE	PF00078	IPR000477	NA
	TraesCS1A02G395900	chr1A	561595858	561596417	Y	IBR domain-containing protein	AT1G65430.1	NA	NA	NA	G	NA	NA	NA
	TraesCS1A02G563500LC	chr1A	561604214	561605008	Y	RNA-directed DNA polymerase (Reverse transcriptase)	tr|A2Q338|A2Q338_MEDTR	PF13966: zinc-binding in reverse transcriptase	IPR026960: Reverse transcriptase zinc-binding domain	NA	TE	PF13966	IPR026960	NA
	TraesCS1A02G563600LC	chr1A	561698943	561699222	Y	Glutathione S-transferase T3	tr|A0A1J3HNP1|A0A1J3HNP1_NOCCA	NA	NA	NA	G	NA	NA	NA
	TraesCS1A02G563700LC	chr1A	561770252	561770953	Y	Transcription initiation factor TFIID subunit 1	sp|Q60544|TAF1_MESAU	NA	NA	NA	G	NA	NA	NA
	TraesCS1A02G563800LC	chr1A	561944846	561945049	Y	1-(5-phosphoribosyl)-5-[(5-phosphoribosylamino)methylideneamino] imidazole-4-carboxamide isomerase	sp|Q7NMQ9|HIS4_GLOVI	PF13456: Reverse transcriptase-like	NA	NA	TE?	PF13456	NA	NA
	TraesCS1A02G563900LC	chr1A	561961696	561961983	Y	Endonuclease/exonuclease/phosphatase family protein	tr|A0A072TGK0|A0A072TGK0_MEDTR	NA	IPR005135: Endonuclease/exonuclease/phosphatase	NA	TE?	NA	IPR005135	NA
	TraesCS1A02G396000	chr1A	561967125	561976767	Y	Guanylate-binding protein	tr|A0A0K9PDN4|A0A0K9PDN4_ZOSMR	PF02263: Guanylate-binding protein, N-terminal domain; PF02841: Guanylate-binding protein, C-terminal domain	IPR003191: Guanylate-binding protein, C-terminal; IPR015894: Guanylate-binding protein, N-terminal; IPR027417: P-loop containing nucleoside triphosphate hydrolase; IPR030386: GB1/RHD3-type guanine nucleotide-binding (G) domain	GO:0003924 MF: GTPase activity;GO:0005525 MF: GTP binding	G	PF02263; PF02841	IPR003191; IPR015894; IPR027417; IPR030386	GO:0003924; GO:0005525
	TraesCS1A02G396100	chr1A	562031785	562035379	Y	protein translocase subunit	AT3G51010.1	NA	NA	NA	G	NA	NA	NA
	TraesCS1A02G396200	chr1A	562042147	562043787	Y	Xyloglucan endotransglucosylase/hydrolase	tr|Q56TP3|Q56TP3_WHEAT	PF00722: Glycosyl hydrolases family 16; PF06955: Xyloglucan endo-transglycosylase (XET) C-terminus	IPR000757: Glycoside hydrolase family 16; IPR008263: Glycoside hydrolase, family 16, active site; IPR008264: Beta-glucanase; IPR010713: Xyloglucan endo-transglycosylase, C-terminal; IPR013320: Concanavalin A-like lectin/glucanase domain; IPR016455: Xyloglucan endotransglucosylase/hydrolase	GO:0004553 MF: hydrolase activity, hydrolyzing O-glycosyl compounds;GO:0005618 CC: cell wall;GO:0005975 BP: carbohydrate metabolic process;GO:0006073 BP: cellular glucan metabolic process;GO:0010411 BP: xyloglucan metabolic process;GO:0016762 MF: xyloglucan:xyloglucosyl transferase activity;GO:0042546 BP: cell wall biogenesis;GO:0048046 CC: apoplast	G	PF00722; PF06955	IPR000757; IPR008263; IPR008264; IPR010713; IPR013320; IPR016455	GO:0004553; GO:0005618; GO:0005975; GO:0006073; GO:0010411; GO:0016762; GO:0042546; GO:0048046
	TraesCS1A02G564000LC	chr1A	562042311	562042936	Y	Gpm554	tr|A0A0A9CU69|A0A0A9CU69_ARUDO	NA	NA	NA	G	NA	NA	NA
	TraesCS1A02G396300	chr1A	562118320	562118556	Y	Cyst nematode resistance protein-like	tr|Q5SMW3|Q5SMW3_ORYSJ	NA	NA	NA	G	NA	NA	NA
	TraesCS1A02G564100LC	chr1A	562120821	562121720	Y	Retrotransposon protein, putative, unclassified	tr|Q10QE5|Q10QE5_ORYSJ	PF14529: Endonuclease-reverse transcriptase	IPR005135: Endonuclease/exonuclease/phosphatase	NA	TE	PF14529	IPR005135	NA
	TraesCS1A02G564200LC	chr1A	562121863	562122249	Y	sequence-specific DNA binding transcription factor ATNDX	AT4G03090.5	NA	NA	NA	G	NA	NA	NA
	TraesCS1A02G564300LC	chr1A	562247620	562248282	Y	Retrotransposon protein, putative, unclassified	tr|Q8H0A5|Q8H0A5_ORYSJ	NA	IPR005135: Endonuclease/exonuclease/phosphatase	NA	TE	NA	IPR005135	NA
	TraesCS1A02G396400	chr1A	562316367	562321517	Y	Auxin response factor	tr|A0A1D5RW81|A0A1D5RW81_WHEAT	PF02362: B3 DNA binding domain; PF06507: Auxin response factor	IPR003340: B3 DNA binding domain; IPR010525: Auxin response factor; IPR015300: DNA-binding pseudobarrel domain	GO:0003677 MF: DNA binding;GO:0005634 CC: nucleus;GO:0006355 BP: regulation of transcription, DNA-templated;GO:0009725 BP: response to hormone	G	PF02362; PF06507	IPR003340; IPR010525; IPR015300	GO:0003677; GO:0005634; GO:0006355; GO:0009725
	TraesCS1A02G396500	chr1A	562585471	562588554	Y	UvrABC system protein C	sp|A2REN0|UVRC_STRPG	NA	NA	NA	G	NA	NA	NA
	TraesCS1A02G564400LC	chr1A	562616369	562616830	Y	Peptide chain release factor 1	sp|B8EI32|RF1_METSB	PF04434: SWIM zinc finger	IPR007527: Zinc finger, SWIM-type	GO:0008270 MF: zinc ion binding	G	PF04434	IPR007527	GO:0008270
	TraesCS1A02G564500LC	chr1A	562617079	562617533	Y	Thiamin diphosphate-binding fold (THDP-binding) superfamily protein	AT5G09300.4	NA	NA	NA	G	NA	NA	NA
	TraesCS1A02G564600LC	chr1A	562617758	562618288	Y	Protein FAR1-RELATED SEQUENCE 5	tr|M7YKQ4|M7YKQ4_TRIUA	PF03101: FAR1 DNA-binding domain	IPR004330: FAR1 DNA binding domain	NA	TE	PF03101	IPR004330	NA
	TraesCS1A02G564700LC	chr1A	562698095	562698421	Y	60S ribosomal protein L44	tr|W9RHP1|W9RHP1_9ROSA	PF00935: Ribosomal protein L44	IPR000552: Ribosomal protein L44e; IPR011332: Zinc-binding ribosomal protein	GO:0003735 MF: structural constituent of ribosome;GO:0005622 CC: intracellular;GO:0005840 CC: ribosome;GO:0006412 BP: translation	G	PF00935	IPR000552; IPR011332	GO:0003735; GO:0005622; GO:0005840; GO:0006412
	TraesCS1A02G564800LC	chr1A	562707960	562708313	Y	Zinc finger MYM-type protein 1	tr|A0A0B2QVQ7|A0A0B2QVQ7_GLYSO	NA	NA	NA	TE?	NA	NA	NA
	TraesCS1A02G564900LC	chr1A	562708574	562709658	Y	zinc finger MYM-type-like protein	AT4G09660.1	PF14291: Domain of unknown function (DUF4371)	IPR012337: Ribonuclease H-like domain; IPR025398: Domain of unknown function DUF4371	GO:0003676 MF: nucleic acid binding	TE	PF14291	IPR012337; IPR025398	GO:0003676
	TraesCS1A02G565000LC	chr1A	562710187	562710467	Y	zinc finger MYM-type-like protein	AT4G09660.1	PF05699: hAT family C-terminal dimerisation region	IPR008906: HAT, C-terminal dimerisation domain	GO:0046983 MF: protein dimerization activity	TE	PF05699	IPR008906	GO:0046983
	TraesCS1A02G565100LC	chr1A	562733677	562733890	Y	GTPase Obg	sp|Q3K6K9|OBG_PSEPF	NA	NA	NA	G	NA	NA	NA
	TraesCS1A02G396600	chr1A	562739271	562742144	Y	E3 SUMO-protein ligase MMS21	tr|A0A1E5VZW7|A0A1E5VZW7_9POAL	PF11789: Zinc-finger of the MIZ type in Nse subunit	IPR004181: Zinc finger, MIZ-type; IPR013083: Zinc finger, RING/FYVE/PHD-type	GO:0008270 MF: zinc ion binding	G	PF11789	IPR004181; IPR013083	GO:0008270
	TraesCS1A02G396700	chr1A	562784431	562785955	Y	Fasciclin-like arabinogalactan protein	tr|G7L2R9|G7L2R9_MEDTR	PF02469: Fasciclin domain	IPR000782: FAS1 domain; IPR006311: Twin-arginine translocation pathway, signal sequence	NA	G	PF02469	IPR000782; IPR006311	NA
	TraesCS1A02G565200LC	chr1A	562805855	562807114	Y	Arginine--tRNA ligase	sp|Q8P455|SYR_XANCP	NA	NA	NA	G	NA	NA	NA
	TraesCS1A02G396800	chr1A	562805948	562806817	Y	Fasciclin-like arabinogalactan protein	tr|G7L2R9|G7L2R9_MEDTR	PF02469: Fasciclin domain	IPR000782: FAS1 domain	NA	G	PF02469	IPR000782	NA
	TraesCS1A02G396900	chr1A	562902344	562903176	Y	Glutaredoxin, putative	tr|A0A061E5A7|A0A061E5A7_THECC	PF00462: Glutaredoxin	IPR002109: Glutaredoxin; IPR011905: Glutaredoxin-like, plant II; IPR012336: Thioredoxin-like fold	GO:0009055 MF: electron carrier activity;GO:0015035 MF: protein disulfide oxidoreductase activity;GO:0045454 BP: cell redox homeostasis	G	PF00462	IPR002109; IPR011905; IPR012336	GO:0009055; GO:0015035; GO:0045454
	TraesCS1A02G397000	chr1A	562908419	562912709	Y	1-deoxy-D-xylulose-5-phosphate synthase	tr|A0A1D1Z412|A0A1D1Z412_9ARAE	NA	NA	NA	G	NA	NA	NA
	TraesCS1A02G397100	chr1A	562912852	562915996	Y	Protein-lysine methyltransferase METTL21D	tr|A0A1J3G5F7|A0A1J3G5F7_NOCCA	PF10294: Lysine methyltransferase	IPR019410: Lysine methyltransferase; IPR029063: S-adenosyl-L-methionine-dependent methyltransferase	NA	G	PF10294	IPR019410; IPR029063	NA
	TraesCS1A02G565300LC	chr1A	562919672	562920055	Y	Ribonuclease H-like superfamily protein	AT2G02650.1	PF13456: Reverse transcriptase-like	IPR012337: Ribonuclease H-like domain	GO:0003676 MF: nucleic acid binding	TE	PF13456	IPR012337	GO:0003676
	TraesCS1A02G397200	chr1A	562923034	562923531	Y	Glutaredoxin, putative	tr|A0A061E5A7|A0A061E5A7_THECC	NA	IPR002109: Glutaredoxin; IPR011905: Glutaredoxin-like, plant II; IPR012336: Thioredoxin-like fold	GO:0009055 MF: electron carrier activity;GO:0015035 MF: protein disulfide oxidoreductase activity;GO:0045454 BP: cell redox homeostasis	G	NA	IPR002109; IPR011905; IPR012336	GO:0009055; GO:0015035; GO:0045454
	TraesCS1A02G565400LC	chr1A	562927822	562928597	Y	Proline-rich transmembrane protein 2	sp|D3ZFB6|PRRT2_RAT	NA	NA	NA	G	NA	NA	NA
	TraesCS1A02G565500LC	chr1A	562929116	562937775	Y	Late embryogenesis abundant (LEA) hydroxyproline-rich glycoprotein family	AT1G64065.1	NA	NA	NA	G	NA	NA	NA
1	TraesCS1A02G565600LC	chr1A	562931816	562932002	Y	Disease resistance protein (TIR-NBS-LRR class) family	AT4G16950.6	NA	NA	NA	G	NA	NA	NA
	TraesCS1A02G565700LC	chr1A	562932174	562932953	Y	Transposase	tr|Q49KC9|Q49KC9_PEA	NA	NA	NA	TE	NA	NA	NA
	TraesCS1A02G565800LC	chr1A	562941628	562942296	Y	Transposon protein, putative, Mutator sub-class, expressed	tr|Q2QQX5|Q2QQX5_ORYSJ	PF03108: MuDR family transposase	IPR004332: Transposase, MuDR, plant	NA	TE	PF03108	IPR004332	NA
	TraesCS1A02G565900LC	chr1A	562944315	562945980	Y	Serine/threonine-protein phosphatase 7 long form-like protein	tr|M7ZYF6|M7ZYF6_TRIUA	PF10536: Plant mobile domain	IPR012337: Ribonuclease H-like domain; IPR019557: Aminotransferase-like, plant mobile domain	GO:0003676 MF: nucleic acid binding	TE?	PF10536	IPR012337; IPR019557	GO:0003676
	TraesCS1A02G397300	chr1A	563159275	563162262	Y	Splicing factor U2af small subunit A	tr|R7W3G7|R7W3G7_AEGTA	PF00642: Zinc finger C-x8-C-x5-C-x3-H type (and similar); PF00076: RNA recognition motif. (a.k.a. RRM, RBD, or RNP domain)	IPR000504: RNA recognition motif domain; IPR000571: Zinc finger, CCCH-type; IPR003954: RNA recognition motif domain, eukaryote; IPR009145: U2 auxiliary factor small subunit	GO:0000398 BP: mRNA splicing, via spliceosome;GO:0003676 MF: nucleic acid binding;GO:0003723 MF: RNA binding;GO:0046872 MF: metal ion binding;GO:0089701 CC: U2AF	G	PF00642; PF00076	IPR000504; IPR000571; IPR003954; IPR009145	GO:0000398; GO:0003676; GO:0003723; GO:0046872; GO:0089701
	TraesCS1A02G566000LC	chr1A	563169851	563170195	Y	Retrotransposon protein, putative, unclassified	tr|H2KWP3|H2KWP3_ORYSJ	NA	NA	NA	TE	NA	NA	NA
	TraesCS1A02G566100LC	chr1A	563175641	563176339	Y	Cysteine-rich receptor-like protein kinase 10	tr|M7YPA6|M7YPA6_TRIUA	NA	NA	NA	G	NA	NA	NA
	TraesCS1A02G566200LC	chr1A	563178500	563178820	Y	Non-canonical purine NTP pyrophosphatase	sp|B5RL72|NTPA_BORDL	NA	NA	NA	G	NA	NA	NA
	TraesCS1A02G397400	chr1A	563179574	563181574	Y	Ubiquitin	tr|F6K2D4|F6K2D4_DESAN	PF00240: Ubiquitin family; PF01599: Ribosomal protein S27a	IPR000626: Ubiquitin domain; IPR002906: Ribosomal protein S27a; IPR011332: Zinc-binding ribosomal protein; IPR019954: Ubiquitin conserved site; IPR019956: Ubiquitin; IPR029071: Ubiquitin-related domain	GO:0003735 MF: structural constituent of ribosome;GO:0005515 MF: protein binding;GO:0005840 CC: ribosome;GO:0006412 BP: translation	G	PF00240; PF01599	IPR000626; IPR002906; IPR011332; IPR019954; IPR019956; IPR029071	GO:0003735; GO:0005515; GO:0005840; GO:0006412
	TraesCS1A02G397500	chr1A	563183471	563184200	Y	Ubiquitin	tr|F6K2D4|F6K2D4_DESAN	PF00240: Ubiquitin family; PF01599: Ribosomal protein S27a	IPR000626: Ubiquitin domain; IPR002906: Ribosomal protein S27a; IPR011332: Zinc-binding ribosomal protein; IPR019954: Ubiquitin conserved site; IPR019956: Ubiquitin; IPR029071: Ubiquitin-related domain	GO:0003735 MF: structural constituent of ribosome;GO:0005515 MF: protein binding;GO:0005840 CC: ribosome;GO:0006412 BP: translation	G	PF00240; PF01599	IPR000626; IPR002906; IPR011332; IPR019954; IPR019956; IPR029071	GO:0003735; GO:0005515; GO:0005840; GO:0006412
	TraesCS1A02G397600	chr1A	563185774	563186055	Y	Beta-1,3-galactosyl-O-glycosyl-glycoprotein beta-1,6-N-acetylglucosaminyltransferase	sp|Q9IZK2|GCNT3_BHV4V	PF05699: hAT family C-terminal dimerisation region	IPR008906: HAT, C-terminal dimerisation domain	GO:0046983 MF: protein dimerization activity	TE?	PF05699	IPR008906	GO:0046983
	TraesCS1A02G566300LC	chr1A	563186120	563187004	Y	Zinc finger MYM-type protein 5	tr|A0A151S5Y8|A0A151S5Y8_CAJCA	NA	NA	NA	TE?	NA	NA	NA
	TraesCS1A02G566400LC	chr1A	563238770	563241915	Y	Polypyrimidine tract-binding protein	tr|A0A0A7M614|A0A0A7M614_9SPER	NA	NA	NA	G	NA	NA	NA
	TraesCS1A02G566500LC	chr1A	563261041	563262960	Y	Retrotransposon protein, putative, unclassified	tr|Q2QZV1|Q2QZV1_ORYSJ	PF03372: Endonuclease/Exonuclease/phosphatase family; PF00078: Reverse transcriptase (RNA-dependent DNA polymerase)	IPR000477: Reverse transcriptase domain; IPR005135: Endonuclease/exonuclease/phosphatase	NA	TE	PF03372; PF00078	IPR000477; IPR005135	NA
	TraesCS1A02G566600LC	chr1A	563263472	563264640	Y	RNA-directed DNA polymerase (Reverse transcriptase)-related family protein	tr|A0A1I9LSY1|A0A1I9LSY1_ARATH	PF13966: zinc-binding in reverse transcriptase	IPR026960: Reverse transcriptase zinc-binding domain	NA	TE	PF13966	IPR026960	NA
	TraesCS1A02G566700LC	chr1A	563264762	563265431	Y	evolutionarily conserved C-terminal region 6	AT3G17330.3	NA	NA	NA	G	NA	NA	NA
	TraesCS1A02G566800LC	chr1A	563269641	563270426	Y	ATP-dependent RNA helicase dbp4	sp|A1DNF9|DBP4_NEOFI	NA	NA	NA	TE?	NA	NA	NA
	TraesCS1A02G566900LC	chr1A	563270167	563271777	Y	Retrovirus-related Pol polyprotein from transposon TNT 1-94	tr|A0A1D1YY40|A0A1D1YY40_9ARAE	PF07727: Reverse transcriptase (RNA-dependent DNA polymerase)	IPR013103: Reverse transcriptase, RNA-dependent DNA polymerase	NA	TE	PF07727	IPR013103	NA
	TraesCS1A02G397700	chr1A	563271961	563274183	Y	transmembrane protein, putative (DUF594)	AT5G45540.1	PF13968: Domain of unknown function (DUF4220)	IPR025315: Domain of unknown function DUF4220	NA	G	PF13968	IPR025315	NA
	TraesCS1A02G567000LC	chr1A	563276801	563281947	Y	F-box domain containing protein	tr|B6T4H2|B6T4H2_MAIZE	NA	NA	NA	TE?	NA	NA	NA
	TraesCS1A02G567100LC	chr1A	563284676	563288888	Y	Protein FAR1-RELATED SEQUENCE 5	tr|M8BU25|M8BU25_AEGTA	PF03101: FAR1 DNA-binding domain; PF10551: MULE transposase domain; PF04434: SWIM zinc finger	IPR001878: Zinc finger, CCHC-type; IPR004330: FAR1 DNA binding domain; IPR006564: Zinc finger, PMZ-type; IPR007527: Zinc finger, SWIM-type; IPR018289: MULE transposase domain	GO:0003676 MF: nucleic acid binding;GO:0008270 MF: zinc ion binding	TE	PF03101; PF10551; PF04434	IPR001878; IPR004330; IPR006564; IPR007527; IPR018289	GO:0003676; GO:0008270
	TraesCS1A02G567200LC	chr1A	563291736	563292573	Y	GRF zinc finger family protein, expressed	tr|Q7XDU8|Q7XDU8_ORYSJ	NA	NA	NA	TE?	NA	NA	NA
	TraesCS1A02G567300LC	chr1A	563313710	563322307	Y	evolutionarily conserved C-terminal region 5	AT3G13060.2	NA	NA	NA	G	NA	NA	NA
	TraesCS1A02G397800	chr1A	563322446	563324307	Y	Replication protein A subunit	tr|A0A1D1Y4J1|A0A1D1Y4J1_9ARAE	NA	IPR011991: Winged helix-turn-helix DNA-binding domain; IPR012340: Nucleic acid-binding, OB-fold	NA	G	NA	IPR011991; IPR012340	NA
	TraesCS1A02G567400LC	chr1A	563408024	563408893	Y	cytochrome P450, family 72, subfamily A, polypeptide 13	AT3G14660.3	NA	NA	NA	G	NA	NA	NA
	TraesCS1A02G397900	chr1A	563412159	563414426	Y	transmembrane protein, putative (DUF594)	AT5G45540.1	PF13968: Domain of unknown function (DUF4220); PF04578: Protein of unknown function, DUF594	IPR007658: Protein of unknown function DUF594; IPR025315: Domain of unknown function DUF4220	NA	G	PF13968; PF04578	IPR007658; IPR025315	NA
	TraesCS1A02G398000	chr1A	563416458	563417354	Y	alpha/beta-Hydrolases superfamily protein	AT2G03140.2	NA	NA	NA	G	NA	NA	NA
	TraesCS1A02G398100	chr1A	563594961	563599215	Y	Beta purothionin	tr|Q9T0P2|Q9T0P2_WHEAT	NA	NA	NA	G	NA	NA	NA
	TraesCS1A02G567500LC	chr1A	563600115	563600696	Y	Polynucleotidyl transferase, ribonuclease H-like superfamily protein	AT1G04625.1	PF13456: Reverse transcriptase-like	IPR012337: Ribonuclease H-like domain	GO:0003676 MF: nucleic acid binding	TE	PF13456	IPR012337	GO:0003676
	TraesCS1A02G567600LC	chr1A	563600994	563601362	Y	Retrotransposon protein, putative, unclassified	tr|Q33AJ4|Q33AJ4_ORYSJ	NA	NA	NA	TE	NA	NA	NA
	TraesCS1A02G567700LC	chr1A	563601378	563603996	Y	LINE-1 reverse transcriptase	tr|A0A1D1ZAL7|A0A1D1ZAL7_9ARAE	PF00078: Reverse transcriptase (RNA-dependent DNA polymerase)	IPR000477: Reverse transcriptase domain; IPR005135: Endonuclease/exonuclease/phosphatase	NA	TE	PF00078	IPR000477; IPR005135	NA
	TraesCS1A02G567800LC	chr1A	563606334	563606722	Y	Beta purothionin	tr|B8YLY9|B8YLY9_TRIMO	NA	NA	NA	G	NA	NA	NA
	TraesCS1A02G398200	chr1A	563608918	563610026	Y	Beta purothionin	tr|B8YM17|B8YM17_TRIUA	PF00321: Plant thionin	IPR001010: Thionin	GO:0006952 BP: defense response	G	PF00321	IPR001010	GO:0006952
	TraesCS1A02G567900LC	chr1A	563677387	563678685	Y	AT-rich interactive domain-containing protein 2	tr|A0A151SKL2|A0A151SKL2_CAJCA	NA	NA	NA	G	NA	NA	NA
	TraesCS1A02G398300	chr1A	563678782	563684009	Y	RING/U-box superfamily protein	AT3G15070.2	PF13639: Ring finger domain	IPR001841: Zinc finger, RING-type; IPR013083: Zinc finger, RING/FYVE/PHD-type	GO:0005515 MF: protein binding;GO:0008270 MF: zinc ion binding	G	PF13639	IPR001841; IPR013083	GO:0005515; GO:0008270
	TraesCS1A02G398400	chr1A	563684317	563686065	Y	Ras-related protein, expressed	tr|D8L9F8|D8L9F8_WHEAT	PF00071: Ras family	IPR001806: Small GTPase superfamily; IPR005225: Small GTP-binding protein domain; IPR027417: P-loop containing nucleoside triphosphate hydrolase	GO:0003924 MF: GTPase activity;GO:0005525 MF: GTP binding	G	PF00071	IPR001806; IPR005225; IPR027417	GO:0003924; GO:0005525
	TraesCS1A02G398500	chr1A	563686386	563687850	Y	F-box family protein	AT1G10110.1	NA	IPR001810: F-box domain	GO:0005515 MF: protein binding	TE?	NA	IPR001810	GO:0005515
	TraesCS1A02G398600	chr1A	563689951	563691765	Y	F-box protein (DUF295)	AT4G22060.1	PF03478: Protein of unknown function (DUF295)	IPR001810: F-box domain; IPR005174: Domain unknown function DUF295	GO:0005515 MF: protein binding	TE?	PF03478	IPR001810; IPR005174	GO:0005515
	TraesCS1A02G568000LC	chr1A	563712381	563713325	Y	Helicase-like protein	tr|Q9AYF0|Q9AYF0_ORYSJ	NA	NA	NA	TE?	NA	NA	NA
	TraesCS1A02G568100LC	chr1A	563716001	563717422	Y	ATP-dependent DNA helicase PIF1	tr|A0A151RQB0|A0A151RQB0_CAJCA	PF05970: PIF1-like helicase	IPR010285: DNA helicase Pif1-like; IPR027417: P-loop containing nucleoside triphosphate hydrolase	GO:0000723 BP: telomere maintenance;GO:0003678 MF: DNA helicase activity;GO:0006281 BP: DNA repair	TE?	PF05970	IPR010285; IPR027417	GO:0000723; GO:0003678; GO:0006281
	TraesCS1A02G398700	chr1A	563722766	563723242	Y	EMS-MUTAGENIZED BRI1 SUPPRESSOR 1	AT1G71220.3	NA	NA	NA	G	NA	NA	NA
	TraesCS1A02G568200LC	chr1A	563754923	563757011	Y	Collagen alpha-1(VI) chain	sp|Q801S8|CO6A1_XENLA	NA	NA	NA	G	NA	NA	NA
	TraesCS1A02G398800	chr1A	563758221	563759617	Y	Brevis radix-like protein	tr|A0A072TLT2|A0A072TLT2_MEDTR	PF08381: Transcription factor regulating root and shoot growth via Pin3	IPR013591: Brevis radix (BRX) domain	NA	G	PF08381	IPR013591	NA
	TraesCS1A02G398900	chr1A	563764608	563766880	Y	F-box protein (DUF295)	AT4G22060.1	NA	IPR001810: F-box domain	GO:0005515 MF: protein binding	TE?	NA	IPR001810	GO:0005515
	TraesCS1A02G399000	chr1A	563768608	563770924	Y	F-box protein (DUF295)	AT4G22660.1	PF03478: Protein of unknown function (DUF295)	IPR001810: F-box domain; IPR005174: Domain unknown function DUF295	GO:0005515 MF: protein binding	TE?	PF03478	IPR001810; IPR005174	GO:0005515
	TraesCS1A02G399100	chr1A	563773828	563775506	Y	F-box protein (DUF295)	AT4G22060.1	PF00646: F-box domain; PF03478: Protein of unknown function (DUF295)	IPR001810: F-box domain; IPR005174: Domain unknown function DUF295	GO:0005515 MF: protein binding	TE?	PF00646; PF03478	IPR001810; IPR005174	GO:0005515
	TraesCS1A02G568300LC	chr1A	563778777	563779826	Y	RNA-binding protein Nova	tr|A0A061S933|A0A061S933_9CHLO	PF00013: KH domain	IPR004088: K Homology domain, type 1; IPR009019: K homology domain, prokaryotic type; IPR015946: K homology domain-like, alpha/beta	GO:0003723 MF: RNA binding	G	PF00013	IPR004088; IPR009019; IPR015946	GO:0003723
	TraesCS1A02G568400LC	chr1A	563782286	563782645	Y	Carboxypeptidase	tr|K3YSA8|K3YSA8_SETIT	NA	NA	NA	G	NA	NA	NA
	TraesCS1A02G399200	chr1A	563784236	563784838	Y	F-box protein	tr|G7IB95|G7IB95_MEDTR	PF03478: Protein of unknown function (DUF295)	IPR005174: Domain unknown function DUF295	NA	TE?	PF03478	IPR005174	NA
	TraesCS1A02G399300	chr1A	563791384	563799732	Y	F-box protein (DUF295)	AT4G22060.1	PF03478: Protein of unknown function (DUF295)	IPR001810: F-box domain; IPR005174: Domain unknown function DUF295	GO:0005515 MF: protein binding	TE?	PF03478	IPR001810; IPR005174	GO:0005515
	TraesCS1A02G568500LC	chr1A	563802032	563804152	Y	Peroxisomal fatty acid beta-oxidation multifunctional protein	sp|Q8W1L6|MFP_ORYSJ	NA	NA	NA	G	NA	NA	NA
	TraesCS1A02G399400	chr1A	563818671	563823103	Y	Wuschel-related homeobox protein, putative	tr|G7KXX1|G7KXX1_MEDTR	PF00046: Homeobox domain	IPR001356: Homeobox domain; IPR009057: Homeobox domain-like	GO:0003677 MF: DNA binding	G	PF00046	IPR001356; IPR009057	GO:0003677
	TraesCS1A02G568600LC	chr1A	563989170	563989556	Y	Ethylene-responsive transcription factor ERF091	tr|M8AWK4|M8AWK4_AEGTA	NA	NA	NA	G	NA	NA	NA
	TraesCS1A02G399500	chr1A	564039745	564040901	Y	Ethylene-responsive transcription factor	tr|W9SHD2|W9SHD2_9ROSA	PF00847: AP2 domain	IPR001471: AP2/ERF domain; IPR016177: DNA-binding domain	GO:0003677 MF: DNA binding;GO:0003700 MF: transcription factor activity, sequence-specific DNA binding;GO:0006355 BP: regulation of transcription, DNA-templated	G	PF00847	IPR001471; IPR016177	GO:0003677; GO:0003700; GO:0006355
	TraesCS1A02G399600	chr1A	564084739	564087493	Y	60S ribosomal protein L18A	tr|B6T286|B6T286_MAIZE	NA	NA	NA	G	NA	NA	NA
	TraesCS1A02G399700	chr1A	564092095	564096290	Y	B3 domain-containing protein	tr|R7WDS4|R7WDS4_AEGTA	PF02362: B3 DNA binding domain	IPR003340: B3 DNA binding domain; IPR015300: DNA-binding pseudobarrel domain	GO:0003677 MF: DNA binding	G	PF02362	IPR003340; IPR015300	GO:0003677
	TraesCS1A02G399800	chr1A	564100030	564102644	Y	60S ribosomal protein L18a	tr|M8BT65|M8BT65_AEGTA	PF01775: Ribosomal proteins 50S-L18Ae/60S-L20/60S-L18A	IPR021138: 60S ribosomal protein L18a/ L20, eukaryotes; IPR023573: Ribosomal protein 50S-L18Ae/60S-L20/60S-L18A; IPR028877: 50S ribosomal protein L18Ae/60S ribosomal protein L20 and L18a	GO:0003735 MF: structural constituent of ribosome;GO:0005840 CC: ribosome;GO:0006412 BP: translation	G	PF01775	IPR021138; IPR023573; IPR028877	GO:0003735; GO:0005840; GO:0006412
	TraesCS1A02G399900	chr1A	564116329	564118205	Y	Cytochrome b561 domain-containing protein	tr|A0A1E5VE99|A0A1E5VE99_9POAL	PF03188: Eukaryotic cytochrome b561	IPR006593: Cytochrome b561/ferric reductase transmembrane	NA	G	PF03188	IPR006593	NA
	TraesCS1A02G400000	chr1A	564139542	564140223	Y	BTB/POZ domain containing protein	tr|Q7XEG1|Q7XEG1_ORYSJ	PF00651: BTB/POZ domain	IPR000210: BTB/POZ domain; IPR011333: SKP1/BTB/POZ domain	GO:0005515 MF: protein binding	G	PF00651	IPR000210; IPR011333	GO:0005515
	TraesCS1A02G568700LC	chr1A	564140261	564141144	Y	BTB/POZ domain containing protein	tr|Q7XEA7|Q7XEA7_ORYSJ	PF00917: MATH domain	IPR002083: MATH/TRAF domain; IPR008974: TRAF-like	GO:0005515 MF: protein binding	G	PF00917	IPR002083; IPR008974	GO:0005515
	TraesCS1A02G568800LC	chr1A	564156401	564158287	Y	Transposon protein, putative, Mutator sub-class	tr|Q2RB42|Q2RB42_ORYSJ	PF10551: MULE transposase domain	IPR018289: MULE transposase domain	NA	TE	PF10551	IPR018289	NA
	TraesCS1A02G568900LC	chr1A	564181859	564184109	Y	Thymidylate kinase	sp|C1ES32|KTHY_BACC3	NA	NA	NA	G	NA	NA	NA
	TraesCS1A02G569000LC	chr1A	564195794	564196138	Y	Transposon protein, putative, CACTA, En/Spm sub-class	tr|Q2R316|Q2R316_ORYSJ	PF13963: Transposase-associated domain	IPR029480: Transposase-associated domain	NA	TE	PF13963	IPR029480	NA
	TraesCS1A02G569100LC	chr1A	564196200	564196870	Y	Transposon protein, putative, CACTA, En/Spm sub-class	tr|Q2R316|Q2R316_ORYSJ	PF13960: Domain of unknown function (DUF4218)	IPR025452: Domain of unknown function DUF4218	NA	TE	PF13960	IPR025452	NA
	TraesCS1A02G569200LC	chr1A	564236991	564237510	Y	Glutathione S-transferase T3	tr|A0A1J3HNP1|A0A1J3HNP1_NOCCA	NA	NA	NA	G	NA	NA	NA
	TraesCS1A02G400100	chr1A	564259937	564260206	Y	Guanine nucleotide exchange factor SDC25	sp|A7A0P0|SDC25_YEAS7	NA	NA	NA	G	NA	NA	NA
	TraesCS1A02G569300LC	chr1A	564261585	564262820	Y	BTB/POZ domain containing protein	tr|Q7XEA7|Q7XEA7_ORYSJ	PF00651: BTB/POZ domain	IPR000210: BTB/POZ domain; IPR002083: MATH/TRAF domain; IPR008974: TRAF-like; IPR011333: SKP1/BTB/POZ domain	GO:0005515 MF: protein binding	G	PF00651	IPR000210; IPR002083; IPR008974; IPR011333	GO:0005515
	TraesCS1A02G569400LC	chr1A	564270893	564271270	Y	Eukaryotic translation initiation factor 3 subunit E	sp|Q5ZLA5|EIF3E_CHICK	NA	NA	NA	G	NA	NA	NA
	TraesCS1A02G400200	chr1A	564276653	564279542	Y	Urease accessory protein ureG	tr|B6STQ5|B6STQ5_MAIZE	PF02492: CobW/HypB/UreG, nucleotide-binding domain	IPR003495: CobW/HypB/UreG, nucleotide-binding domain; IPR004400: Urease accessory protein UreG; IPR027417: P-loop containing nucleoside triphosphate hydrolase	GO:0003924 MF: GTPase activity;GO:0006807 BP: nitrogen compound metabolic process;GO:0016151 MF: nickel cation binding	G	PF02492	IPR003495; IPR004400; IPR027417	GO:0003924; GO:0006807; GO:0016151
	TraesCS1A02G400300	chr1A	564300854	564310247	Y	Phosphoinositide phosphatase family protein	tr|B9H663|B9H663_POPTR	PF02383: SacI homology domain	IPR002013: SAC domain	GO:0042578 MF: phosphoric ester hydrolase activity	G	PF02383	IPR002013	GO:0042578
	TraesCS1A02G569500LC	chr1A	564310796	564311275	Y	Reverse transcriptase	tr|V9H026|V9H026_ARATH	PF13966: zinc-binding in reverse transcriptase	IPR026960: Reverse transcriptase zinc-binding domain	NA	TE	PF13966	IPR026960	NA
	TraesCS1A02G400400	chr1A	564320153	564320347	Y	Phosphatase 2C family protein	tr|A0A061DHF3|A0A061DHF3_THECC	PF00481: Protein phosphatase 2C	IPR001932: PPM-type phosphatase domain	GO:0003824 MF: catalytic activity	G	PF00481	IPR001932	GO:0003824
	TraesCS1A02G569600LC	chr1A	564321484	564323615	Y	BRCA1-associated protein	tr|M8A982|M8A982_TRIUA	NA	NA	NA	G	NA	NA	NA
	TraesCS1A02G569700LC	chr1A	564324166	564324587	Y	Serine/threonine-protein kinase Sgk3	sp|Q5R7A7|SGK3_PONAB	NA	NA	NA	G	NA	NA	NA
	TraesCS1A02G569800LC	chr1A	564324879	564325901	Y	Kinase family protein	tr|D7KWJ3|D7KWJ3_ARALL	NA	IPR011009: Protein kinase-like domain	NA	G	NA	IPR011009	NA
	TraesCS1A02G569900LC	chr1A	564327373	564327528	Y	Transposon protein, putative, Mariner sub-class	tr|Q2R3S6|Q2R3S6_ORYSJ	NA	NA	NA	TE	NA	NA	NA
	TraesCS1A02G570000LC	chr1A	564327700	564327960	Y	Transposase	tr|Q8W1P2|Q8W1P2_WHEAT	NA	NA	NA	TE	NA	NA	NA
	TraesCS1A02G570100LC	chr1A	564329795	564330157	Y	Transducin family protein / WD-40 repeat family protein	AT5G43930.4	NA	NA	NA	G	NA	NA	NA
	TraesCS1A02G570200LC	chr1A	564330895	564331269	Y	Cytochrome P450 family protein	tr|Q109E7|Q109E7_ORYSJ	PF00067: Cytochrome P450	IPR001128: Cytochrome P450	GO:0005506 MF: iron ion binding;GO:0016705 MF: oxidoreductase activity, acting on paired donors, with incorporation or reduction of molecular oxygen;GO:0020037 MF: heme binding;GO:0055114 BP: oxidation-reduction process	G	PF00067	IPR001128	GO:0005506; GO:0016705; GO:0020037; GO:0055114
	TraesCS1A02G570300LC	chr1A	564333531	564335489	Y	F-box protein	tr|M8CCC9|M8CCC9_AEGTA	PF00646: F-box domain	IPR001810: F-box domain	GO:0005515 MF: protein binding	TE?	PF00646	IPR001810	GO:0005515
	TraesCS1A02G570400LC	chr1A	564390723	564391089	Y	Retrotransposon protein, putative, unclassified, expressed	tr|Q2QYQ5|Q2QYQ5_ORYSJ	NA	NA	NA	TE	NA	NA	NA
	TraesCS1A02G400500	chr1A	564392367	564395626	Y	Dehydrin 3 protein	tr|I6XY81|I6XY81_PINMU	PF04481: Protein of unknown function (DUF561)	IPR007570: Uncharacterised protein family Ycf23; IPR013785: Aldolase-type TIM barrel	GO:0003824 MF: catalytic activity	G	PF04481	IPR007570; IPR013785	GO:0003824
	TraesCS1A02G400600	chr1A	564395728	564396899	Y	6-phosphogluconate dehydrogenase-like protein	tr|G7L8W3|G7L8W3_MEDTR	PF03446: NAD binding domain of 6-phosphogluconate dehydrogenase; PF14833: NAD-binding of NADP-dependent 3-hydroxyisobutyrate dehydrogenase	IPR006115: 6-phosphogluconate dehydrogenase, NADP-binding; IPR008927: 6-phosphogluconate dehydrogenase C-terminal domain-like; IPR013328: 6-phosphogluconate dehydrogenase, domain 2; IPR015815: 3-hydroxyisobutyrate dehydrogenase-related; IPR016040: NAD(P)-binding domain; IPR029154: 3-hydroxyisobutyrate dehydrogenase, NAD-binding domain	GO:0004616 MF: phosphogluconate dehydrogenase (decarboxylating) activity;GO:0016491 MF: oxidoreductase activity;GO:0051287 MF: NAD binding;GO:0055114 BP: oxidation-reduction process	G	PF03446; PF14833	IPR006115; IPR008927; IPR013328; IPR015815; IPR016040; IPR029154	GO:0004616; GO:0016491; GO:0051287; GO:0055114
	TraesCS1A02G400700	chr1A	564396988	564397638	Y	transmembrane protein	AT1G06475.1	NA	NA	NA	G	NA	NA	NA
	TraesCS1A02G570500LC	chr1A	564404058	564405086	Y	Transposon protein, putative, Pong sub-class	tr|Q2QVI6|Q2QVI6_ORYSJ	PF04827: Plant transposon protein	IPR006912: Harbinger transposase-derived protein	GO:0016788 MF: hydrolase activity, acting on ester bonds	TE	PF04827	IPR006912	GO:0016788
	TraesCS1A02G570600LC	chr1A	564405266	564406343	Y	Glutathione S-transferase T3	tr|A0A1J3JN44|A0A1J3JN44_NOCCA	PF14303: No apical meristem-associated C-terminal domain	IPR029466: No apical meristem-associated, C-terminal domain	NA	G	PF14303	IPR029466	NA
	TraesCS1A02G570700LC	chr1A	564412484	564412690	Y	Transposon protein, putative, Pong sub-class	tr|Q10J52|Q10J52_ORYSJ	NA	NA	NA	TE	NA	NA	NA
	TraesCS1A02G570800LC	chr1A	564526671	564527126	Y	Post-GPI attachment to proteins factor 3	sp|A8WFS8|PGAP3_DANRE	NA	NA	NA	G	NA	NA	NA
	TraesCS1A02G400800	chr1A	564567307	564568449	Y	F-box protein	tr|M8CCC9|M8CCC9_AEGTA	NA	IPR001810: F-box domain	GO:0005515 MF: protein binding	TE?	NA	IPR001810	GO:0005515
	TraesCS1A02G400900	chr1A	564572469	564574666	Y	F-box protein	tr|M8CCC9|M8CCC9_AEGTA	PF00646: F-box domain	IPR001810: F-box domain	GO:0005515 MF: protein binding	TE?	PF00646	IPR001810	GO:0005515
	TraesCS1A02G570900LC	chr1A	564576275	564577204	Y	F-box protein	tr|M8CCC9|M8CCC9_AEGTA	NA	NA	NA	TE?	NA	NA	NA
	TraesCS1A02G401000	chr1A	564581501	564598568	Y	ARM repeat superfamily protein	AT5G18980.1	NA	IPR011989: Armadillo-like helical; IPR016024: Armadillo-type fold	GO:0005488 MF: binding	G	NA	IPR011989; IPR016024	GO:0005488
	TraesCS1A02G571000LC	chr1A	564605286	564610030	Y	ARM repeat superfamily protein	tr|A0A061ET59|A0A061ET59_THECC	NA	IPR011989: Armadillo-like helical; IPR016024: Armadillo-type fold	GO:0005488 MF: binding	G	NA	IPR011989; IPR016024	GO:0005488
	TraesCS1A02G571100LC	chr1A	564610180	564621246	Y	ARM repeat superfamily protein	AT5G18980.1	NA	NA	NA	G	NA	NA	NA
	TraesCS1A02G401100	chr1A	564611728	564614591	Y	F12P19.7 isoform 1	tr|A0A061EFI3|A0A061EFI3_THECC	NA	NA	NA	G	NA	NA	NA
	TraesCS1A02G571200LC	chr1A	564627786	564628556	Y	stomatal closure actin-binding-like protein	AT2G40820.2	NA	NA	NA	G	NA	NA	NA
	TraesCS1A02G571300LC	chr1A	564628573	564630761	Y	ARM repeat superfamily protein	tr|A0A061ET59|A0A061ET59_THECC	NA	IPR011989: Armadillo-like helical; IPR016024: Armadillo-type fold	GO:0005488 MF: binding	G	NA	IPR011989; IPR016024	GO:0005488
	TraesCS1A02G401200	chr1A	564663908	564666172	Y	Ubiquitin carboxyl-terminal hydrolase 2	tr|M8A7D0|M8A7D0_TRIUA	PF13968: Domain of unknown function (DUF4220); PF04578: Protein of unknown function, DUF594	IPR007658: Protein of unknown function DUF594; IPR025315: Domain of unknown function DUF4220	NA	G	PF13968; PF04578	IPR007658; IPR025315	NA
	TraesCS1A02G401300	chr1A	564748666	564752668	Y	Ubiquitin carboxyl-terminal hydrolase 2	tr|M8A7D0|M8A7D0_TRIUA	PF13968: Domain of unknown function (DUF4220); PF04578: Protein of unknown function, DUF594	IPR007658: Protein of unknown function DUF594; IPR025315: Domain of unknown function DUF4220	NA	G	PF13968; PF04578	IPR007658; IPR025315	NA
	TraesCS1A02G401400	chr1A	564758787	564761591	Y	Ubiquitin carboxyl-terminal hydrolase 2	tr|M8A7D0|M8A7D0_TRIUA	PF13968: Domain of unknown function (DUF4220); PF04578: Protein of unknown function, DUF594	IPR007658: Protein of unknown function DUF594; IPR025315: Domain of unknown function DUF4220	NA	G	PF13968; PF04578	IPR007658; IPR025315	NA
	TraesCS1A02G571400LC	chr1A	564803734	564804384	Y	LINE-1 reverse transcriptase like	tr|A0A0B2R0V5|A0A0B2R0V5_GLYSO	PF00078: Reverse transcriptase (RNA-dependent DNA polymerase)	IPR000477: Reverse transcriptase domain	NA	TE	PF00078	IPR000477	NA
	TraesCS1A02G571500LC	chr1A	564804493	564804792	Y	LINE-1 reverse transcriptase	tr|A0A199V9F3|A0A199V9F3_ANACO	NA	NA	NA	TE	NA	NA	NA
	TraesCS1A02G571600LC	chr1A	564808374	564809200	Y	1,4-alpha-glucan branching enzyme GlgB	sp|Q46TF2|GLGB_CUPPJ	NA	NA	NA	G	NA	NA	NA
	TraesCS1A02G401500	chr1A	565009754	565010526	Y	Alpha-galactosidase	sp|Q9P4V4|MEL_ZYGMR	NA	NA	NA	G	NA	NA	NA
	TraesCS1A02G401600	chr1A	565021713	565022206	Y	BMP/retinoic acid-inducible neural-specific protein 3	sp|Q499E0|BRNP3_MOUSE	NA	NA	NA	G	NA	NA	NA
	TraesCS1A02G571700LC	chr1A	565028190	565028633	Y	Retrotransposon protein, putative, unclassified, expressed	tr|Q2QYQ5|Q2QYQ5_ORYSJ	NA	NA	NA	TE	NA	NA	NA
	TraesCS1A02G571800LC	chr1A	565043496	565044119	Y	Retrovirus-related Pol polyprotein from transposon TNT 1-94	tr|M7ZQ19|M7ZQ19_TRIUA	NA	NA	NA	TE	NA	NA	NA
	TraesCS1A02G571900LC	chr1A	565046151	565047314	Y	Retrovirus-related Pol polyprotein from transposon TNT 1-94	tr|M7ZQ19|M7ZQ19_TRIUA	NA	NA	NA	TE	NA	NA	NA
	TraesCS1A02G572000LC	chr1A	565048659	565049266	Y	Transposon protein, putative, CACTA, En/Spm sub-class	tr|Q2RB37|Q2RB37_ORYSJ	PF13952: Domain of unknown function (DUF4216)	IPR025312: Domain of unknown function DUF4216	NA	TE	PF13952	IPR025312	NA
	TraesCS1A02G572100LC	chr1A	565061260	565061505	Y	RNase H family protein	AT5G51080.3	PF13456: Reverse transcriptase-like	IPR012337: Ribonuclease H-like domain	GO:0003676 MF: nucleic acid binding	TE	PF13456	IPR012337	GO:0003676
	TraesCS1A02G401700	chr1A	565085889	565086380	Y	BMP/retinoic acid-inducible neural-specific protein 3	sp|Q499E0|BRNP3_MOUSE	NA	NA	NA	G	NA	NA	NA
	TraesCS1A02G572200LC	chr1A	565117869	565120014	Y	Subtilisin-like protease	tr|A0A0B2RAJ2|A0A0B2RAJ2_GLYSO	NA	NA	NA	G	NA	NA	NA
	TraesCS1A02G572300LC	chr1A	565121904	565137585	Y	Cysteine--tRNA ligase	tr|A0A0K9PF69|A0A0K9PF69_ZOSMR	PF01406: tRNA synthetases class I (C) catalytic domain	IPR009080: Aminoacyl-tRNA synthetase, class Ia, anticodon-binding; IPR014729: Rossmann-like alpha/beta/alpha sandwich fold; IPR015803: Cysteine-tRNA ligase; IPR024909: Cysteinyl-tRNA synthetase/mycothiol ligase; IPR032678: tRNA synthetases class I, catalytic domain	GO:0000166 MF: nucleotide binding;GO:0004812 MF: aminoacyl-tRNA ligase activity;GO:0004817 MF: cysteine-tRNA ligase activity;GO:0005524 MF: ATP binding;GO:0006418 BP: tRNA aminoacylation for protein translation;GO:0006423 BP: cysteinyl-tRNA aminoacylation	G	PF01406	IPR009080; IPR014729; IPR015803; IPR024909; IPR032678	GO:0000166; GO:0004812; GO:0004817; GO:0005524; GO:0006418; GO:0006423
	TraesCS1A02G572400LC	chr1A	565153550	565153909	Y	Transposon protein, putative, CACTA, En/Spm sub-class	tr|Q53KF9|Q53KF9_ORYSJ	NA	NA	NA	TE	NA	NA	NA
	TraesCS1A02G572500LC	chr1A	565153928	565154336	Y	Transposase	tr|Q0GK12|Q0GK12_9POAL	PF13359: DDE superfamily endonuclease	IPR027806: Harbinger transposase-derived nuclease domain	NA	TE	PF13359	IPR027806	NA
	TraesCS1A02G572600LC	chr1A	565154946	565155834	Y	Myb/SANT-like DNA-binding domain protein	tr|A0A072U2X2|A0A072U2X2_MEDTR	PF12776: Myb/SANT-like DNA-binding domain	IPR024752: Myb/SANT-like domain	NA	TE?	PF12776	IPR024752	NA
	TraesCS1A02G572700LC	chr1A	565176564	565176710	Y	Chromodomain-helicase-DNA-binding protein 8	sp|B0R0I6|CHD8_DANRE	NA	NA	NA	TE?	NA	NA	NA
	TraesCS1A02G572800LC	chr1A	565190694	565190945	Y	RNA-directed DNA polymerase (Reverse transcriptase)	tr|A2Q338|A2Q338_MEDTR	NA	NA	NA	TE	NA	NA	NA
	TraesCS1A02G572900LC	chr1A	565198143	565198652	Y	Endonuclease/exonuclease/phosphatase family protein	tr|A0A072VES6|A0A072VES6_MEDTR	PF03372: Endonuclease/Exonuclease/phosphatase family	IPR005135: Endonuclease/exonuclease/phosphatase	NA	TE?	PF03372	IPR005135	NA
	TraesCS1A02G401800	chr1A	565291854	565295194	Y	WRKY transcription factor	tr|A0A191XX44|A0A191XX44_WHEAT	PF03106: WRKY DNA -binding domain	IPR003657: WRKY domain	GO:0003700 MF: transcription factor activity, sequence-specific DNA binding;GO:0006355 BP: regulation of transcription, DNA-templated;GO:0043565 MF: sequence-specific DNA binding	G	PF03106	IPR003657	GO:0003700; GO:0006355; GO:0043565
	TraesCS1A02G573000LC	chr1A	565376008	565376516	Y	L-gulonolactone oxidase	tr|M8CUI7|M8CUI7_AEGTA	NA	NA	NA	G	NA	NA	NA
	TraesCS1A02G573100LC	chr1A	565391588	565402514	Y	F-box domain containing protein	tr|Q8LM69|Q8LM69_ORYSJ	NA	IPR001810: F-box domain	GO:0005515 MF: protein binding	TE?	NA	IPR001810	GO:0005515
	TraesCS1A02G401900	chr1A	565420551	565422889	Y	Receptor-like kinase	tr|G7ZYY0|G7ZYY0_MEDTR	PF00069: Protein kinase domain	IPR000719: Protein kinase domain; IPR008271: Serine/threonine-protein kinase, active site; IPR011009: Protein kinase-like domain	GO:0004672 MF: protein kinase activity;GO:0005524 MF: ATP binding;GO:0006468 BP: protein phosphorylation	G	PF00069	IPR000719; IPR008271; IPR011009	GO:0004672; GO:0005524; GO:0006468
	TraesCS1A02G402000	chr1A	565517664	565519636	Y	Orphans transcription factor	tr|B4FJV6|B4FJV6_MAIZE	NA	IPR014977: WRC domain	NA	G	NA	IPR014977	NA
	TraesCS1A02G573200LC	chr1A	565622785	565625559	Y	CTD small phosphatase-like protein	tr|A0A0K9Q658|A0A0K9Q658_ZOSMR	PF03031: NLI interacting factor-like phosphatase	IPR004274: FCP1 homology domain; IPR023214: HAD-like domain	NA	G	PF03031	IPR004274; IPR023214	NA
	TraesCS1A02G573300LC	chr1A	565646356	565647024	Y	Kinesin-like protein	tr|V7AH76|V7AH76_PHAVU	NA	NA	NA	G	NA	NA	NA
	TraesCS1A02G573400LC	chr1A	565860114	565860548	Y	Retrovirus-related Pol polyprotein from transposon TNT 1-94	tr|A0A151THK7|A0A151THK7_CAJCA	PF07727: Reverse transcriptase (RNA-dependent DNA polymerase)	IPR013103: Reverse transcriptase, RNA-dependent DNA polymerase	NA	TE	PF07727	IPR013103	NA
	TraesCS1A02G573500LC	chr1A	565927379	565928285	Y	40S ribosomal protein S25, putative, expressed	tr|H2KVZ6|H2KVZ6_ORYSJ	PF03297: S25 ribosomal protein	IPR004977: Ribosomal protein S25; IPR011991: Winged helix-turn-helix DNA-binding domain	NA	G	PF03297	IPR004977; IPR011991	NA
	TraesCS1A02G402100	chr1A	565990422	565995767	Y	Ribosome maturation factor rimM	tr|N1QS51|N1QS51_AEGTA	PF01782: RimM N-terminal domain; PF05239: PRC-barrel domain	IPR002676: RimM protein; IPR009000: Translation protein, beta-barrel domain; IPR011033: PRC-barrel-like; IPR011961: 16S rRNA processing protein RimM; IPR027275: PRC-barrel domain; IPR029044: Nucleotide-diphospho-sugar transferases	GO:0005840 CC: ribosome;GO:0006364 BP: rRNA processing;GO:0043022 MF: ribosome binding	G	PF01782; PF05239	IPR002676; IPR009000; IPR011033; IPR011961; IPR027275; IPR029044	GO:0005840; GO:0006364; GO:0043022
	TraesCS1A02G402200	chr1A	565996648	566005759	Y	General transcription factor 3C polypeptide 2	tr|N1QR84|N1QR84_AEGTA	NA	IPR001680: WD40 repeat; IPR015943: WD40/YVTN repeat-like-containing domain; IPR017956: AT hook, DNA-binding motif; IPR017986: WD40-repeat-containing domain	GO:0003677 MF: DNA binding;GO:0005515 MF: protein binding	G	NA	IPR001680; IPR015943; IPR017956; IPR017986	GO:0003677; GO:0005515
	TraesCS1A02G402300	chr1A	566006765	566008603	Y	Beta-adaptin-like protein	tr|A0A1D6NI65|A0A1D6NI65_MAIZE	PF09066: Beta2-adaptin appendage, C-terminal sub-domain	IPR015151: Beta-adaptin appendage, C-terminal subdomain	GO:0006886 BP: intracellular protein transport;GO:0016192 BP: vesicle-mediated transport;GO:0030131 CC: clathrin adaptor complex	G	PF09066	IPR015151	GO:0006886; GO:0016192; GO:0030131
	TraesCS1A02G402400	chr1A	566009663	566015714	Y	Mitogen-activated protein kinase	tr|M8B9Z5|M8B9Z5_AEGTA	PF00069: Protein kinase domain	IPR000719: Protein kinase domain; IPR003527: Mitogen-activated protein (MAP) kinase, conserved site; IPR011009: Protein kinase-like domain; IPR017441: Protein kinase, ATP binding site	GO:0004672 MF: protein kinase activity;GO:0004707 MF: MAP kinase activity;GO:0005524 MF: ATP binding;GO:0006468 BP: protein phosphorylation	G	PF00069	IPR000719; IPR003527; IPR011009; IPR017441	GO:0004672; GO:0004707; GO:0005524; GO:0006468
	TraesCS1A02G573600LC	chr1A	566019164	566019594	Y	LINE-1 reverse transcriptase isogeny	tr|A0A151QPK4|A0A151QPK4_CAJCA	PF00078: Reverse transcriptase (RNA-dependent DNA polymerase)	IPR000477: Reverse transcriptase domain	NA	TE	PF00078	IPR000477	NA
	TraesCS1A02G573700LC	chr1A	566019649	566019987	Y	RNA-directed DNA polymerase (Reverse transcriptase)	tr|Q2HS45|Q2HS45_MEDTR	PF00078: Reverse transcriptase (RNA-dependent DNA polymerase)	IPR000477: Reverse transcriptase domain	NA	TE	PF00078	IPR000477	NA
	TraesCS1A02G573800LC	chr1A	566020026	566020322	Y	root meristem growth factor-like protein	AT3G30350.2	NA	NA	NA	G	NA	NA	NA
	TraesCS1A02G573900LC	chr1A	566020360	566021088	Y	Retrotransposon protein, putative, unclassified, expressed	tr|Q7XFG3|Q7XFG3_ORYSJ	NA	IPR005135: Endonuclease/exonuclease/phosphatase	NA	TE	NA	IPR005135	NA
	TraesCS1A02G574000LC	chr1A	566021245	566023397	Y	Ta11-like non-LTR retrotransposon	AT2G13450.1	PF14111: Domain of unknown function (DUF4283); PF14392: Zinc knuckle	IPR025558: Domain of unknown function DUF4283; IPR025836: Zinc knuckle CX2CX4HX4C	NA	TE	PF14111; PF14392	IPR025558; IPR025836	NA
	TraesCS1A02G574100LC	chr1A	566073281	566074282	Y	Vacuolar-processing enzyme beta-isozyme	tr|A0A1J3HJZ9|A0A1J3HJZ9_NOCCA	NA	NA	NA	G	NA	NA	NA
	TraesCS1A02G402500	chr1A	566108088	566111919	Y	GDP-mannose-3',5'-epimerase	tr|A5JPK5|A5JPK5_VITVI	PF01370: NAD dependent epimerase/dehydratase family	IPR001509: NAD-dependent epimerase/dehydratase; IPR016040: NAD(P)-binding domain	GO:0003824 MF: catalytic activity;GO:0050662 MF: coenzyme binding	G	PF01370	IPR001509; IPR016040	GO:0003824; GO:0050662
	TraesCS1A02G402600	chr1A	566123959	566124144	Y	Nodulin MtN3 family protein	AT3G16690.1	NA	NA	NA	G	NA	NA	NA
	TraesCS1A02G574200LC	chr1A	566170369	566171277	Y	Retrotransposon protein, putative, unclassified	tr|Q2QZV1|Q2QZV1_ORYSJ	PF13966: zinc-binding in reverse transcriptase	IPR026960: Reverse transcriptase zinc-binding domain	NA	TE	PF13966	IPR026960	NA
	TraesCS1A02G574300LC	chr1A	566173550	566173933	Y	RNA-directed DNA polymerase (reverse transcriptase)-related family protein	AT2G02520.1	NA	NA	NA	TE	NA	NA	NA
	TraesCS1A02G574400LC	chr1A	566178215	566179156	Y	Retrotransposon protein, putative, unclassified	tr|Q2R6P3|Q2R6P3_ORYSJ	PF14111: Domain of unknown function (DUF4283)	IPR025558: Domain of unknown function DUF4283	NA	TE	PF14111	IPR025558	NA
	TraesCS1A02G574500LC	chr1A	566220192	566220848	Y	RNA-directed DNA polymerase (reverse transcriptase)-related family protein	AT3G25720.1	PF13966: zinc-binding in reverse transcriptase	IPR026960: Reverse transcriptase zinc-binding domain	NA	TE	PF13966	IPR026960	NA
	TraesCS1A02G574600LC	chr1A	566220912	566221562	Y	Retrotransposon protein, putative, LINE subclass	tr|Q7XEK3|Q7XEK3_ORYSJ	NA	NA	NA	TE	NA	NA	NA
	TraesCS1A02G574700LC	chr1A	566221631	566226222	Y	Retrotransposon protein, putative, unclassified	tr|Q53NJ9|Q53NJ9_ORYSJ	PF03372: Endonuclease/Exonuclease/phosphatase family; PF00078: Reverse transcriptase (RNA-dependent DNA polymerase)	IPR000477: Reverse transcriptase domain; IPR005135: Endonuclease/exonuclease/phosphatase	NA	TE	PF03372; PF00078	IPR000477; IPR005135	NA
	TraesCS1A02G574800LC	chr1A	566230606	566230959	Y	Pol polyprotein	tr|B6REK2|B6REK2_9BRAS	NA	NA	NA	TE	NA	NA	NA
	TraesCS1A02G574900LC	chr1A	566231674	566232000	Y	Transposon Ty3-G Gag-Pol polyprotein	tr|A0A151T9K9|A0A151T9K9_CAJCA	NA	IPR001584: Integrase, catalytic core; IPR012337: Ribonuclease H-like domain	GO:0003676 MF: nucleic acid binding;GO:0015074 BP: DNA integration	TE	NA	IPR001584; IPR012337	GO:0003676; GO:0015074
	TraesCS1A02G575000LC	chr1A	566235008	566238320	Y	CTD small phosphatase-like protein	tr|A0A0K9Q658|A0A0K9Q658_ZOSMR	PF03031: NLI interacting factor-like phosphatase	IPR004274: FCP1 homology domain; IPR011948: Dullard phosphatase domain, eukaryotic; IPR023214: HAD-like domain	GO:0016791 MF: phosphatase activity	G	PF03031	IPR004274; IPR011948; IPR023214	GO:0016791
	TraesCS1A02G575100LC	chr1A	566304707	566305237	Y	Gag-Pol polyprotein	sp|O92815|POL_WDSV	PF00078: Reverse transcriptase (RNA-dependent DNA polymerase)	IPR000477: Reverse transcriptase domain	NA	TE	PF00078	IPR000477	NA
	TraesCS1A02G575200LC	chr1A	566305345	566305668	Y	Retrovirus-related Pol polyprotein from transposon 297	tr|A0A151UAZ5|A0A151UAZ5_CAJCA	NA	NA	NA	TE	NA	NA	NA
	TraesCS1A02G575300LC	chr1A	566306125	566307408	Y	Gypsy/Ty3 element polyprotein, putative	tr|Q9C7H8|Q9C7H8_ARATH	PF00665: Integrase core domain; PF00385: Chromo (CHRromatin Organisation MOdifier) domain	IPR001584: Integrase, catalytic core; IPR012337: Ribonuclease H-like domain; IPR016197: Chromo domain-like; IPR023780: Chromo domain	GO:0003676 MF: nucleic acid binding;GO:0015074 BP: DNA integration	TE	PF00665; PF00385	IPR001584; IPR012337; IPR016197; IPR023780	GO:0003676; GO:0015074
	TraesCS1A02G575400LC	chr1A	566319864	566333641	Y	Retrovirus-related Pol polyprotein from transposon TNT 1-94	tr|A0A1D1Y1D5|A0A1D1Y1D5_9ARAE	PF07727: Reverse transcriptase (RNA-dependent DNA polymerase)	IPR013103: Reverse transcriptase, RNA-dependent DNA polymerase	NA	TE	PF07727	IPR013103	NA
1	TraesCS1A02G575500LC	chr1A	566366221	566366655	Y	Disease resistance protein (TIR-NBS-LRR class) family	AT1G63860.6	NA	NA	NA	G	NA	NA	NA
	TraesCS1A02G575600LC	chr1A	566378313	566378649	Y	Retrovirus-related Pol polyprotein from transposon 297 family	tr|A0A151QNG0|A0A151QNG0_CAJCA	PF13456: Reverse transcriptase-like	IPR012337: Ribonuclease H-like domain	GO:0003676 MF: nucleic acid binding	TE	PF13456	IPR012337	GO:0003676
	TraesCS1A02G402700	chr1A	566383800	566387162	Y	Serine/Threonine-kinase pakA-like protein	AT3G15095.1	NA	NA	NA	G	NA	NA	NA
	TraesCS1A02G575700LC	chr1A	566389990	566391226	Y	GeBP-type transcription factor	tr|K4JFK6|K4JFK6_MAIZE	NA	NA	NA	G	NA	NA	NA
	TraesCS1A02G575800LC	chr1A	566403799	566404074	Y	Endonuclease/exonuclease/phosphatase family protein	tr|A0A072U7W0|A0A072U7W0_MEDTR	NA	IPR005135: Endonuclease/exonuclease/phosphatase	NA	TE?	NA	IPR005135	NA
	TraesCS1A02G575900LC	chr1A	566413706	566414643	Y	NIMA-related kinase 2	AT3G04810.3	NA	NA	NA	G	NA	NA	NA
	TraesCS1A02G576000LC	chr1A	566469193	566469549	Y	cysteine-rich RLK (RECEPTOR-like protein kinase) 19	AT4G23270.3	NA	NA	NA	G	NA	NA	NA
	TraesCS1A02G402800	chr1A	566477445	566479620	Y	Eukaryotic translation initiation factor 3 subunit D	tr|A0A1D5SEA5|A0A1D5SEA5_WHEAT	PF05091: Eukaryotic translation initiation factor 3 subunit 7 (eIF-3)	IPR007783: Eukaryotic translation initiation factor 3 subunit D	GO:0003743 MF: translation initiation factor activity;GO:0005737 CC: cytoplasm;GO:0005852 CC: eukaryotic translation initiation factor 3 complex	G	PF05091	IPR007783	GO:0003743; GO:0005737; GO:0005852
	TraesCS1A02G402900	chr1A	566480047	566483482	Y	cAMP-regulated phosphoprotein-like protein	tr|B7FMW5|B7FMW5_MEDTR	PF04667: cAMP-regulated phosphoprotein/endosulfine conserved region	IPR006760: Endosulphine	NA	G	PF04667	IPR006760	NA
	TraesCS1A02G403000	chr1A	566484658	566488261	Y	Cold acclimation protein	tr|A0A0H4TL70|A0A0H4TL70_WHEAT	PF05562: Cold acclimation protein WCOR413	IPR008892: Cold-regulated 413 protein	GO:0016021 CC: integral component of membrane	G	PF05562	IPR008892	GO:0016021
	TraesCS1A02G403100	chr1A	566492106	566492762	Y	transmembrane protein, putative (DUF 3339)	AT3G48660.1	PF11820: Protein of unknown function (DUF3339)	IPR021775: Protein of unknown function DUF3339	NA	G	PF11820	IPR021775	NA
	TraesCS1A02G576100LC	chr1A	566494110	566494697	Y	Retrovirus-related Pol polyprotein from transposon TNT 1-94	tr|M7YSL0|M7YSL0_TRIUA	NA	IPR012337: Ribonuclease H-like domain	GO:0003676 MF: nucleic acid binding	TE	NA	IPR012337	GO:0003676
	TraesCS1A02G576200LC	chr1A	566496823	566497116	Y	Retrovirus-related Pol polyprotein from transposon 412 family	tr|A0A151T232|A0A151T232_CAJCA	PF13456: Reverse transcriptase-like	IPR012337: Ribonuclease H-like domain	GO:0003676 MF: nucleic acid binding	TE	PF13456	IPR012337	GO:0003676
	TraesCS1A02G403200	chr1A	566497332	566501467	Y	Protein FRIGIDA	tr|A0A1D1YVR6|A0A1D1YVR6_9ARAE	PF07899: Frigida-like protein	IPR012474: Frigida-like	NA	G	PF07899	IPR012474	NA
	TraesCS1A02G403300	chr1A	566564178	566564978	Y	Chlorophyll a-b binding protein, chloroplastic	tr|A0A1D5RS51|A0A1D5RS51_WHEAT	PF00504: Chlorophyll A-B binding protein	IPR022796: Chlorophyll A-B binding protein; IPR023329: Chlorophyll a/b binding protein domain	NA	G	PF00504	IPR022796; IPR023329	NA
	TraesCS1A02G576300LC	chr1A	566564744	566565070	Y	Apolipoprotein B-100	sp|E9Q414|APOB_MOUSE	NA	NA	NA	G	NA	NA	NA
	TraesCS1A02G576400LC	chr1A	566584599	566584973	Y	Nuclear pore complex protein Nup98-Nup96	tr|M7ZIK3|M7ZIK3_TRIUA	NA	IPR007230: Peptidase S59, nucleoporin	GO:0005643 CC: nuclear pore;GO:0006810 BP: transport	G	NA	IPR007230	GO:0005643; GO:0006810
	TraesCS1A02G576500LC	chr1A	566585468	566586259	Y	Glutaredoxin-C1	tr|M8BFQ7|M8BFQ7_AEGTA	NA	NA	NA	G	NA	NA	NA
	TraesCS1A02G576600LC	chr1A	566586268	566587134	Y	HCO3- transporter family	AT1G74810.5	NA	NA	NA	G	NA	NA	NA
	TraesCS1A02G576700LC	chr1A	566587383	566587916	Y	Bifunctional inhibitor/lipid-transfer protein/seed storage 2S albumin superfamily protein	AT2G44290.1	NA	NA	NA	G	NA	NA	NA
	TraesCS1A02G576800LC	chr1A	566590107	566592221	Y	Ferredoxin-like	tr|Q6EP30|Q6EP30_ORYSJ	NA	NA	NA	G	NA	NA	NA
	TraesCS1A02G403400	chr1A	566598210	566603266	Y	30S ribosomal protein S10	tr|E1ZUE9|E1ZUE9_CHLVA	PF00338: Ribosomal protein S10p/S20e	IPR001848: Ribosomal protein S10; IPR024794: Ribosomal protein L15e core domain; IPR027486: Ribosomal protein S10 domain	GO:0003735 MF: structural constituent of ribosome;GO:0005840 CC: ribosome;GO:0006412 BP: translation	G	PF00338	IPR001848; IPR024794; IPR027486	GO:0003735; GO:0005840; GO:0006412
	TraesCS1A02G576900LC	chr1A	566607668	566611133	Y	Lipoxygenase domain-containing 1	tr|A0A0B0N6Q8|A0A0B0N6Q8_GOSAR	NA	IPR001024: PLAT/LH2 domain	GO:0005515 MF: protein binding	G	NA	IPR001024	GO:0005515
	TraesCS1A02G403500	chr1A	566634373	566651752	Y	Mediator of RNA polymerase II transcription subunit 15a	tr|A0A199VG66|A0A199VG66_ANACO	PF16987: KIX domain	IPR003101: Coactivator CBP, KIX domain	GO:0003712 MF: transcription cofactor activity;GO:0006355 BP: regulation of transcription, DNA-templated	G	PF16987	IPR003101	GO:0003712; GO:0006355
	TraesCS1A02G403600	chr1A	566679254	566684718	Y	Histone H4	tr|A0A175YNJ0|A0A175YNJ0_DAUCA	NA	IPR001951: Histone H4; IPR009072: Histone-fold	GO:0000786 CC: nucleosome;GO:0003677 MF: DNA binding;GO:0005634 CC: nucleus;GO:0046982 MF: protein heterodimerization activity	G	NA	IPR001951; IPR009072	GO:0000786; GO:0003677; GO:0005634; GO:0046982
	TraesCS1A02G403700	chr1A	566686791	566687589	Y	Pectinesterase	tr|W9S1A8|W9S1A8_9ROSA	PF04043: Plant invertase/pectin methylesterase inhibitor	IPR006501: Pectinesterase inhibitor domain	GO:0004857 MF: enzyme inhibitor activity	G	PF04043	IPR006501	GO:0004857
	TraesCS1A02G403800	chr1A	566688721	566689723	Y	Chlorophyll a-b binding protein, chloroplastic	tr|A0A1D5RQT5|A0A1D5RQT5_WHEAT	PF00504: Chlorophyll A-B binding protein	IPR022796: Chlorophyll A-B binding protein; IPR023329: Chlorophyll a/b binding protein domain	NA	G	PF00504	IPR022796; IPR023329	NA
	TraesCS1A02G577000LC	chr1A	566697878	566698546	Y	Retrotransposon protein, putative, Ty1-copia subclass	tr|Q2R2J8|Q2R2J8_ORYSJ	PF14244: gag-polypeptide of LTR copia-type; PF14223: gag-polypeptide of LTR copia-type	IPR029472: Gag-polypeptide of LTR copia-type	NA	TE	PF14244; PF14223	IPR029472	NA
	TraesCS1A02G403900	chr1A	567318284	567327266	Y	Kinase-related protein DUF1296	tr|A0A1I9W092|A0A1I9W092_POPTO	PF06972: Protein of unknown function (DUF1296)	IPR009060: UBA-like; IPR009719: GBF-interacting protein 1	GO:0005515 MF: protein binding	G	PF06972	IPR009060; IPR009719	GO:0005515
	TraesCS1A02G577010LC	chr1A	567463860	567464363	N	NA	NA	NA	NA	NA	NA	NA	NA	NA
	TraesCS1A02G577100LC	chr1A	567467542	567472711	Y	Sentrin-specific protease	sp|Q09353|SENP_CAEEL	PF02902: Ulp1 protease family, C-terminal catalytic domain	IPR003653: Ulp1 protease family, C-terminal catalytic domain	GO:0006508 BP: proteolysis;GO:0008234 MF: cysteine-type peptidase activity	G	PF02902	IPR003653	GO:0006508; GO:0008234
	TraesCS1A02G577200LC	chr1A	567470517	567471059	Y	Protein FAR1-RELATED SEQUENCE 5	tr|M8CJZ3|M8CJZ3_AEGTA	NA	NA	NA	TE	NA	NA	NA
	TraesCS1A02G577210LC	chr1A	567476222	567477145	N	NA	NA	NA	NA	NA	NA	NA	NA	NA
1	TraesCS1A02G577300LC	chr1A	567478954	567480525	Y	F-box family protein	AT1G67390.1	PF07723: Leucine Rich Repeat; PF08387: FBD	IPR001810: F-box domain; IPR006566: FBD domain; IPR013101: Leucine-rich repeat 2; IPR032675: Leucine-rich repeat domain, L domain-like	GO:0005515 MF: protein binding	TE?	PF07723; PF08387	IPR001810; IPR006566; IPR013101; IPR032675	GO:0005515
	TraesCS1A02G577400LC	chr1A	567482109	567482312	Y	RNA-directed DNA polymerase (Reverse transcriptase)	tr|A2Q338|A2Q338_MEDTR	NA	NA	NA	TE	NA	NA	NA
	TraesCS1A02G577500LC	chr1A	567482331	567483581	Y	LINE-1 reverse transcriptase like	tr|A0A0B2R0Q2|A0A0B2R0Q2_GLYSO	PF00078: Reverse transcriptase (RNA-dependent DNA polymerase)	IPR000477: Reverse transcriptase domain	NA	TE	PF00078	IPR000477	NA
	TraesCS1A02G577600LC	chr1A	567581087	567581500	Y	RNA-directed DNA polymerase (Reverse transcriptase)-related family protein	tr|Q3E9D7|Q3E9D7_ARATH	PF13966: zinc-binding in reverse transcriptase	IPR026960: Reverse transcriptase zinc-binding domain	NA	TE	PF13966	IPR026960	NA
	TraesCS1A02G577700LC	chr1A	567598998	567599732	Y	B3 domain protein (DUF313)	AT3G49610.1	NA	IPR015300: DNA-binding pseudobarrel domain	NA	G	NA	IPR015300	NA
	TraesCS1A02G404200	chr1A	567633796	567634895	Y	B12D protein	tr|B6T2Z0|B6T2Z0_MAIZE	PF06522: NADH-ubiquinone reductase complex 1 MLRQ subunit	IPR010530: NADH-ubiquinone reductase complex 1 MLRQ subunit	NA	G	PF06522	IPR010530	NA
	TraesCS1A02G577800LC	chr1A	567831900	567833012	Y	transcription regulator NOT2/NOT3/NOT5 family protein	AT5G18230.4	NA	NA	NA	G	NA	NA	NA
	TraesCS1A02G577900LC	chr1A	567958467	567958851	Y	DNA topoisomerase 3-alpha	sp|O70157|TOP3A_MOUSE	NA	NA	NA	G	NA	NA	NA
	TraesCS1A02G578000LC	chr1A	567963804	567966405	Y	Cysteine proteinase	tr|Q3L0K1|Q3L0K1_POPTO	NA	NA	NA	G	NA	NA	NA
	TraesCS1A02G578100LC	chr1A	567965902	567966654	Y	oxidoreductase/transition metal ion-binding protein	AT5G52410.1	NA	NA	NA	G	NA	NA	NA
	TraesCS1A02G404300	chr1A	567967616	567979275	Y	Multidrug resistance protein ABC transporter family protein	tr|G7IP56|G7IP56_MEDTR	PF00664: ABC transporter transmembrane region; PF00005: ABC transporter	IPR003439: ABC transporter-like; IPR003593: AAA+ ATPase domain; IPR011527: ABC transporter type 1, transmembrane domain; IPR017871: ABC transporter, conserved site; IPR027417: P-loop containing nucleoside triphosphate hydrolase	GO:0005524 MF: ATP binding;GO:0006810 BP: transport;GO:0016021 CC: integral component of membrane;GO:0016887 MF: ATPase activity;GO:0042626 MF: ATPase activity, coupled to transmembrane movement of substances;GO:0055085 BP: transmembrane transport	G	PF00664; PF00005	IPR003439; IPR003593; IPR011527; IPR017871; IPR027417	GO:0005524; GO:0006810; GO:0016021; GO:0016887; GO:0042626; GO:0055085
1	TraesCS1A02G404400	chr1A	567986877	567988830	Y	F-box family protein	AT3G60040.4	PF08387: FBD	IPR001810: F-box domain; IPR006566: FBD domain; IPR032675: Leucine-rich repeat domain, L domain-like	GO:0005515 MF: protein binding	TE?	PF08387	IPR001810; IPR006566; IPR032675	GO:0005515
	TraesCS1A02G404500	chr1A	568008271	568014103	Y	Aspartic proteinase	tr|Q401N7|Q401N7_WHEAT	PF00026: Eukaryotic aspartyl protease; PF03489: Saposin-like type B, region 2; PF05184: Saposin-like type B, region 1	IPR001461: Aspartic peptidase A1 family; IPR001969: Aspartic peptidase, active site; IPR007856: Saposin-like type B, region 1; IPR008138: Saposin B type, region 2; IPR008139: Saposin B type domain; IPR011001: Saposin-like; IPR021109: Aspartic peptidase domain; IPR033121: Peptidase family A1 domain	GO:0004190 MF: aspartic-type endopeptidase activity;GO:0006508 BP: proteolysis;GO:0006629 BP: lipid metabolic process	G	PF00026; PF03489; PF05184	IPR001461; IPR001969; IPR007856; IPR008138; IPR008139; IPR011001; IPR021109; IPR033121	GO:0004190; GO:0006508; GO:0006629
	TraesCS1A02G404600	chr1A	568025208	568028524	Y	Subtilisin-like protease	tr|M7YUH8|M7YUH8_TRIUA	PF05922: Peptidase inhibitor I9; PF00082: Subtilase family	IPR000209: Peptidase S8/S53 domain; IPR010259: Peptidase S8 propeptide/proteinase inhibitor I9; IPR015500: Peptidase S8, subtilisin-related; IPR022398: Peptidase S8, subtilisin, His-active site; IPR023828: Peptidase S8, subtilisin, Ser-active site	GO:0004252 MF: serine-type endopeptidase activity;GO:0006508 BP: proteolysis	G	PF05922; PF00082	IPR000209; IPR010259; IPR015500; IPR022398; IPR023828	GO:0004252; GO:0006508
	TraesCS1A02G578200LC	chr1A	568031666	568031971	Y	Retrotransposon protein, putative, Ty1-copia subclass	tr|Q2R2J8|Q2R2J8_ORYSJ	PF14223: gag-polypeptide of LTR copia-type	NA	NA	TE	PF14223	NA	NA
	TraesCS1A02G578300LC	chr1A	568032008	568032310	Y	Retrotransposon protein, putative, Ty1-copia subclass	tr|Q2R2J8|Q2R2J8_ORYSJ	PF14244: gag-polypeptide of LTR copia-type	IPR029472: Gag-polypeptide of LTR copia-type	NA	TE	PF14244	IPR029472	NA
	TraesCS1A02G578400LC	chr1A	568046583	568047038	Y	LINE-1 reverse transcriptase homolog	sp|P08548|LIN1_NYCCO	NA	NA	NA	TE	NA	NA	NA
	TraesCS1A02G578500LC	chr1A	568054214	568057450	Y	RNA binding	tr|A0A0K9NXI0|A0A0K9NXI0_ZOSMR	NA	IPR000504: RNA recognition motif domain	GO:0003676 MF: nucleic acid binding	G	NA	IPR000504	GO:0003676
	TraesCS1A02G578600LC	chr1A	568106520	568108311	Y	GTPase Era	tr|M7ZQ22|M7ZQ22_TRIUA	PF01926: 50S ribosome-binding GTPase	IPR005225: Small GTP-binding protein domain; IPR005662: GTP-binding protein Era; IPR006073: GTP binding domain; IPR027417: P-loop containing nucleoside triphosphate hydrolase; IPR030388: Era-type guanine nucleotide-binding (G) domain	GO:0003723 MF: RNA binding;GO:0005525 MF: GTP binding;GO:0005622 CC: intracellular	G	PF01926	IPR005225; IPR005662; IPR006073; IPR027417; IPR030388	GO:0003723; GO:0005525; GO:0005622
	TraesCS1A02G404700	chr1A	568108477	568113288	Y	Ribosomal RNA large subunit methyltransferase E	tr|A0A1J3GK38|A0A1J3GK38_NOCCA	PF01728: FtsJ-like methyltransferase; PF11861: Domain of unknown function (DUF3381); PF07780: Spb1 C-terminal domain	IPR002877: Ribosomal RNA methyltransferase FtsJ domain; IPR012920: Ribosomal RNA methyltransferase, Spb1, C-terminal; IPR015507: Ribosomal RNA large subunit methyltransferase E; IPR024576: Ribosomal RNA methyltransferase Spb1, domain of unknown function DUF3381; IPR028589: AdoMet-dependent rRNA methyltransferase, Spb1; IPR029063: S-adenosyl-L-methionine-dependent methyltransferase	GO:0001510 BP: RNA methylation;GO:0005634 CC: nucleus;GO:0006364 BP: rRNA processing;GO:0008168 MF: methyltransferase activity;GO:0008649 MF: rRNA methyltransferase activity;GO:0031167 BP: rRNA methylation;GO:0032259 BP: methylation	G	PF01728; PF11861; PF07780	IPR002877; IPR012920; IPR015507; IPR024576; IPR028589; IPR029063	GO:0001510; GO:0005634; GO:0006364; GO:0008168; GO:0008649; GO:0031167; GO:0032259
	TraesCS1A02G578700LC	chr1A	568108627	568109055	Y	Homoserine O-acetyltransferase	sp|B0U3V7|METX_XYLFM	NA	NA	NA	G	NA	NA	NA
	TraesCS1A02G404800	chr1A	568122035	568123108	Y	RADIALIS-like transcription factor	tr|A0A160NTK3|A0A160NTK3_9LAMI	PF00249: Myb-like DNA-binding domain	IPR001005: SANT/Myb domain; IPR009057: Homeobox domain-like	GO:0003677 MF: DNA binding	G	PF00249	IPR001005; IPR009057	GO:0003677
	TraesCS1A02G578800LC	chr1A	568260828	568261202	Y	Retrotransposon protein, putative, unclassified	tr|Q2R215|Q2R215_ORYSJ	NA	NA	NA	TE	NA	NA	NA
	TraesCS1A02G404900	chr1A	568265964	568267251	Y	RADIALIS-like transcription factor	tr|A0A160NTK3|A0A160NTK3_9LAMI	PF00249: Myb-like DNA-binding domain	IPR001005: SANT/Myb domain; IPR009057: Homeobox domain-like; IPR017877: Myb-like domain	GO:0003677 MF: DNA binding	G	PF00249	IPR001005; IPR009057; IPR017877	GO:0003677
	TraesCS1A02G405000	chr1A	568328023	568328289	Y	RADIALIS-like transcription factor	tr|A0A160NTK3|A0A160NTK3_9LAMI	PF00249: Myb-like DNA-binding domain	IPR001005: SANT/Myb domain; IPR009057: Homeobox domain-like; IPR017877: Myb-like domain	GO:0003677 MF: DNA binding	G	PF00249	IPR001005; IPR009057; IPR017877	GO:0003677
	TraesCS1A02G578900LC	chr1A	568377218	568377412	Y	RADIALIS-like transcription factor	tr|A0A160NTK3|A0A160NTK3_9LAMI	NA	IPR009057: Homeobox domain-like; IPR017930: Myb domain	GO:0003677 MF: DNA binding	G	NA	IPR009057; IPR017930	GO:0003677
	TraesCS1A02G405100	chr1A	568383493	568383795	Y	RADIALIS-like transcription factor	tr|A0A160NTK3|A0A160NTK3_9LAMI	PF00249: Myb-like DNA-binding domain	IPR001005: SANT/Myb domain; IPR009057: Homeobox domain-like	GO:0003677 MF: DNA binding	G	PF00249	IPR001005; IPR009057	GO:0003677
	TraesCS1A02G405200	chr1A	568388993	568389259	Y	RADIALIS-like transcription factor	tr|A0A160NTK3|A0A160NTK3_9LAMI	NA	IPR009057: Homeobox domain-like	GO:0003677 MF: DNA binding	G	NA	IPR009057	GO:0003677
	TraesCS1A02G405300	chr1A	568393537	568393803	Y	RADIALIS-like transcription factor	tr|A0A160NTK3|A0A160NTK3_9LAMI	PF00249: Myb-like DNA-binding domain	IPR001005: SANT/Myb domain; IPR009057: Homeobox domain-like	GO:0003677 MF: DNA binding	G	PF00249	IPR001005; IPR009057	GO:0003677
	TraesCS1A02G579000LC	chr1A	568397414	568397809	Y	ARM repeat superfamily protein	AT3G08960.3	NA	NA	NA	G	NA	NA	NA
	TraesCS1A02G405400	chr1A	568398641	568398883	Y	RADIALIS-like transcription factor	tr|A0A160NTK3|A0A160NTK3_9LAMI	PF00249: Myb-like DNA-binding domain	IPR001005: SANT/Myb domain; IPR009057: Homeobox domain-like; IPR017877: Myb-like domain	GO:0003677 MF: DNA binding	G	PF00249	IPR001005; IPR009057; IPR017877	GO:0003677
	TraesCS1A02G405500	chr1A	568399831	568401386	Y	DNA-3-methyladenine glycosylase 1	tr|B6U6Y8|B6U6Y8_MAIZE	PF00730: HhH-GPD superfamily base excision DNA repair protein	IPR003265: HhH-GPD domain; IPR011257: DNA glycosylase; IPR023170: Helix-turn-helix, base-excision DNA repair, C-terminal	GO:0003824 MF: catalytic activity;GO:0006281 BP: DNA repair;GO:0006284 BP: base-excision repair	G	PF00730	IPR003265; IPR011257; IPR023170	GO:0003824; GO:0006281; GO:0006284
	TraesCS1A02G405600	chr1A	568413091	568417416	Y	Sugar transporter protein	tr|A4GXC8|A4GXC8_ANACO	PF00083: Sugar (and other) transporter	IPR003663: Sugar/inositol transporter; IPR005828: Major facilitator, sugar transporter-like; IPR005829: Sugar transporter, conserved site; IPR020846: Major facilitator superfamily domain	GO:0005215 MF: transporter activity;GO:0016020 CC: membrane;GO:0016021 CC: integral component of membrane;GO:0022857 MF: transmembrane transporter activity;GO:0022891 MF: substrate-specific transmembrane transporter activity;GO:0055085 BP: transmembrane transport	G	PF00083	IPR003663; IPR005828; IPR005829; IPR020846	GO:0005215; GO:0016020; GO:0016021; GO:0022857; GO:0022891; GO:0055085
	TraesCS1A02G579100LC	chr1A	568417548	568417697	Y	vacuolar ATP synthase catalytic subunit-related / V-ATPase-related / vacuolar proton pump-like protein	AT1G16820.1	NA	NA	NA	G	NA	NA	NA
	TraesCS1A02G579200LC	chr1A	568420079	568435153	Y	Retrovirus-related Pol polyprotein from transposon TNT 1-94	tr|A0A1D1ZGZ7|A0A1D1ZGZ7_9ARAE	NA	NA	NA	TE	NA	NA	NA
	TraesCS1A02G579300LC	chr1A	568437206	568447286	Y	DNA-directed RNA polymerase subunit beta	tr|A0A0E0M978|A0A0E0M978_ORYPU	NA	NA	NA	G	NA	NA	NA
	TraesCS1A02G579400LC	chr1A	568447805	568457752	Y	Retrovirus-related Pol polyprotein from transposon TNT 1-94	tr|A0A151QXS7|A0A151QXS7_CAJCA	PF07727: Reverse transcriptase (RNA-dependent DNA polymerase)	IPR013103: Reverse transcriptase, RNA-dependent DNA polymerase	NA	TE	PF07727	IPR013103	NA
	TraesCS1A02G405700	chr1A	568458927	568460322	Y	RNA-binding protein	tr|Q941H9|Q941H9_TOBAC	PF00076: RNA recognition motif. (a.k.a. RRM, RBD, or RNP domain)	IPR000504: RNA recognition motif domain	GO:0003676 MF: nucleic acid binding	G	PF00076	IPR000504	GO:0003676
	TraesCS1A02G579500LC	chr1A	568462556	568465444	Y	basic helix-loop-helix (bHLH) DNA-binding superfamily protein	AT3G26744.6	NA	NA	NA	G	NA	NA	NA
	TraesCS1A02G579600LC	chr1A	568466226	568466806	Y	P-loop containing nucleoside triphosphate hydrolases superfamily protein	AT1G65810.2	NA	NA	NA	G	NA	NA	NA
	TraesCS1A02G579700LC	chr1A	568468631	568469979	Y	ATP-dependent DNA helicase PIF1	tr|A0A151QX00|A0A151QX00_CAJCA	PF05970: PIF1-like helicase	IPR010285: DNA helicase Pif1-like; IPR027417: P-loop containing nucleoside triphosphate hydrolase	GO:0000723 BP: telomere maintenance;GO:0003678 MF: DNA helicase activity;GO:0006281 BP: DNA repair	TE?	PF05970	IPR010285; IPR027417	GO:0000723; GO:0003678; GO:0006281
	TraesCS1A02G579800LC	chr1A	568470081	568471349	Y	AT hook motif-containing protein, putative	tr|Q94LS7|Q94LS7_ORYSJ	NA	NA	NA	G	NA	NA	NA
	TraesCS1A02G579900LC	chr1A	568471374	568471613	Y	DNA-directed RNA polymerase subunit H	sp|Q980Q9|RPOH_SULSO	PF14214: Helitron helicase-like domain at N-terminus	IPR025476: Helitron helicase-like domain	NA	TE?	PF14214	IPR025476	NA
	TraesCS1A02G580000LC	chr1A	568494140	568496807	Y	AT hook motif-containing protein, putative, expressed	tr|Q2QZU2|Q2QZU2_ORYSJ	NA	NA	NA	G	NA	NA	NA
	TraesCS1A02G580100LC	chr1A	568532700	568534097	Y	Glutamate--tRNA ligase	sp|A9AHQ3|SYE_BURM1	PF07762: Protein of unknown function (DUF1618)	IPR011676: Domain of unknown function DUF1618	NA	G	PF07762	IPR011676	NA
	TraesCS1A02G405800	chr1A	568543500	568547764	Y	Sugar transporter protein	tr|A4GXC8|A4GXC8_ANACO	PF00083: Sugar (and other) transporter	IPR003663: Sugar/inositol transporter; IPR005828: Major facilitator, sugar transporter-like; IPR005829: Sugar transporter, conserved site; IPR020846: Major facilitator superfamily domain	GO:0005215 MF: transporter activity;GO:0016020 CC: membrane;GO:0016021 CC: integral component of membrane;GO:0022857 MF: transmembrane transporter activity;GO:0022891 MF: substrate-specific transmembrane transporter activity;GO:0055085 BP: transmembrane transport	G	PF00083	IPR003663; IPR005828; IPR005829; IPR020846	GO:0005215; GO:0016020; GO:0016021; GO:0022857; GO:0022891; GO:0055085
	TraesCS1A02G580200LC	chr1A	568550499	568552439	Y	transmembrane protein, putative (DUF594)	AT5G45530.1	PF13968: Domain of unknown function (DUF4220); PF04578: Protein of unknown function, DUF594	IPR007658: Protein of unknown function DUF594; IPR025315: Domain of unknown function DUF4220	NA	G	PF13968; PF04578	IPR007658; IPR025315	NA
	TraesCS1A02G580300LC	chr1A	568574448	568574681	Y	Transposon protein, putative, Pong sub-class	tr|Q10J52|Q10J52_ORYSJ	NA	NA	NA	TE	NA	NA	NA
	TraesCS1A02G405900	chr1A	568644261	568646592	Y	Chromosomal replication initiator protein DnaA	sp|A4IVR6|DNAA_FRATW	PF13968: Domain of unknown function (DUF4220); PF04578: Protein of unknown function, DUF594	IPR007658: Protein of unknown function DUF594; IPR025315: Domain of unknown function DUF4220	NA	G	PF13968; PF04578	IPR007658; IPR025315	NA
	TraesCS1A02G406000	chr1A	568696506	568698299	Y	DUF674 family protein	tr|G7JS94|G7JS94_MEDTR	PF05056: Protein of unknown function (DUF674)	IPR007750: Protein of unknown function DUF674	NA	G	PF05056	IPR007750	NA
	TraesCS1A02G580400LC	chr1A	568711172	568711757	Y	Zinc finger BED domain-containing protein DAYSLEEPER	tr|A0A1J3HB24|A0A1J3HB24_NOCCA	NA	NA	NA	TE?	NA	NA	NA
	TraesCS1A02G580500LC	chr1A	568712511	568714326	Y	Leucine-rich repeat protein kinase family protein	AT1G51850.2	NA	NA	NA	G	NA	NA	NA
	TraesCS1A02G406100	chr1A	568716252	568717755	Y	E3 ubiquitin-protein ligase SINA-like 10	tr|A0A151R766|A0A151R766_CAJCA	NA	NA	NA	G	NA	NA	NA
	TraesCS1A02G580600LC	chr1A	568723950	568724161	Y	DNA-(apurinic or apyrimidinic site) lyase	tr|V7BKI4|V7BKI4_PHAVU	NA	IPR005135: Endonuclease/exonuclease/phosphatase	NA	TE?	NA	IPR005135	NA
	TraesCS1A02G406200	chr1A	568727578	568730565	Y	3-ketoacyl-CoA synthase	tr|F2DT55|F2DT55_HORVV	PF08392: FAE1/Type III polyketide synthase-like protein; PF08541: 3-Oxoacyl-[acyl-carrier-protein (ACP)] synthase III C terminal	IPR012392: Very-long-chain 3-ketoacyl-CoA synthase; IPR013601: FAE1/Type III polyketide synthase-like protein; IPR013747: 3-Oxoacyl-[acyl-carrier-protein (ACP)] synthase III, C-terminal; IPR016039: Thiolase-like	GO:0003824 MF: catalytic activity;GO:0006633 BP: fatty acid biosynthetic process;GO:0008152 BP: metabolic process;GO:0016020 CC: membrane;GO:0016747 MF: transferase activity, transferring acyl groups other than amino-acyl groups	G	PF08392; PF08541	IPR012392; IPR013601; IPR013747; IPR016039	GO:0003824; GO:0006633; GO:0008152; GO:0016020; GO:0016747
	TraesCS1A02G406300	chr1A	568788864	568790654	Y	Iron-sulfur cluster assembly protein	tr|A0A1D5RY00|A0A1D5RY00_WHEAT	PF01592: NifU-like N terminal domain	IPR002871: NIF system FeS cluster assembly, NifU, N-terminal; IPR011339: ISC system FeS cluster assembly, IscU scaffold	GO:0005506 MF: iron ion binding;GO:0016226 BP: iron-sulfur cluster assembly;GO:0051536 MF: iron-sulfur cluster binding	G	PF01592	IPR002871; IPR011339	GO:0005506; GO:0016226; GO:0051536
	TraesCS1A02G580700LC	chr1A	568956891	568957205	Y	Cyst nematode resistance protein-like protein	tr|Q8LID8|Q8LID8_ORYSJ	NA	NA	NA	G	NA	NA	NA
	TraesCS1A02G406400	chr1A	569132212	569132565	Y	Transducin family protein / WD-40 repeat family protein	AT5G43930.4	NA	NA	NA	G	NA	NA	NA
	TraesCS1A02G406500	chr1A	569133127	569134025	Y	50S ribosomal protein L7/L12	tr|A0A072U545|A0A072U545_MEDTR	PF16320: Ribosomal protein L7/L12 dimerisation domain; PF00542: Ribosomal protein L7/L12 C-terminal domain	IPR000206: Ribosomal protein L7/L12; IPR008932: Ribosomal protein L7/L12, oligomerisation; IPR013823: Ribosomal protein L7/L12, C-terminal; IPR014719: Ribosomal protein L7/L12, C-terminal/adaptor protein ClpS-like	GO:0003735 MF: structural constituent of ribosome;GO:0005622 CC: intracellular;GO:0005840 CC: ribosome;GO:0006412 BP: translation	G	PF16320; PF00542	IPR000206; IPR008932; IPR013823; IPR014719	GO:0003735; GO:0005622; GO:0005840; GO:0006412
	TraesCS1A02G406600	chr1A	569138687	569139823	Y	MYB transcription factor	tr|H6B4C0|H6B4C0_CROSA	PF00249: Myb-like DNA-binding domain	IPR001005: SANT/Myb domain; IPR009057: Homeobox domain-like; IPR017930: Myb domain	GO:0003677 MF: DNA binding	G	PF00249	IPR001005; IPR009057; IPR017930	GO:0003677
	TraesCS1A02G580800LC	chr1A	569229143	569229568	Y	RNA-directed DNA polymerase (Reverse transcriptase)	tr|A2Q338|A2Q338_MEDTR	NA	NA	NA	TE	NA	NA	NA
	TraesCS1A02G406700	chr1A	569255552	569257273	Y	Glycosyltransferase	tr|A0A1D5ZPG6|A0A1D5ZPG6_WHEAT	NA	NA	NA	G	NA	NA	NA
	TraesCS1A02G580900LC	chr1A	569341333	569341545	Y	Laccase	tr|M8AZY6|M8AZY6_AEGTA	PF07732: Multicopper oxidase	IPR008972: Cupredoxin; IPR011707: Multicopper oxidase, type 3	GO:0005507 MF: copper ion binding	G	PF07732	IPR008972; IPR011707	GO:0005507
	TraesCS1A02G406800	chr1A	569354852	569356098	Y	Expansin	tr|Q9FY28|Q9FY28_FESPR	PF03330: Lytic transglycolase; PF01357: Pollen allergen	IPR002963: Expansin; IPR007112: Expansin/pollen allergen, DPBB domain; IPR007117: Expansin, cellulose-binding-like domain; IPR007118: Expansin/Lol pI; IPR009009: RlpA-like protein, double-psi beta-barrel domain	GO:0005576 CC: extracellular region;GO:0009664 BP: plant-type cell wall organization	G	PF03330; PF01357	IPR002963; IPR007112; IPR007117; IPR007118; IPR009009	GO:0005576; GO:0009664
	TraesCS1A02G406900	chr1A	569376312	569377411	Y	Expansin	tr|Q9FY28|Q9FY28_FESPR	PF03330: Lytic transglycolase; PF01357: Pollen allergen	IPR002963: Expansin; IPR007112: Expansin/pollen allergen, DPBB domain; IPR007117: Expansin, cellulose-binding-like domain; IPR007118: Expansin/Lol pI; IPR009009: RlpA-like protein, double-psi beta-barrel domain	GO:0005576 CC: extracellular region;GO:0009664 BP: plant-type cell wall organization	G	PF03330; PF01357	IPR002963; IPR007112; IPR007117; IPR007118; IPR009009	GO:0005576; GO:0009664
	TraesCS1A02G581000LC	chr1A	569393880	569394713	Y	3-dehydroquinate synthase	sp|B5EP40|AROB_ACIF5	NA	NA	NA	G	NA	NA	NA
	TraesCS1A02G581100LC	chr1A	569427404	569428492	Y	Retrotransposon protein, putative, unclassified	tr|Q53KL9|Q53KL9_ORYSJ	PF13966: zinc-binding in reverse transcriptase; PF13456: Reverse transcriptase-like	IPR012337: Ribonuclease H-like domain; IPR026960: Reverse transcriptase zinc-binding domain	GO:0003676 MF: nucleic acid binding	TE	PF13966; PF13456	IPR012337; IPR026960	GO:0003676
	TraesCS1A02G407000	chr1A	569450095	569452654	Y	Receptor-like protein kinase	tr|Q9M575|Q9M575_ORYSA	PF13947: Wall-associated receptor kinase galacturonan-binding; PF00069: Protein kinase domain	IPR000719: Protein kinase domain; IPR008271: Serine/threonine-protein kinase, active site; IPR011009: Protein kinase-like domain; IPR017441: Protein kinase, ATP binding site; IPR025287: Wall-associated receptor kinase, galacturonan-binding domain	GO:0004672 MF: protein kinase activity;GO:0005524 MF: ATP binding;GO:0006468 BP: protein phosphorylation;GO:0030247 MF: polysaccharide binding	G	PF13947; PF00069	IPR000719; IPR008271; IPR011009; IPR017441; IPR025287	GO:0004672; GO:0005524; GO:0006468; GO:0030247
1	TraesCS1A02G581200LC	chr1A	569453542	569459082	Y	FBD-associated F-box protein	AT4G13985.1	NA	IPR032675: Leucine-rich repeat domain, L domain-like	NA	TE?	NA	IPR032675	NA
	TraesCS1A02G407100	chr1A	569465796	569468944	Y	Prohibitin	tr|Q9M586|Q9M586_MAIZE	PF01145: SPFH domain / Band 7 family	IPR000163: Prohibitin; IPR001107: Band 7 domain	GO:0016020 CC: membrane	G	PF01145	IPR000163; IPR001107	GO:0016020
	TraesCS1A02G581300LC	chr1A	569485965	569486398	Y	Ice recrystallization inhibition protein 2	tr|C0L6Z9|C0L6Z9_DESAN	NA	NA	NA	G	NA	NA	NA
	TraesCS1A02G581400LC	chr1A	569545107	569545520	Y	RNA-directed DNA polymerase (reverse transcriptase)-related family protein	AT4G04650.1	PF13966: zinc-binding in reverse transcriptase	IPR026960: Reverse transcriptase zinc-binding domain	NA	TE	PF13966	IPR026960	NA
	TraesCS1A02G581500LC	chr1A	569658660	569659029	Y	BED zinc finger,hAT family dimerization domain	tr|A0A061G8Z6|A0A061G8Z6_THECC	NA	NA	NA	TE	NA	NA	NA
	TraesCS1A02G407200	chr1A	569680001	569680541	Y	Ice recrystallization inhibition protein-like protein	tr|B5T007|B5T007_LOLPR	NA	NA	NA	G	NA	NA	NA
	TraesCS1A02G581600LC	chr1A	569698633	569702364	Y	F-box and associated interaction domains-containing protein	AT3G08750.1	NA	IPR001810: F-box domain	GO:0005515 MF: protein binding	TE?	NA	IPR001810	GO:0005515
	TraesCS1A02G581700LC	chr1A	569738586	569739313	Y	F-box and associated interaction domains-containing protein	AT3G08750.1	PF00646: F-box domain	IPR001810: F-box domain	GO:0005515 MF: protein binding	TE?	PF00646	IPR001810	GO:0005515
	TraesCS1A02G581800LC	chr1A	569761270	569762271	Y	Retrovirus-related Pol polyprotein from transposon TNT 1-94	tr|A0A1D1Y1D5|A0A1D1Y1D5_9ARAE	PF07727: Reverse transcriptase (RNA-dependent DNA polymerase)	IPR013103: Reverse transcriptase, RNA-dependent DNA polymerase	NA	TE	PF07727	IPR013103	NA
	TraesCS1A02G407300	chr1A	569762947	569763321	Y	Aspartic proteinase nepenthesin-1	tr|M8C6M3|M8C6M3_AEGTA	PF14541: Xylanase inhibitor C-terminal	IPR021109: Aspartic peptidase domain; IPR032799: Xylanase inhibitor, C-terminal	NA	G	PF14541	IPR021109; IPR032799	NA
	TraesCS1A02G581900LC	chr1A	569786706	569787173	Y	F-box family protein	AT3G60040.3	PF00646: F-box domain	IPR001810: F-box domain	GO:0005515 MF: protein binding	TE?	PF00646	IPR001810	GO:0005515
	TraesCS1A02G582000LC	chr1A	569815415	569816958	Y	MICOS complex subunit Mic10-like protein (DUF543)	AT1G22520.1	PF04418: Domain of unknown function (DUF543)	IPR007512: Protein of unknown function DUF543	NA	G	PF04418	IPR007512	NA
1	TraesCS1A02G582100LC	chr1A	569834509	569835405	Y	F-box family protein	AT1G49610.1	NA	IPR032675: Leucine-rich repeat domain, L domain-like	NA	TE?	NA	IPR032675	NA
	TraesCS1A02G582200LC	chr1A	569858141	569858362	Y	pre-mRNA-processing protein 40A	AT1G44910.2	NA	NA	NA	G	NA	NA	NA
	TraesCS1A02G582300LC	chr1A	569947307	569949752	Y	GrpE protein homolog	tr|M0WP44|M0WP44_HORVV	PF00646: F-box domain	IPR001810: F-box domain	GO:0005515 MF: protein binding	G	PF00646	IPR001810	GO:0005515
	TraesCS1A02G582400LC	chr1A	569950523	569950900	Y	no-apical-meristem-associated carboxy-terminal domain protein	AT1G66235.1	NA	NA	NA	G	NA	NA	NA
	TraesCS1A02G582500LC	chr1A	569961027	569961506	Y	ubiquitin family protein	AT2G17200.1	NA	NA	NA	G	NA	NA	NA
	TraesCS1A02G407400	chr1A	570009440	570009814	Y	APOBEC1 complementation factor	sp|Q923K9|A1CF_RAT	NA	NA	NA	G	NA	NA	NA
	TraesCS1A02G582600LC	chr1A	570023684	570024571	Y	Polymerase basic protein 2	sp|P26126|PB2_I57A3	NA	NA	NA	G	NA	NA	NA
	TraesCS1A02G582700LC	chr1A	570024916	570025527	Y	LINE-1 reverse transcriptase like	tr|A0A0B2R0V5|A0A0B2R0V5_GLYSO	NA	NA	NA	TE	NA	NA	NA
	TraesCS1A02G582800LC	chr1A	570038112	570038324	Y	Endonuclease/exonuclease/phosphatase family protein	tr|A0A072U7W0|A0A072U7W0_MEDTR	NA	NA	NA	G	NA	NA	NA
	TraesCS1A02G407500	chr1A	570046753	570051185	Y	O-methyltransferase	tr|Q8W215|Q8W215_SORBI	PF08100: Dimerisation domain; PF00891: O-methyltransferase	IPR001077: O-methyltransferase, family 2; IPR011991: Winged helix-turn-helix DNA-binding domain; IPR012967: Plant methyltransferase dimerisation; IPR016461: O-methyltransferase COMT-type; IPR029063: S-adenosyl-L-methionine-dependent methyltransferase	GO:0008168 MF: methyltransferase activity;GO:0008171 MF: O-methyltransferase activity;GO:0046983 MF: protein dimerization activity	G	PF08100; PF00891	IPR001077; IPR011991; IPR012967; IPR016461; IPR029063	GO:0008168; GO:0008171; GO:0046983
	TraesCS1A02G582900LC	chr1A	570098614	570099104	Y	Endonuclease/exonuclease/phosphatase family protein	tr|A0A072VES6|A0A072VES6_MEDTR	NA	IPR005135: Endonuclease/exonuclease/phosphatase	NA	TE?	NA	IPR005135	NA
	TraesCS1A02G583000LC	chr1A	570107768	570112445	Y	Prolycopene isomerase, chloroplastic	tr|A0A1E5W7G8|A0A1E5W7G8_9POAL	NA	NA	NA	G	NA	NA	NA
	TraesCS1A02G583100LC	chr1A	570111575	570111907	Y	S-adenosyl-L-methionine-dependent methyltransferases superfamily protein	AT2G27590.1	NA	NA	NA	G	NA	NA	NA
	TraesCS1A02G407600	chr1A	570131664	570140605	Y	Carotenoid isomerase	tr|A0A166GK49|A0A166GK49_DAUCA	PF01593: Flavin containing amine oxidoreductase	IPR002937: Amine oxidase; IPR023753: FAD/NAD(P)-binding domain	GO:0016491 MF: oxidoreductase activity;GO:0055114 BP: oxidation-reduction process	G	PF01593	IPR002937; IPR023753	GO:0016491; GO:0055114
	TraesCS1A02G583200LC	chr1A	570141520	570141825	Y	phragmoplast orienting kinesin 1	AT3G17360.3	NA	NA	NA	G	NA	NA	NA
	TraesCS1A02G407700	chr1A	570142270	570145875	Y	Protein kinase	tr|Q1SL21|Q1SL21_MEDTR	PF00069: Protein kinase domain	IPR000719: Protein kinase domain; IPR008271: Serine/threonine-protein kinase, active site; IPR011009: Protein kinase-like domain; IPR017441: Protein kinase, ATP binding site	GO:0004672 MF: protein kinase activity;GO:0005524 MF: ATP binding;GO:0006468 BP: protein phosphorylation	G	PF00069	IPR000719; IPR008271; IPR011009; IPR017441	GO:0004672; GO:0005524; GO:0006468
	TraesCS1A02G407800	chr1A	570153572	570155654	Y	Patatin	tr|A0A1D5RUU0|A0A1D5RUU0_WHEAT	PF01734: Patatin-like phospholipase	IPR002641: Patatin-like phospholipase domain; IPR016035: Acyl transferase/acyl hydrolase/lysophospholipase	GO:0006629 BP: lipid metabolic process;GO:0008152 BP: metabolic process	G	PF01734	IPR002641; IPR016035	GO:0006629; GO:0008152
	TraesCS1A02G407900	chr1A	570159311	570161215	Y	Patatin	tr|W4ZTD0|W4ZTD0_WHEAT	PF01734: Patatin-like phospholipase	IPR002641: Patatin-like phospholipase domain; IPR016035: Acyl transferase/acyl hydrolase/lysophospholipase	GO:0006629 BP: lipid metabolic process;GO:0008152 BP: metabolic process	G	PF01734	IPR002641; IPR016035	GO:0006629; GO:0008152
	TraesCS1A02G408000	chr1A	570225504	570226736	Y	PP2A regulatory subunit TAP46	tr|A0A1E5WL26|A0A1E5WL26_9POAL	PF07893: Protein of unknown function (DUF1668)	IPR012871: Protein of unknown function DUF1677, Oryza sativa	NA	G	PF07893	IPR012871	NA
	TraesCS1A02G583300LC	chr1A	570235108	570235440	Y	lateral signaling target-like protein (Protein of unknown function, DUF593)	AT2G30690.2	NA	NA	NA	U	NA	NA	NA
	TraesCS1A02G408100	chr1A	570248321	570248842	Y	Glycosyl hydrolase superfamily protein	AT4G33810.5	NA	NA	NA	G	NA	NA	NA
	TraesCS1A02G408200	chr1A	570254903	570255900	Y	DUF1645 family protein	tr|G7J5G5|G7J5G5_MEDTR	PF07816: Protein of unknown function (DUF1645)	IPR012442: Protein of unknown function DUF1645, plant	NA	G	PF07816	IPR012442	NA
	TraesCS1A02G408300	chr1A	570265107	570265996	Y	DUF1645 family protein	tr|A0A072U2J8|A0A072U2J8_MEDTR	PF07816: Protein of unknown function (DUF1645)	IPR012442: Protein of unknown function DUF1645, plant	NA	G	PF07816	IPR012442	NA
	TraesCS1A02G583400LC	chr1A	570273002	570274679	Y	F-box protein	tr|M8C1J6|M8C1J6_AEGTA	PF00646: F-box domain	IPR001810: F-box domain	GO:0005515 MF: protein binding	TE?	PF00646	IPR001810	GO:0005515
	TraesCS1A02G408400	chr1A	570277769	570280445	Y	F-box protein	tr|M8C1J6|M8C1J6_AEGTA	NA	NA	NA	TE?	NA	NA	NA
	TraesCS1A02G583500LC	chr1A	570357029	570358060	Y	BED zinc finger,hAT family dimerization domain	tr|A0A061FID3|A0A061FID3_THECC	PF02892: BED zinc finger	IPR003656: Zinc finger, BED-type; IPR012337: Ribonuclease H-like domain	GO:0003676 MF: nucleic acid binding;GO:0003677 MF: DNA binding	TE	PF02892	IPR003656; IPR012337	GO:0003676; GO:0003677
	TraesCS1A02G583510LC	chr1A	570365232	570366982	N	NA	NA	NA	NA	NA	NA	NA	NA	NA
	TraesCS1A02G583600LC	chr1A	570369140	570369748	Y	Retrovirus-related Pol polyprotein from transposon TNT 1-94	tr|A0A151SDK3|A0A151SDK3_CAJCA	NA	IPR012337: Ribonuclease H-like domain	GO:0003676 MF: nucleic acid binding	TE	NA	IPR012337	GO:0003676
	TraesCS1A02G583700LC	chr1A	570370101	570371694	Y	R2r3-myb transcription factor, putative	tr|B9SJ36|B9SJ36_RICCO	NA	NA	NA	G	NA	NA	NA
	TraesCS1A02G583800LC	chr1A	570374010	570374788	Y	F-box protein	tr|M8C1J6|M8C1J6_AEGTA	PF00646: F-box domain	IPR001810: F-box domain	GO:0005515 MF: protein binding	TE?	PF00646	IPR001810	GO:0005515
	TraesCS1A02G583900LC	chr1A	570387532	570388644	Y	F-box protein	tr|M8C1J6|M8C1J6_AEGTA	PF00646: F-box domain	IPR001810: F-box domain; IPR011043: Galactose oxidase/kelch, beta-propeller; IPR015943: WD40/YVTN repeat-like-containing domain; IPR017451: F-box associated interaction domain	GO:0005515 MF: protein binding	TE?	PF00646	IPR001810; IPR011043; IPR015943; IPR017451	GO:0005515
	TraesCS1A02G408600	chr1A	570421925	570423602	Y	F-box protein	tr|M8C1J6|M8C1J6_AEGTA	PF00646: F-box domain	IPR001810: F-box domain; IPR015943: WD40/YVTN repeat-like-containing domain	GO:0005515 MF: protein binding	TE?	PF00646	IPR001810; IPR015943	GO:0005515
	TraesCS1A02G408700	chr1A	570425616	570427442	Y	F-box protein	tr|M8C1J6|M8C1J6_AEGTA	PF00646: F-box domain	IPR001810: F-box domain; IPR011044: Quinoprotein amine dehydrogenase, beta chain-like; IPR015943: WD40/YVTN repeat-like-containing domain	GO:0005515 MF: protein binding	TE?	PF00646	IPR001810; IPR011044; IPR015943	GO:0005515
	TraesCS1A02G584000LC	chr1A	570437769	570442544	Y	Retrotransposon protein, putative, Ty1-copia subclass	tr|Q2QNH3|Q2QNH3_ORYSJ	NA	NA	NA	TE	NA	NA	NA
	TraesCS1A02G408800	chr1A	570445479	570448629	Y	Short-chain dehydrogenase/reductase family protein	tr|B9GPY4|B9GPY4_POPTR	PF00106: short chain dehydrogenase; PF13561: Enoyl-(Acyl carrier protein) reductase	IPR002347: Short-chain dehydrogenase/reductase SDR; IPR016040: NAD(P)-binding domain	NA	G	PF00106; PF13561	IPR002347; IPR016040	NA
	TraesCS1A02G408900	chr1A	570448983	570453239	Y	Serine protease	tr|A0A0K9Q4T5|A0A0K9Q4T5_ZOSMR	PF13365: Trypsin-like peptidase domain	IPR001478: PDZ domain; IPR001940: Peptidase S1C; IPR009003: Peptidase S1, PA clan	GO:0004252 MF: serine-type endopeptidase activity;GO:0005515 MF: protein binding;GO:0006508 BP: proteolysis	G	PF13365	IPR001478; IPR001940; IPR009003	GO:0004252; GO:0005515; GO:0006508
	TraesCS1A02G584100LC	chr1A	570617292	570618613	Y	retinoblastoma-related 1	AT3G12280.2	NA	NA	NA	G	NA	NA	NA
	TraesCS1A02G584200LC	chr1A	570618735	570619330	Y	Transposon protein, putative, CACTA, En/Spm sub-class	tr|Q53KF9|Q53KF9_ORYSJ	NA	NA	NA	TE	NA	NA	NA
	TraesCS1A02G584300LC	chr1A	570627768	570628124	Y	TCP family transcription factor	AT3G18550.4	NA	NA	NA	G	NA	NA	NA
	TraesCS1A02G584400LC	chr1A	570804368	570804868	Y	RNA-directed DNA polymerase (Reverse transcriptase)-related family protein	tr|F4ICS7|F4ICS7_ARATH	PF13966: zinc-binding in reverse transcriptase	IPR026960: Reverse transcriptase zinc-binding domain	NA	TE	PF13966	IPR026960	NA
	TraesCS1A02G409000	chr1A	570806323	570809588	Y	Iron-sulfur cluster assembly protein	tr|W5A636|W5A636_WHEAT	PF01592: NifU-like N terminal domain	IPR002871: NIF system FeS cluster assembly, NifU, N-terminal	GO:0005506 MF: iron ion binding;GO:0016226 BP: iron-sulfur cluster assembly;GO:0051536 MF: iron-sulfur cluster binding	G	PF01592	IPR002871	GO:0005506; GO:0016226; GO:0051536
1	TraesCS1A02G409100	chr1A	570855520	570857641	Y	F-box family protein	AT3G60040.4	PF08387: FBD	IPR001810: F-box domain; IPR006566: FBD domain; IPR032675: Leucine-rich repeat domain, L domain-like	GO:0005515 MF: protein binding	TE?	PF08387	IPR001810; IPR006566; IPR032675	GO:0005515
1	TraesCS1A02G584500LC	chr1A	570858048	570858404	Y	Disease resistance protein (CC-NBS-LRR class) family	AT1G58400.3	NA	NA	NA	G	NA	NA	NA
1	TraesCS1A02G409200	chr1A	570859448	570861748	Y	NBS-LRR-like resistance protein	tr|A0A0U2SD01|A0A0U2SD01_ORYSA	NA	IPR011991: Winged helix-turn-helix DNA-binding domain; IPR032675: Leucine-rich repeat domain, L domain-like	NA	G	NA	IPR011991; IPR032675	NA
1	TraesCS1A02G584600LC	chr1A	570876458	570876922	Y	Disease resistance protein RPP8	tr|M8BE19|M8BE19_AEGTA	NA	NA	NA	G	NA	NA	NA
1	TraesCS1A02G409300	chr1A	570877342	570878229	Y	disease resistance family protein / LRR family protein	AT2G34930.1	PF00931: NB-ARC domain	IPR002182: NB-ARC; IPR011991: Winged helix-turn-helix DNA-binding domain; IPR032675: Leucine-rich repeat domain, L domain-like	GO:0043531 MF: ADP binding	G	PF00931	IPR002182; IPR011991; IPR032675	GO:0043531
1	TraesCS1A02G409400	chr1A	570879879	570880721	Y	Disease resistance protein (NBS-LRR class) family	AT5G38350.1	PF00931: NB-ARC domain	IPR002182: NB-ARC; IPR027417: P-loop containing nucleoside triphosphate hydrolase	GO:0043531 MF: ADP binding	G	PF00931	IPR002182; IPR027417	GO:0043531
	TraesCS1A02G584700LC	chr1A	570882638	570884169	Y	BED zinc finger,hAT family dimerization domain	tr|A0A061FVD3|A0A061FVD3_THECC	NA	IPR003656: Zinc finger, BED-type; IPR012337: Ribonuclease H-like domain; IPR013087: Zinc finger C2H2-type	GO:0003676 MF: nucleic acid binding;GO:0003677 MF: DNA binding	TE	NA	IPR003656; IPR012337; IPR013087	GO:0003676; GO:0003677
	TraesCS1A02G584800LC	chr1A	570884266	570885129	Y	Zinc finger BED domain-containing protein 1	sp|O96006|ZBED1_HUMAN	PF14372: Domain of unknown function (DUF4413); PF05699: hAT family C-terminal dimerisation region	IPR008906: HAT, C-terminal dimerisation domain; IPR012337: Ribonuclease H-like domain; IPR025525: hAT-like transposase, RNase-H fold	GO:0003676 MF: nucleic acid binding;GO:0003677 MF: DNA binding;GO:0046983 MF: protein dimerization activity	TE	PF14372; PF05699	IPR008906; IPR012337; IPR025525	GO:0003676; GO:0003677; GO:0046983
	TraesCS1A02G584900LC	chr1A	570922826	570923908	Y	F-box domain containing protein	tr|Q75GY3|Q75GY3_ORYSJ	NA	NA	NA	TE?	NA	NA	NA
	TraesCS1A02G585000LC	chr1A	570923927	570924124	Y	F-box family protein	AT1G15015.1	PF00646: F-box domain	IPR001810: F-box domain	GO:0005515 MF: protein binding	TE?	PF00646	IPR001810	GO:0005515
	TraesCS1A02G585100LC	chr1A	570926747	570926947	Y	PXCpXYh14Y	tr|A0A0G3DF28|A0A0G3DF28_CARPA	NA	NA	NA	G	NA	NA	NA
	TraesCS1A02G585200LC	chr1A	570973872	570975259	Y	RNA binding protein	tr|Q39209|Q39209_ARATH	PF00076: RNA recognition motif. (a.k.a. RRM, RBD, or RNP domain)	IPR000504: RNA recognition motif domain	GO:0003676 MF: nucleic acid binding	G	PF00076	IPR000504	GO:0003676
	TraesCS1A02G409500	chr1A	571171129	571172154	Y	F-box domain containing protein	tr|K7TV73|K7TV73_MAIZE	NA	NA	NA	TE?	NA	NA	NA
	TraesCS1A02G409600	chr1A	571269579	571281317	Y	Topoisomerase 1-associated factor 1	tr|A0A1J3GNC7|A0A1J3GNC7_NOCCA	PF04821: Timeless protein; PF05029: Timeless protein C terminal region	IPR006906: Timeless protein; IPR007725: Timeless C-terminal	NA	G	PF04821; PF05029	IPR006906; IPR007725	NA
	TraesCS1A02G409700	chr1A	571281311	571282877	Y	tRNA dimethylallyltransferase	tr|A0A0B0N0N0|A0A0B0N0N0_GOSAR	PF11341: Protein of unknown function (DUF3143)	IPR021489: Protein of unknown function DUF3143	NA	G	PF11341	IPR021489	NA
	TraesCS1A02G409800	chr1A	571286613	571291700	Y	G-box binding factor	tr|A0A059Q274|A0A059Q274_9POAL	PF07777: G-box binding protein MFMR; PF00170: bZIP transcription factor	IPR004827: Basic-leucine zipper domain; IPR012900: G-box binding protein, multifunctional mosaic region	GO:0003700 MF: transcription factor activity, sequence-specific DNA binding;GO:0006355 BP: regulation of transcription, DNA-templated;GO:0043565 MF: sequence-specific DNA binding	G	PF07777; PF00170	IPR004827; IPR012900	GO:0003700; GO:0006355; GO:0043565
	TraesCS1A02G409900	chr1A	571344494	571348249	Y	Aldose 1-epimerase-like	tr|Q5SMZ1|Q5SMZ1_ORYSJ	PF01263: Aldose 1-epimerase	IPR008183: Aldose 1-/Glucose-6-phosphate 1-epimerase; IPR011013: Galactose mutarotase-like domain; IPR014718: Glycoside hydrolase-type carbohydrate-binding; IPR025532: Glucose-6-phosphate 1-epimerase	GO:0003824 MF: catalytic activity;GO:0005975 BP: carbohydrate metabolic process;GO:0016853 MF: isomerase activity;GO:0030246 MF: carbohydrate binding	G	PF01263	IPR008183; IPR011013; IPR014718; IPR025532	GO:0003824; GO:0005975; GO:0016853; GO:0030246
	TraesCS1A02G585210LC	chr1A	571352745	571355095	N	NA	NA	NA	NA	NA	NA	NA	NA	NA
	TraesCS1A02G585300LC	chr1A	571357199	571358551	Y	GPI ethanolamine phosphate transferase 2	tr|A0A1J3FW85|A0A1J3FW85_NOCCA	NA	NA	NA	G	NA	NA	NA
	TraesCS1A02G585400LC	chr1A	571380712	571382230	Y	Regulator of chromosome condensation (RCC1) family with FYVE zinc finger domain	tr|Q9FHX1|Q9FHX1_ARATH	NA	NA	NA	G	NA	NA	NA
	TraesCS1A02G585500LC	chr1A	571561991	571562344	Y	cytochrome P450 family 71 polypeptide	AT2G30770.1	NA	NA	NA	G	NA	NA	NA
	TraesCS1A02G585600LC	chr1A	571569073	571570203	Y	Polynucleotidyl transferase, ribonuclease H-like superfamily protein	AT2G34320.1	PF13966: zinc-binding in reverse transcriptase; PF13456: Reverse transcriptase-like	IPR012337: Ribonuclease H-like domain; IPR026960: Reverse transcriptase zinc-binding domain	GO:0003676 MF: nucleic acid binding	TE	PF13966; PF13456	IPR012337; IPR026960	GO:0003676
	TraesCS1A02G410100	chr1A	571573873	571574524	Y	Blue copper	tr|A0A0B0M606|A0A0B0M606_GOSAR	PF02298: Plastocyanin-like domain	IPR003245: Phytocyanin domain; IPR008972: Cupredoxin	GO:0009055 MF: electron carrier activity	G	PF02298	IPR003245; IPR008972	GO:0009055
	TraesCS1A02G410200	chr1A	571577363	571578627	Y	Early nodulin-like protein 1	tr|W9SEM8|W9SEM8_9ROSA	PF02298: Plastocyanin-like domain	IPR003245: Phytocyanin domain; IPR008972: Cupredoxin; IPR028871: Blue (type 1) copper protein, binding site	GO:0009055 MF: electron carrier activity	G	PF02298	IPR003245; IPR008972; IPR028871	GO:0009055
	TraesCS1A02G585700LC	chr1A	571580751	571581131	Y	stress response NST1-like protein	AT3G51650.4	NA	NA	NA	G	NA	NA	NA
	TraesCS1A02G585800LC	chr1A	571581498	571586934	Y	Protein SPA1-RELATED 2	tr|A0A1E5UM33|A0A1E5UM33_9POAL	PF00400: WD domain, G-beta repeat	IPR000719: Protein kinase domain; IPR001680: WD40 repeat; IPR011009: Protein kinase-like domain; IPR015943: WD40/YVTN repeat-like-containing domain; IPR017986: WD40-repeat-containing domain; IPR019775: WD40 repeat, conserved site; IPR020472: G-protein beta WD-40 repeat	GO:0004672 MF: protein kinase activity;GO:0005515 MF: protein binding;GO:0005524 MF: ATP binding;GO:0006468 BP: protein phosphorylation	G	PF00400	IPR000719; IPR001680; IPR011009; IPR015943; IPR017986; IPR019775; IPR020472	GO:0004672; GO:0005515; GO:0005524; GO:0006468
	TraesCS1A02G585900LC	chr1A	571623599	571624274	Y	Aspartic proteinase nepenthesin-1	tr|M7YFT7|M7YFT7_TRIUA	NA	NA	NA	G	NA	NA	NA
	TraesCS1A02G410300	chr1A	571653043	571654578	Y	Protein ROOT PRIMORDIUM DEFECTIVE 1	tr|A0A1E5UM81|A0A1E5UM81_9POAL	PF11955: Plant organelle RNA recognition domain	IPR021099: Plant organelle RNA recognition domain	NA	G	PF11955	IPR021099	NA
	TraesCS1A02G410400	chr1A	571679826	571680317	Y	Calcium-binding site, putative	tr|A0A061ECE8|A0A061ECE8_THECC	NA	NA	NA	G	NA	NA	NA
	TraesCS1A02G410500	chr1A	571724650	571725888	Y	WRKY transcription factor	tr|A0A191XX51|A0A191XX51_WHEAT	PF03106: WRKY DNA -binding domain	IPR003657: WRKY domain	GO:0003700 MF: transcription factor activity, sequence-specific DNA binding;GO:0006355 BP: regulation of transcription, DNA-templated;GO:0043565 MF: sequence-specific DNA binding	G	PF03106	IPR003657	GO:0003700; GO:0006355; GO:0043565
	TraesCS1A02G410600	chr1A	571743791	571744492	Y	WRKY transcription factor	tr|A3FBG2|A3FBG2_WHEAT	PF03106: WRKY DNA -binding domain	IPR003657: WRKY domain	GO:0003700 MF: transcription factor activity, sequence-specific DNA binding;GO:0006355 BP: regulation of transcription, DNA-templated;GO:0043565 MF: sequence-specific DNA binding	G	PF03106	IPR003657	GO:0003700; GO:0006355; GO:0043565
	TraesCS1A02G410700	chr1A	571787041	571787784	Y	WRKY transcription factor	tr|A3FBG2|A3FBG2_WHEAT	PF03106: WRKY DNA -binding domain	IPR003657: WRKY domain	GO:0003700 MF: transcription factor activity, sequence-specific DNA binding;GO:0006355 BP: regulation of transcription, DNA-templated;GO:0043565 MF: sequence-specific DNA binding	G	PF03106	IPR003657	GO:0003700; GO:0006355; GO:0043565
	TraesCS1A02G410800	chr1A	571788253	571789889	Y	1-acyl-sn-glycerol-3-phosphate acyltransferase	AT1G64355.3	PF12159: Protein of unknown function (DUF3593)	IPR021995: Protein of unknown function DUF3593	NA	G	PF12159	IPR021995	NA
	TraesCS1A02G586000LC	chr1A	571862853	571863275	Y	P-loop containing nucleoside triphosphate hydrolases superfamily protein	AT2G28290.6	NA	NA	NA	G	NA	NA	NA
	TraesCS1A02G586010LC	chr1A	571864434	571864865	N	NA	NA	NA	NA	NA	NA	NA	NA	NA
	TraesCS1A02G586100LC	chr1A	571866916	571867710	Y	Retrotransposon protein, putative, unclassified, expressed	tr|Q2QSD9|Q2QSD9_ORYSJ	NA	NA	NA	TE	NA	NA	NA
	TraesCS1A02G411000	chr1A	571881557	571881754	Y	Cleavage and polyadenylation specificity factor (CPSF) A subunit protein	AT3G11960.4	NA	NA	NA	G	NA	NA	NA
	TraesCS1A02G411100	chr1A	571893799	571895896	Y	ethylene-responsive transcription factor	AT5G07580.1	PF00847: AP2 domain	IPR001471: AP2/ERF domain; IPR016177: DNA-binding domain	GO:0003677 MF: DNA binding;GO:0003700 MF: transcription factor activity, sequence-specific DNA binding;GO:0006355 BP: regulation of transcription, DNA-templated	G	PF00847	IPR001471; IPR016177	GO:0003677; GO:0003700; GO:0006355
	TraesCS1A02G586200LC	chr1A	571894121	571894435	Y	Isopentenyl-diphosphate delta-isomerase	sp|Q5WUY8|IDI2_LEGPL	NA	NA	NA	G	NA	NA	NA
	TraesCS1A02G586300LC	chr1A	571894728	571895690	Y	Protein phosphatase 1K, mitochondrial	sp|Q2PC20|PPM1K_BOVIN	NA	NA	NA	G	NA	NA	NA
	TraesCS1A02G411200	chr1A	571986755	571989201	Y	Protein phosphatase 2c, putative	tr|B9RIK1|B9RIK1_RICCO	PF00481: Protein phosphatase 2C	IPR000222: PPM-type phosphatase, divalent cation binding; IPR001932: PPM-type phosphatase domain	GO:0003824 MF: catalytic activity;GO:0043169 MF: cation binding	G	PF00481	IPR000222; IPR001932	GO:0003824; GO:0043169
	TraesCS1A02G411300	chr1A	572003951	572015140	Y	Elongation factor Tu	tr|K8EC20|K8EC20_9CHLO	PF00009: Elongation factor Tu GTP binding domain; PF03144: Elongation factor Tu domain 2; PF09173: Initiation factor eIF2 gamma, C terminal	IPR000795: Transcription factor, GTP-binding domain; IPR004161: Translation elongation factor EFTu-like, domain 2; IPR009000: Translation protein, beta-barrel domain; IPR009001: Translation elongation factor EF1A/initiation factor IF2gamma, C-terminal; IPR015256: Translation initiation factor 2, gamma subunit, C-terminal; IPR027417: P-loop containing nucleoside triphosphate hydrolase	GO:0003924 MF: GTPase activity;GO:0005525 MF: GTP binding	G	PF00009; PF03144; PF09173	IPR000795; IPR004161; IPR009000; IPR009001; IPR015256; IPR027417	GO:0003924; GO:0005525
	TraesCS1A02G586400LC	chr1A	572006479	572007576	Y	Nuclease SbcCD subunit C	sp|Q7A5S6|SBCC_STAAN	NA	NA	NA	G	NA	NA	NA
	TraesCS1A02G586500LC	chr1A	572012013	572012321	Y	protein kinase family protein	AT3G06630.7	NA	NA	NA	G	NA	NA	NA
	TraesCS1A02G411400	chr1A	572017084	572019129	Y	Pentatricopeptide repeat-containing protein	tr|A0A1E5UM21|A0A1E5UM21_9POAL	PF01535: PPR repeat; PF13041: PPR repeat family; PF14432: DYW family of nucleic acid deaminases	IPR002885: Pentatricopeptide repeat; IPR011990: Tetratricopeptide-like helical domain; IPR032867: DYW domain	GO:0005515 MF: protein binding;GO:0008270 MF: zinc ion binding	G	PF01535; PF13041; PF14432	IPR002885; IPR011990; IPR032867	GO:0005515; GO:0008270
	TraesCS1A02G411500	chr1A	572019892	572023146	Y	transmembrane protein	AT1G64385.2	NA	NA	NA	G	NA	NA	NA
	TraesCS1A02G586600LC	chr1A	572159369	572163111	Y	Two-component response regulator	tr|W9QMB4|W9QMB4_9ROSA	PF00249: Myb-like DNA-binding domain	IPR001005: SANT/Myb domain; IPR006447: Myb domain, plants; IPR009057: Homeobox domain-like; IPR017930: Myb domain	GO:0003677 MF: DNA binding	G	PF00249	IPR001005; IPR006447; IPR009057; IPR017930	GO:0003677
	TraesCS1A02G411600	chr1A	572206778	572212965	Y	CTP synthase	tr|M8AN68|M8AN68_AEGTA	PF06418: CTP synthase N-terminus; PF00117: Glutamine amidotransferase class-I	IPR004468: CTP synthase; IPR017456: CTP synthase, N-terminal; IPR017926: Glutamine amidotransferase; IPR027417: P-loop containing nucleoside triphosphate hydrolase; IPR029062: Class I glutamine amidotransferase-like	GO:0003883 MF: CTP synthase activity;GO:0006221 BP: pyrimidine nucleotide biosynthetic process	G	PF06418; PF00117	IPR004468; IPR017456; IPR017926; IPR027417; IPR029062	GO:0003883; GO:0006221
	TraesCS1A02G586700LC	chr1A	572239918	572240325	Y	SU(VAR)3-9 homolog 9	AT4G13460.2	NA	NA	NA	G	NA	NA	NA
	TraesCS1A02G586800LC	chr1A	572240571	572240903	Y	I-kappa-B like protein N2	sp|Q5I126|IKBN2_MDBVW	NA	NA	NA	G	NA	NA	NA
	TraesCS1A02G586900LC	chr1A	572328754	572329233	Y	Endonuclease/exonuclease/phosphatase family protein	tr|A0A072U7W0|A0A072U7W0_MEDTR	NA	IPR005135: Endonuclease/exonuclease/phosphatase	NA	TE?	NA	IPR005135	NA
	TraesCS1A02G411700	chr1A	572334701	572336969	Y	Nuclear transcription factor Y subunit B	tr|B7FGV1|B7FGV1_MEDTR	PF00808: Histone-like transcription factor (CBF/NF-Y) and archaeal histone	IPR003956: Transcription factor, NFYB/HAP3, conserved site; IPR003958: Transcription factor CBF/NF-Y/archaeal histone domain; IPR009072: Histone-fold	GO:0005634 CC: nucleus;GO:0006355 BP: regulation of transcription, DNA-templated;GO:0043565 MF: sequence-specific DNA binding;GO:0046982 MF: protein heterodimerization activity	G	PF00808	IPR003956; IPR003958; IPR009072	GO:0005634; GO:0006355; GO:0043565; GO:0046982
	TraesCS1A02G411800	chr1A	572338152	572338394	Y	VQ motif protein	tr|A0A072VAK4|A0A072VAK4_MEDTR	PF05678: VQ motif	IPR008889: VQ	NA	G	PF05678	IPR008889	NA
	TraesCS1A02G587000LC	chr1A	572340042	572340326	Y	Retrovirus-related Pol polyprotein from transposon TNT 1-94	tr|A0A151RQY5|A0A151RQY5_CAJCA	PF14223: gag-polypeptide of LTR copia-type	NA	NA	TE	PF14223	NA	NA
	TraesCS1A02G587100LC	chr1A	572343364	572343906	Y	Retrovirus-related Pol polyprotein from transposon TNT 1-94	tr|A0A1D1YY40|A0A1D1YY40_9ARAE	PF07727: Reverse transcriptase (RNA-dependent DNA polymerase)	IPR013103: Reverse transcriptase, RNA-dependent DNA polymerase	NA	TE	PF07727	IPR013103	NA
	TraesCS1A02G411900	chr1A	572350605	572354408	Y	Ketol-acid reductoisomerase (NADP(+))	sp|Q2S0M9|ILVC_SALRD	PF07991: Acetohydroxy acid isomeroreductase, NADPH-binding domain; PF01450: Acetohydroxy acid isomeroreductase, catalytic domain	IPR000506: Acetohydroxy acid isomeroreductase C-terminal; IPR008927: 6-phosphogluconate dehydrogenase C-terminal domain-like; IPR013116: Acetohydroxy acid isomeroreductase, NADPH-binding domain; IPR013328: 6-phosphogluconate dehydrogenase, domain 2; IPR016040: NAD(P)-binding domain; IPR016206: Ketol-acid reductoisomerase, plant	GO:0004455 MF: ketol-acid reductoisomerase activity;GO:0009082 BP: branched-chain amino acid biosynthetic process;GO:0016491 MF: oxidoreductase activity;GO:0055114 BP: oxidation-reduction process	G	PF07991; PF01450	IPR000506; IPR008927; IPR013116; IPR013328; IPR016040; IPR016206	GO:0004455; GO:0009082; GO:0016491; GO:0055114
	TraesCS1A02G412000	chr1A	572359768	572361404	Y	Phospholipase A1	tr|G7IKB6|G7IKB6_MEDTR	PF01764: Lipase (class 3)	IPR002921: Fungal lipase-like domain; IPR029058: Alpha/Beta hydrolase fold	GO:0006629 BP: lipid metabolic process	G	PF01764	IPR002921; IPR029058	GO:0006629
	TraesCS1A02G412100	chr1A	572571480	572575769	Y	Protein CHUP1, chloroplastic	tr|A0A1E5UVS7|A0A1E5UVS7_9POAL	NA	NA	NA	G	NA	NA	NA
	TraesCS1A02G412200	chr1A	572575530	572578542	Y	U-box domain-containing protein	tr|A0A0K9PTS1|A0A0K9PTS1_ZOSMR	NA	IPR000225: Armadillo; IPR011989: Armadillo-like helical; IPR016024: Armadillo-type fold	GO:0005488 MF: binding;GO:0005515 MF: protein binding	G	NA	IPR000225; IPR011989; IPR016024	GO:0005488; GO:0005515
	TraesCS1A02G587200LC	chr1A	572631354	572631677	Y	U-box kinase family protein	AT3G61410.2	NA	NA	NA	G	NA	NA	NA
	TraesCS1A02G587300LC	chr1A	572668576	572675169	Y	Oligopeptidase A	tr|R7WFW5|R7WFW5_AEGTA	NA	IPR024080: Neurolysin/Thimet oligopeptidase, N-terminal	NA	G	NA	IPR024080	NA
	TraesCS1A02G412300	chr1A	572676228	572677813	Y	Phospholipase A1	tr|G7IKB6|G7IKB6_MEDTR	PF01764: Lipase (class 3)	IPR002921: Fungal lipase-like domain; IPR029058: Alpha/Beta hydrolase fold	GO:0006629 BP: lipid metabolic process	G	PF01764	IPR002921; IPR029058	GO:0006629
	TraesCS1A02G587400LC	chr1A	572676512	572676889	Y	Translation initiation factor IF-2	sp|Q83GT8|IF2_TROWT	NA	NA	NA	G	NA	NA	NA
	TraesCS1A02G587500LC	chr1A	572707015	572707422	Y	Phospholipid-transporting ATPase	tr|I1MD14|I1MD14_SOYBN	NA	NA	NA	G	NA	NA	NA
	TraesCS1A02G587600LC	chr1A	572731280	572743771	Y	Sulfotransferase	tr|A0A1D5SRC7|A0A1D5SRC7_WHEAT	PF00685: Sulfotransferase domain	IPR000863: Sulfotransferase domain; IPR027417: P-loop containing nucleoside triphosphate hydrolase	GO:0008146 MF: sulfotransferase activity	G	PF00685	IPR000863; IPR027417	GO:0008146
	TraesCS1A02G587700LC	chr1A	572847897	572848870	Y	Myb/SANT-like DNA-binding domain protein	tr|G7JUR0|G7JUR0_MEDTR	PF12776: Myb/SANT-like DNA-binding domain	IPR024752: Myb/SANT-like domain	NA	TE?	PF12776	IPR024752	NA
	TraesCS1A02G587800LC	chr1A	572849560	572849970	Y	Transposon protein, putative, CACTA, En/Spm sub-class	tr|Q2R1M9|Q2R1M9_ORYSJ	PF13359: DDE superfamily endonuclease	IPR027806: Harbinger transposase-derived nuclease domain	NA	TE	PF13359	IPR027806	NA
	TraesCS1A02G412400	chr1A	572860481	572863110	Y	Tetratricopeptide repeat (TPR)-like superfamily protein	AT5G46400.1	NA	NA	NA	G	NA	NA	NA
	TraesCS1A02G412500	chr1A	572880704	572885768	Y	Phospholipase A1	tr|G7IKB6|G7IKB6_MEDTR	PF01764: Lipase (class 3)	IPR002921: Fungal lipase-like domain; IPR029058: Alpha/Beta hydrolase fold	GO:0006629 BP: lipid metabolic process	G	PF01764	IPR002921; IPR029058	GO:0006629
	TraesCS1A02G412600	chr1A	572883079	572883515	Y	sulfurtransferase 18	AT5G66170.2	NA	NA	NA	G	NA	NA	NA
	TraesCS1A02G587900LC	chr1A	572884784	572885360	Y	Holliday junction ATP-dependent DNA helicase RuvA	sp|Q7MW36|RUVA_PORGI	NA	NA	NA	TE?	NA	NA	NA
	TraesCS1A02G588000LC	chr1A	572889259	572889723	Y	Glutathione S-transferase T3	tr|A0A1J3HNP1|A0A1J3HNP1_NOCCA	NA	NA	NA	G	NA	NA	NA
	TraesCS1A02G412700	chr1A	572892577	572893383	Y	Phospholipase A1	tr|G7IKB6|G7IKB6_MEDTR	NA	IPR029058: Alpha/Beta hydrolase fold	NA	G	NA	IPR029058	NA
	TraesCS1A02G412800	chr1A	573030030	573033489	Y	Phospholipase A1	tr|G7IKB6|G7IKB6_MEDTR	PF01764: Lipase (class 3)	IPR002921: Fungal lipase-like domain; IPR029058: Alpha/Beta hydrolase fold	GO:0006629 BP: lipid metabolic process	G	PF01764	IPR002921; IPR029058	GO:0006629
	TraesCS1A02G412900	chr1A	573060338	573065094	Y	Malate dehydrogenase	tr|A0A1D5RY74|A0A1D5RY74_WHEAT	PF00056: lactate/malate dehydrogenase, NAD binding domain; PF02866: lactate/malate dehydrogenase, alpha/beta C-terminal domain	IPR001236: Lactate/malate dehydrogenase, N-terminal; IPR001252: Malate dehydrogenase, active site; IPR001557: L-lactate/malate dehydrogenase; IPR010097: Malate dehydrogenase, type 1; IPR015955: Lactate dehydrogenase/glycoside hydrolase, family 4, C-terminal; IPR016040: NAD(P)-binding domain; IPR022383: Lactate/malate dehydrogenase, C-terminal	GO:0003824 MF: catalytic activity;GO:0005975 BP: carbohydrate metabolic process;GO:0006108 BP: malate metabolic process;GO:0016491 MF: oxidoreductase activity;GO:0016615 MF: malate dehydrogenase activity;GO:0016616 MF: oxidoreductase activity, acting on the CH-OH group of donors, NAD or NADP as acceptor;GO:0019752 BP: carboxylic acid metabolic process;GO:0030060 MF: L-malate dehydrogenase activit…	G	PF00056; PF02866	IPR001236; IPR001252; IPR001557; IPR010097; IPR015955; IPR016040; IPR022383	GO:0003824; GO:0005975; GO:0006108; GO:0016491; GO:0016615; GO:0016616; GO:0019752; GO:0030060; GO:0055114
	TraesCS1A02G588100LC	chr1A	573066900	573067112	Y	Retrotransposon protein, putative, unclassified	tr|Q10QE5|Q10QE5_ORYSJ	NA	NA	NA	TE	NA	NA	NA
	TraesCS1A02G413000	chr1A	573068179	573070666	Y	GTP-binding nuclear protein	tr|R7WEA5|R7WEA5_AEGTA	PF00071: Ras family	IPR001806: Small GTPase superfamily; IPR002041: Ran GTPase; IPR005225: Small GTP-binding protein domain; IPR027417: P-loop containing nucleoside triphosphate hydrolase	GO:0003924 MF: GTPase activity;GO:0005525 MF: GTP binding;GO:0006886 BP: intracellular protein transport;GO:0006913 BP: nucleocytoplasmic transport;GO:0007165 BP: signal transduction	G	PF00071	IPR001806; IPR002041; IPR005225; IPR027417	GO:0003924; GO:0005525; GO:0006886; GO:0006913; GO:0007165
	TraesCS1A02G588200LC	chr1A	573179370	573179708	Y	haloacid dehalogenase-like hydrolase family protein	AT1G56500.3	NA	NA	NA	G	NA	NA	NA
	TraesCS1A02G588300LC	chr1A	573181047	573181394	Y	Outer dense fiber protein 2	sp|Q6AYX5|ODFP2_RAT	NA	NA	NA	G	NA	NA	NA
	TraesCS1A02G413200	chr1A	573182469	573219053	Y	Pleiotropic drug resistance ABC transporter	tr|W0TSU1|W0TSU1_ACAMN	NA	NA	NA	G	NA	NA	NA
	TraesCS1A02G588400LC	chr1A	573190016	573190447	Y	Retrotransposon protein, putative, unclassified	tr|Q10RA4|Q10RA4_ORYSJ	PF00078: Reverse transcriptase (RNA-dependent DNA polymerase)	IPR000477: Reverse transcriptase domain	NA	TE	PF00078	IPR000477	NA
	TraesCS1A02G413100	chr1A	573206138	573207281	Y	Mitochondrial transcription termination factor-like	tr|Q67UH1|Q67UH1_ORYSJ	PF02536: mTERF	IPR003690: Transcription termination factor, mitochondrial/chloroplastic	GO:0003690 MF: double-stranded DNA binding;GO:0006355 BP: regulation of transcription, DNA-templated	G	PF02536	IPR003690	GO:0003690; GO:0006355
	TraesCS1A02G588500LC	chr1A	573209413	573209793	Y	ubiquitin-associated (UBA)/TS-N domain protein	AT5G48690.2	NA	NA	NA	G	NA	NA	NA
	TraesCS1A02G588600LC	chr1A	573210345	573217204	Y	Transposon Ty3-G Gag-Pol polyprotein	tr|A0A151R2B7|A0A151R2B7_CAJCA	PF03732: Retrotransposon gag protein; PF08284: Retroviral aspartyl protease; PF00385: Chromo (CHRromatin Organisation MOdifier) domain	IPR000953: Chromo/chromo shadow domain; IPR001969: Aspartic peptidase, active site; IPR005162: Retrotransposon gag domain; IPR013242: Retroviral aspartyl protease; IPR016197: Chromo domain-like; IPR021109: Aspartic peptidase domain; IPR023780: Chromo domain	GO:0004190 MF: aspartic-type endopeptidase activity;GO:0006508 BP: proteolysis	TE	PF03732; PF08284; PF00385	IPR000953; IPR001969; IPR005162; IPR013242; IPR016197; IPR021109; IPR023780	GO:0004190; GO:0006508
	TraesCS1A02G413300	chr1A	573230410	573233761	Y	DNA-directed RNA polymerase subunit beta	tr|A0A061GNG4|A0A061GNG4_THECC	NA	NA	NA	G	NA	NA	NA
	TraesCS1A02G588700LC	chr1A	573234761	573235162	Y	RNA-directed DNA polymerase (reverse transcriptase)-related family protein	AT3G24255.5	NA	NA	NA	TE	NA	NA	NA
	TraesCS1A02G588800LC	chr1A	573235164	573235463	Y	Retrotransposon protein, putative, unclassified	tr|Q2QLW7|Q2QLW7_ORYSJ	PF13966: zinc-binding in reverse transcriptase	IPR026960: Reverse transcriptase zinc-binding domain	NA	TE	PF13966	IPR026960	NA
	TraesCS1A02G588900LC	chr1A	573235519	573235824	Y	50S ribosomal protein L13	sp|Q057I8|RL13_BUCCC	NA	NA	NA	G	NA	NA	NA
	TraesCS1A02G589000LC	chr1A	573242135	573244048	Y	Tetratricopeptide repeat (TPR)-like superfamily protein	AT5G08310.2	NA	NA	NA	G	NA	NA	NA
	TraesCS1A02G413400	chr1A	573242423	573243985	Y	3-ketoacyl-CoA synthase	tr|A2Y7R6|A2Y7R6_ORYSI	PF08392: FAE1/Type III polyketide synthase-like protein; PF08541: 3-Oxoacyl-[acyl-carrier-protein (ACP)] synthase III C terminal	IPR012392: Very-long-chain 3-ketoacyl-CoA synthase; IPR013601: FAE1/Type III polyketide synthase-like protein; IPR013747: 3-Oxoacyl-[acyl-carrier-protein (ACP)] synthase III, C-terminal; IPR016039: Thiolase-like	GO:0003824 MF: catalytic activity;GO:0006633 BP: fatty acid biosynthetic process;GO:0008152 BP: metabolic process;GO:0016020 CC: membrane;GO:0016747 MF: transferase activity, transferring acyl groups other than amino-acyl groups	G	PF08392; PF08541	IPR012392; IPR013601; IPR013747; IPR016039	GO:0003824; GO:0006633; GO:0008152; GO:0016020; GO:0016747
	TraesCS1A02G589100LC	chr1A	573312401	573313982	Y	zinc finger MYM-type-like protein	AT4G09660.1	PF14291: Domain of unknown function (DUF4371); PF05699: hAT family C-terminal dimerisation region	IPR008906: HAT, C-terminal dimerisation domain; IPR012337: Ribonuclease H-like domain; IPR025398: Domain of unknown function DUF4371	GO:0003676 MF: nucleic acid binding;GO:0046983 MF: protein dimerization activity	TE	PF14291; PF05699	IPR008906; IPR012337; IPR025398	GO:0003676; GO:0046983
	TraesCS1A02G589200LC	chr1A	573314058	573314357	Y	zinc finger MYM-type-like protein	AT4G09660.1	PF14291: Domain of unknown function (DUF4371)	IPR025398: Domain of unknown function DUF4371	NA	TE?	PF14291	IPR025398	NA
	TraesCS1A02G413500	chr1A	573314506	573314976	Y	Zinc finger MYM-type protein 1	tr|A0A151R9S9|A0A151R9S9_CAJCA	NA	NA	NA	TE?	NA	NA	NA
	TraesCS1A02G413600	chr1A	573319120	573323634	Y	Pentatricopeptide repeat-containing protein	tr|A0A1E5UN47|A0A1E5UN47_9POAL	PF13041: PPR repeat family; PF01535: PPR repeat; PF14432: DYW family of nucleic acid deaminases	IPR002885: Pentatricopeptide repeat; IPR011990: Tetratricopeptide-like helical domain; IPR032867: DYW domain	GO:0005515 MF: protein binding;GO:0008270 MF: zinc ion binding	G	PF13041; PF01535; PF14432	IPR002885; IPR011990; IPR032867	GO:0005515; GO:0008270
	TraesCS1A02G589300LC	chr1A	573324533	573324847	Y	Guanosine-5'-triphosphate,3'-diphosphate pyrophosphatase	sp|Q7MGP6|GPPA_VIBVY	NA	NA	NA	G	NA	NA	NA
	TraesCS1A02G413700	chr1A	573327648	573333885	Y	Glutamyl-tRNA(Gln) amidotransferase subunit A	tr|M8AAB7|M8AAB7_TRIUA	PF01425: Amidase	IPR023631: Amidase signature domain	NA	G	PF01425	IPR023631	NA
	TraesCS1A02G589400LC	chr1A	573391530	573392034	Y	RNA-directed DNA polymerase (reverse transcriptase)-related family protein	AT3G26855.1	PF13966: zinc-binding in reverse transcriptase	IPR026960: Reverse transcriptase zinc-binding domain	NA	TE	PF13966	IPR026960	NA
	TraesCS1A02G589500LC	chr1A	573393139	573393504	Y	UPF0176 protein PMT_1055	sp|Q7V6T9|Y1055_PROMM	NA	NA	NA	G	NA	NA	NA
	TraesCS1A02G589600LC	chr1A	573393555	573394763	Y	Retrotransposon protein, putative, unclassified	tr|Q33AJ4|Q33AJ4_ORYSJ	PF14111: Domain of unknown function (DUF4283); PF14392: Zinc knuckle	IPR025558: Domain of unknown function DUF4283; IPR025836: Zinc knuckle CX2CX4HX4C	NA	TE	PF14111; PF14392	IPR025558; IPR025836	NA
1	TraesCS1A02G589700LC	chr1A	573395219	573395617	Y	Disease resistance protein (CC-NBS-LRR class) family	AT1G59124.2	NA	NA	NA	G	NA	NA	NA
	TraesCS1A02G589800LC	chr1A	573395985	573396456	Y	Endonuclease/exonuclease/phosphatase family protein	tr|A0A072VIL0|A0A072VIL0_MEDTR	NA	IPR005135: Endonuclease/exonuclease/phosphatase	NA	TE?	NA	IPR005135	NA
	TraesCS1A02G589900LC	chr1A	573397359	573397889	Y	LINE-1 reverse transcriptase-like protein	tr|A0A1J3FWP0|A0A1J3FWP0_NOCCA	PF00078: Reverse transcriptase (RNA-dependent DNA polymerase)	IPR000477: Reverse transcriptase domain	NA	TE	PF00078	IPR000477	NA
	TraesCS1A02G413800	chr1A	573441183	573442631	Y	DELLA protein GAI	tr|A0A199UD43|A0A199UD43_ANACO	PF03514: GRAS domain family	IPR005202: Transcription factor GRAS	NA	G	PF03514	IPR005202	NA
	TraesCS1A02G590000LC	chr1A	573441603	573442652	Y	Enolase	sp|B4RMD8|ENO_NEIG2	NA	NA	NA	G	NA	NA	NA
	TraesCS1A02G413900	chr1A	573503173	573506871	Y	Proteasome subunit beta type	tr|W4ZTR7|W4ZTR7_WHEAT	PF00227: Proteasome subunit	IPR000243: Peptidase T1A, proteasome beta-subunit; IPR001353: Proteasome, subunit alpha/beta; IPR016050: Proteasome beta-type subunit, conserved site; IPR023333: Proteasome B-type subunit; IPR029055: Nucleophile aminohydrolases, N-terminal	GO:0004175 MF: endopeptidase activity;GO:0004298 MF: threonine-type endopeptidase activity;GO:0005839 CC: proteasome core complex;GO:0051603 BP: proteolysis involved in cellular protein catabolic process	G	PF00227	IPR000243; IPR001353; IPR016050; IPR023333; IPR029055	GO:0004175; GO:0004298; GO:0005839; GO:0051603
	TraesCS1A02G414000	chr1A	573636921	573637609	Y	histone deacetylase-like protein	AT2G25625.2	NA	NA	NA	G	NA	NA	NA
	TraesCS1A02G414100	chr1A	573691416	573691889	Y	Flagellar biosynthesis protein flhA	tr|A0A1D1YQS8|A0A1D1YQS8_9ARAE	NA	NA	NA	G	NA	NA	NA
	TraesCS1A02G414200	chr1A	573694503	573695537	Y	Avr9/Cf-9 rapidly elicited protein	tr|A0A072UBJ6|A0A072UBJ6_MEDTR	PF05553: Cotton fibre expressed protein	IPR008480: Protein of unknown function DUF761, plant	NA	G	PF05553	IPR008480	NA
	TraesCS1A02G590100LC	chr1A	573713594	573714316	Y	weak chloroplast movement under blue light protein (DUF827)	AT3G02930.3	NA	NA	NA	G	NA	NA	NA
	TraesCS1A02G590200LC	chr1A	573714754	573715179	Y	Retrotransposon protein, putative, unclassified	tr|Q7G3D9|Q7G3D9_ORYSJ	PF14111: Domain of unknown function (DUF4283)	IPR025558: Domain of unknown function DUF4283	NA	TE	PF14111	IPR025558	NA
	TraesCS1A02G590300LC	chr1A	573716454	573717350	Y	Retrotransposon protein, putative, unclassified	tr|Q2R9J3|Q2R9J3_ORYSJ	NA	IPR005135: Endonuclease/exonuclease/phosphatase	NA	TE	NA	IPR005135	NA
	TraesCS1A02G414300	chr1A	573817331	573818672	Y	Zinc finger CCCH domain protein	tr|A0A072VQ63|A0A072VQ63_MEDTR	PF00642: Zinc finger C-x8-C-x5-C-x3-H type (and similar)	IPR000571: Zinc finger, CCCH-type	GO:0046872 MF: metal ion binding	TE?	PF00642	IPR000571	GO:0046872
	TraesCS1A02G590400LC	chr1A	573906247	573907071	Y	Ta11-like non-LTR retrotransposon	AT5G18636.1	PF14111: Domain of unknown function (DUF4283); PF14392: Zinc knuckle	IPR025558: Domain of unknown function DUF4283; IPR025836: Zinc knuckle CX2CX4HX4C	NA	TE	PF14111; PF14392	IPR025558; IPR025836	NA
	TraesCS1A02G590500LC	chr1A	573916053	573916256	Y	Endonuclease/exonuclease/phosphatase family protein	tr|A0A072VES6|A0A072VES6_MEDTR	NA	NA	NA	G	NA	NA	NA
	TraesCS1A02G414400	chr1A	573920794	573922064	Y	Zinc finger CCCH domain protein	tr|A0A072VQ63|A0A072VQ63_MEDTR	PF00642: Zinc finger C-x8-C-x5-C-x3-H type (and similar)	IPR000571: Zinc finger, CCCH-type	GO:0046872 MF: metal ion binding	TE?	PF00642	IPR000571	GO:0046872
	TraesCS1A02G414500	chr1A	573925775	573927514	Y	2-oxoglutarate-dependent dioxygenase-related family protein	tr|B9GL08|B9GL08_POPTR	PF03171: 2OG-Fe(II) oxygenase superfamily	IPR005123: Oxoglutarate/iron-dependent dioxygenase; IPR027443: Isopenicillin N synthase-like	GO:0016491 MF: oxidoreductase activity;GO:0055114 BP: oxidation-reduction process	G	PF03171	IPR005123; IPR027443	GO:0016491; GO:0055114
	TraesCS1A02G590600LC	chr1A	573930198	573930497	Y	tRNA (guanine-N(7)-)-methyltransferase	sp|A5DC23|TRMB_PICGU	NA	NA	NA	G	NA	NA	NA
	TraesCS1A02G414600	chr1A	573930526	573931411	Y	Glycerol-3-phosphate dehydrogenase [NAD(+)], cytoplasmic	sp|P13706|GPDA_DROME	NA	NA	NA	G	NA	NA	NA
	TraesCS1A02G414700	chr1A	573944098	573944601	Y	Glycerol-3-phosphate dehydrogenase [NAD(+)], cytoplasmic	sp|P13706|GPDA_DROME	NA	NA	NA	G	NA	NA	NA
	TraesCS1A02G414800	chr1A	573947978	573949279	Y	F-box family protein	AT1G10110.1	PF03478: Protein of unknown function (DUF295)	IPR001810: F-box domain; IPR005174: Domain unknown function DUF295	GO:0005515 MF: protein binding	TE?	PF03478	IPR001810; IPR005174	GO:0005515
	TraesCS1A02G590610LC	chr1A	573952315	573953550	N	NA	NA	NA	NA	NA	NA	NA	NA	NA
	TraesCS1A02G590700LC	chr1A	573954737	573956968	Y	NAD(P)H-quinone oxidoreductase chain 4, chloroplastic	tr|A0A1C7D3K8|A0A1C7D3K8_9FABA	NA	NA	NA	G	NA	NA	NA
	TraesCS1A02G590800LC	chr1A	574214454	574214957	Y	F-box protein	tr|A0A1J3HEU4|A0A1J3HEU4_NOCCA	NA	IPR001810: F-box domain	GO:0005515 MF: protein binding	TE?	NA	IPR001810	GO:0005515
	TraesCS1A02G590900LC	chr1A	574226693	574227642	Y	Aldo/keto reductase family oxidoreductase	tr|G7I4M8|G7I4M8_MEDTR	NA	NA	NA	G	NA	NA	NA
	TraesCS1A02G415000	chr1A	574251649	574252458	Y	Allergen, putative	tr|Q8LD45|Q8LD45_ARATH	PF01190: Pollen proteins Ole e I like	IPR006040: Allergen Ole e 1, conserved site	GO:0005615 CC: extracellular space	G	PF01190	IPR006040	GO:0005615
	TraesCS1A02G591000LC	chr1A	574271214	574274563	Y	Meprin and TRAF (MATH)-like domain protein	tr|A0A072VMM4|A0A072VMM4_MEDTR	NA	IPR002083: MATH/TRAF domain; IPR008974: TRAF-like	GO:0005515 MF: protein binding	G	NA	IPR002083; IPR008974	GO:0005515
	TraesCS1A02G591100LC	chr1A	574282054	574282737	Y	Transposase	tr|Q49KC7|Q49KC7_PEA	NA	NA	NA	TE	NA	NA	NA
	TraesCS1A02G591200LC	chr1A	574297247	574297585	Y	Transposon protein, putative, Mutator sub-class	tr|Q53M25|Q53M25_ORYSJ	PF03108: MuDR family transposase	IPR004332: Transposase, MuDR, plant	NA	TE	PF03108	IPR004332	NA
	TraesCS1A02G591300LC	chr1A	574302363	574302959	Y	F-box protein	tr|W9RW78|W9RW78_9ROSA	PF03478: Protein of unknown function (DUF295)	IPR005174: Domain unknown function DUF295	NA	TE?	PF03478	IPR005174	NA
	TraesCS1A02G415100	chr1A	574331573	574332076	Y	Oleosin family protein	tr|A0A061FVM3|A0A061FVM3_THECC	PF01277: Oleosin	IPR000136: Oleosin	GO:0012511 CC: monolayer-surrounded lipid storage body;GO:0016021 CC: integral component of membrane	G	PF01277	IPR000136	GO:0012511; GO:0016021
	TraesCS1A02G591400LC	chr1A	574332178	574332561	Y	nucleic acid binding protein	AT1G30660.3	NA	NA	NA	G	NA	NA	NA
	TraesCS1A02G415200	chr1A	574336004	574341165	Y	Protein CHUP1, chloroplastic	tr|A0A1E5UZR2|A0A1E5UZR2_9POAL	NA	IPR000381: Inhibin, beta B subunit	GO:0005179 MF: hormone activity;GO:0005576 CC: extracellular region	G	NA	IPR000381	GO:0005179; GO:0005576
	TraesCS1A02G591500LC	chr1A	574344500	574344844	Y	Retrotransposon protein, putative, unclassified	tr|Q10IA6|Q10IA6_ORYSJ	NA	NA	NA	TE	NA	NA	NA
	TraesCS1A02G591600LC	chr1A	574347627	574348094	Y	Tryptophan synthase beta chain	sp|Q8NWU2|TRPB_STAAW	PF05910: Plant protein of unknown function (DUF868)	IPR008586: Protein of unknown function DUF868, plant	NA	G	PF05910	IPR008586	NA
	TraesCS1A02G415300	chr1A	574351875	574357108	Y	Mitogen-activated protein kinase	tr|M8A5Z4|M8A5Z4_TRIUA	PF00069: Protein kinase domain	IPR000719: Protein kinase domain; IPR003527: Mitogen-activated protein (MAP) kinase, conserved site; IPR011009: Protein kinase-like domain; IPR017441: Protein kinase, ATP binding site	GO:0004672 MF: protein kinase activity;GO:0004707 MF: MAP kinase activity;GO:0005524 MF: ATP binding;GO:0006468 BP: protein phosphorylation	G	PF00069	IPR000719; IPR003527; IPR011009; IPR017441	GO:0004672; GO:0004707; GO:0005524; GO:0006468
	TraesCS1A02G415400	chr1A	574358629	574361629	Y	Auxin efflux carrier component	tr|K3ZEW1|K3ZEW1_SETIT	PF03547: Membrane transport protein	IPR004776: Membrane transport protein; IPR014024: Auxin efflux carrier, plant type	GO:0016021 CC: integral component of membrane;GO:0055085 BP: transmembrane transport	G	PF03547	IPR004776; IPR014024	GO:0016021; GO:0055085
	TraesCS1A02G591700LC	chr1A	574368004	574368840	Y	Retrotransposon protein, putative, Ty3-gypsy subclass	tr|Q108Z5|Q108Z5_ORYSJ	NA	NA	NA	TE	NA	NA	NA
	TraesCS1A02G591800LC	chr1A	574370457	574373993	Y	Retrotransposon protein, putative, Ty3-gypsy subclass	tr|Q7XFN9|Q7XFN9_ORYSJ	NA	IPR021109: Aspartic peptidase domain	NA	TE	NA	IPR021109	NA
	TraesCS1A02G591900LC	chr1A	574376227	574377680	Y	Polyprotein	tr|B4YF14|B4YF14_ANACO	NA	NA	NA	TE	NA	NA	NA
	TraesCS1A02G592000LC	chr1A	574387831	574388289	Y	Pyruvate phosphate dikinase, PEP/pyruvate binding domain-containing protein	AT1G10760.3	NA	NA	NA	G	NA	NA	NA
	TraesCS1A02G415500	chr1A	574392739	574394889	Y	ATP-dependent RNA helicase	tr|A0A0K9Q6C8|A0A0K9Q6C8_ZOSMR	PF00270: DEAD/DEAH box helicase; PF00271: Helicase conserved C-terminal domain	IPR000629: ATP-dependent RNA helicase DEAD-box, conserved site; IPR001650: Helicase, C-terminal; IPR011545: DEAD/DEAH box helicase domain; IPR014001: Helicase superfamily 1/2, ATP-binding domain; IPR014014: RNA helicase, DEAD-box type, Q motif; IPR027417: P-loop containing nucleoside triphosphate hydrolase	GO:0003676 MF: nucleic acid binding;GO:0005524 MF: ATP binding	TE?	PF00270; PF00271	IPR000629; IPR001650; IPR011545; IPR014001; IPR014014; IPR027417	GO:0003676; GO:0005524
	TraesCS1A02G415600	chr1A	574395922	574398493	Y	F-box domain containing protein	tr|B6T4H2|B6T4H2_MAIZE	PF00646: F-box domain	IPR001810: F-box domain; IPR015943: WD40/YVTN repeat-like-containing domain	GO:0005515 MF: protein binding	TE?	PF00646	IPR001810; IPR015943	GO:0005515
	TraesCS1A02G415700	chr1A	574472319	574483821	Y	Transporter family protein	tr|B9I246|B9I246_POPTR	PF03169: OPT oligopeptide transporter protein	IPR004813: Oligopeptide transporter, OPT superfamily	GO:0055085 BP: transmembrane transport	G	PF03169	IPR004813	GO:0055085
	TraesCS1A02G592100LC	chr1A	574477282	574478140	Y	NAM-like protein	tr|Q6YVJ3|Q6YVJ3_ORYSJ	NA	NA	NA	G	NA	NA	NA
	TraesCS1A02G592200LC	chr1A	574481227	574482869	Y	Galactoside 2-alpha-L-fucosyltransferase	tr|M8A6V8|M8A6V8_TRIUA	PF03254: Xyloglucan fucosyltransferase	IPR004938: Xyloglucan fucosyltransferase	GO:0008107 MF: galactoside 2-alpha-L-fucosyltransferase activity;GO:0016020 CC: membrane;GO:0042546 BP: cell wall biogenesis	G	PF03254	IPR004938	GO:0008107; GO:0016020; GO:0042546
	TraesCS1A02G415800	chr1A	574498551	574499992	Y	Protein MIZU-KUSSEI 1	tr|A0A1E5UZJ7|A0A1E5UZJ7_9POAL	PF04759: Protein of unknown function, DUF617	IPR006460: Protein MIZU-KUSSEI 1-like, plant	NA	G	PF04759	IPR006460	NA
	TraesCS1A02G415900	chr1A	574538090	574542461	Y	Isoprenylcysteine alpha-carbonyl methylesterase ICME	tr|A0A1J3H706|A0A1J3H706_NOCCA	PF07859: alpha/beta hydrolase fold	IPR013094: Alpha/beta hydrolase fold-3; IPR029058: Alpha/Beta hydrolase fold	GO:0008152 BP: metabolic process;GO:0016787 MF: hydrolase activity	G	PF07859	IPR013094; IPR029058	GO:0008152; GO:0016787
	TraesCS1A02G416000	chr1A	574639871	574644410	Y	Delta(14)-sterol reductase	tr|B4FS76|B4FS76_MAIZE	PF01222: Ergosterol biosynthesis ERG4/ERG24 family	IPR001171: Ergosterol biosynthesis ERG4/ERG24; IPR018083: Sterol reductase, conserved site	GO:0016020 CC: membrane;GO:0016628 MF: oxidoreductase activity, acting on the CH-CH group of donors, NAD or NADP as acceptor;GO:0055114 BP: oxidation-reduction process	G	PF01222	IPR001171; IPR018083	GO:0016020; GO:0016628; GO:0055114
	TraesCS1A02G416100	chr1A	574657931	574658773	Y	Calmodulin	tr|B6SJJ2|B6SJJ2_MAIZE	PF13499: EF-hand domain pair	IPR002048: EF-hand domain; IPR011992: EF-hand domain pair; IPR018247: EF-Hand 1, calcium-binding site	GO:0005509 MF: calcium ion binding	G	PF13499	IPR002048; IPR011992; IPR018247	GO:0005509
	TraesCS1A02G592300LC	chr1A	574661883	574664645	Y	cDNA clone:J013058P10, full insert sequence	tr|B7EBV9|B7EBV9_ORYSJ	NA	NA	NA	G	NA	NA	NA
	TraesCS1A02G416200	chr1A	574665507	574669595	Y	Kinase family protein	tr|B9GH93|B9GH93_POPTR	PF07714: Protein tyrosine kinase	IPR000719: Protein kinase domain; IPR001245: Serine-threonine/tyrosine-protein kinase, catalytic domain; IPR008271: Serine/threonine-protein kinase, active site; IPR011009: Protein kinase-like domain	GO:0004672 MF: protein kinase activity;GO:0005524 MF: ATP binding;GO:0006468 BP: protein phosphorylation	G	PF07714	IPR000719; IPR001245; IPR008271; IPR011009	GO:0004672; GO:0005524; GO:0006468
	TraesCS1A02G416300	chr1A	574681461	574682057	Y	Plant invertase/pectin methylesterase inhibitor superfamily protein	AT5G46950.1	NA	IPR006501: Pectinesterase inhibitor domain	GO:0004857 MF: enzyme inhibitor activity	G	NA	IPR006501	GO:0004857
	TraesCS1A02G416400	chr1A	574727696	574728169	Y	Leucine-rich repeat (LRR) family protein	AT4G16162.6	NA	IPR006501: Pectinesterase inhibitor domain	GO:0004857 MF: enzyme inhibitor activity	G	NA	IPR006501	GO:0004857
	TraesCS1A02G592400LC	chr1A	574800066	574800768	Y	LINE-1 reverse transcriptase like	tr|A0A0B2R0V5|A0A0B2R0V5_GLYSO	NA	NA	NA	TE	NA	NA	NA
	TraesCS1A02G592500LC	chr1A	574802618	574802812	Y	Calcium-dependent protein kinase 14	tr|M8BHS0|M8BHS0_AEGTA	NA	NA	NA	G	NA	NA	NA
	TraesCS1A02G592600LC	chr1A	574804236	574806489	Y	Pectinesterase	tr|I1GSH0|I1GSH0_BRADI	PF01095: Pectinesterase	IPR000070: Pectinesterase, catalytic; IPR011050: Pectin lyase fold/virulence factor; IPR012334: Pectin lyase fold	GO:0005618 CC: cell wall;GO:0030599 MF: pectinesterase activity;GO:0042545 BP: cell wall modification	G	PF01095	IPR000070; IPR011050; IPR012334	GO:0005618; GO:0030599; GO:0042545
	TraesCS1A02G592700LC	chr1A	574806810	574808174	Y	Reverse transcriptase	tr|V9H026|V9H026_ARATH	NA	NA	NA	TE	NA	NA	NA
	TraesCS1A02G592800LC	chr1A	574814280	574814804	Y	Polynucleotidyl transferase, ribonuclease H-like superfamily protein	AT1G27870.1	NA	IPR012337: Ribonuclease H-like domain	GO:0003676 MF: nucleic acid binding	TE	NA	IPR012337	GO:0003676
	TraesCS1A02G592900LC	chr1A	574814982	574815695	Y	Retrotransposon protein, putative, unclassified	tr|Q8H0A5|Q8H0A5_ORYSJ	NA	NA	NA	TE	NA	NA	NA
	TraesCS1A02G593000LC	chr1A	574818348	574818632	Y	Retrotransposon protein, putative, unclassified, expressed	tr|Q2QYQ5|Q2QYQ5_ORYSJ	NA	NA	NA	TE	NA	NA	NA
	TraesCS1A02G416500	chr1A	574826362	574832131	Y	beta-galactosidase	AT3G27930.1	NA	NA	NA	G	NA	NA	NA
	TraesCS1A02G593100LC	chr1A	574837608	574841869	Y	beta-galactosidase	AT3G27930.1	NA	NA	NA	G	NA	NA	NA
	TraesCS1A02G593200LC	chr1A	574844886	574845971	Y	Transmembrane protein, putative (DUF247)	tr|A0A1I9LLH8|A0A1I9LLH8_ARATH	PF03140: Plant protein of unknown function	IPR004158: Protein of unknown function DUF247, plant	NA	G	PF03140	IPR004158	NA
	TraesCS1A02G416600	chr1A	574933843	574935896	Y	Transcription elongation factor 1	tr|B6SHB6|B6SHB6_MAIZE	PF05129: Transcription elongation factor Elf1 like	IPR007808: Transcription elongation factor 1	NA	G	PF05129	IPR007808	NA
	TraesCS1A02G593300LC	chr1A	574934497	574934919	Y	50S ribosomal protein L4	sp|Q1LI38|RL4_CUPMC	NA	NA	NA	G	NA	NA	NA
	TraesCS1A02G416700	chr1A	574938084	574938521	Y	Programmed cell death protein 4	tr|A0A087SLH1|A0A087SLH1_AUXPR	NA	NA	NA	G	NA	NA	NA
	TraesCS1A02G416800	chr1A	574997303	575002158	Y	beta-galactosidase	AT3G27930.1	NA	NA	NA	G	NA	NA	NA
	TraesCS1A02G416900	chr1A	575119607	575125114	Y	beta-galactosidase	AT3G27930.1	NA	NA	NA	G	NA	NA	NA
	TraesCS1A02G593400LC	chr1A	575128601	575128816	Y	Retrotransposon protein, putative, unclassified	tr|Q2QRJ0|Q2QRJ0_ORYSJ	PF13966: zinc-binding in reverse transcriptase	IPR026960: Reverse transcriptase zinc-binding domain	NA	TE	PF13966	IPR026960	NA
	TraesCS1A02G593500LC	chr1A	575128823	575129053	Y	Retrotransposon protein, putative, unclassified	tr|Q2R446|Q2R446_ORYSJ	NA	NA	NA	TE	NA	NA	NA
	TraesCS1A02G593600LC	chr1A	575151294	575154278	Y	Beta-galactosidase	tr|F4IXS2|F4IXS2_ARATH	NA	NA	NA	G	NA	NA	NA
	TraesCS1A02G593700LC	chr1A	575174885	575175583	Y	Beta-galactosidase	tr|F4IXS2|F4IXS2_ARATH	NA	NA	NA	G	NA	NA	NA
1	TraesCS1A02G417000	chr1A	575206506	575211347	Y	Disease resistance protein RPM1	tr|N1R423|N1R423_AEGTA	PF00931: NB-ARC domain	IPR002182: NB-ARC; IPR027417: P-loop containing nucleoside triphosphate hydrolase	GO:0043531 MF: ADP binding	G	PF00931	IPR002182; IPR027417	GO:0043531
1	TraesCS1A02G593800LC	chr1A	575211391	575224147	Y	disease resistance family protein / LRR family protein	AT2G34930.1	PF00931: NB-ARC domain	IPR002182: NB-ARC; IPR011991: Winged helix-turn-helix DNA-binding domain; IPR027417: P-loop containing nucleoside triphosphate hydrolase; IPR032675: Leucine-rich repeat domain, L domain-like	GO:0043531 MF: ADP binding	G	PF00931	IPR002182; IPR011991; IPR027417; IPR032675	GO:0043531
1	TraesCS1A02G417100	chr1A	575226527	575227100	Y	F-box domain containing protein, expressed	tr|Q2QQE3|Q2QQE3_ORYSJ	NA	IPR032675: Leucine-rich repeat domain, L domain-like	NA	TE?	NA	IPR032675	NA
1	TraesCS1A02G593900LC	chr1A	575227205	575227789	Y	F-box family protein	AT1G49610.1	NA	IPR001810: F-box domain; IPR032675: Leucine-rich repeat domain, L domain-like	GO:0005515 MF: protein binding	TE?	NA	IPR001810; IPR032675	GO:0005515
1	TraesCS1A02G417200	chr1A	575244998	575245571	Y	F-box domain containing protein, expressed	tr|Q2QQE3|Q2QQE3_ORYSJ	NA	IPR032675: Leucine-rich repeat domain, L domain-like	NA	TE?	NA	IPR032675	NA
	TraesCS1A02G417300	chr1A	575246293	575248553	Y	Peroxisomal membrane protein PEX14	tr|W9RQB1|W9RQB1_9ROSA	PF04695: Peroxisomal membrane anchor protein (Pex14p) conserved region	IPR006785: Peroxisome membrane anchor protein Pex14p, N-terminal	NA	G	PF04695	IPR006785	NA
	TraesCS1A02G417400	chr1A	575361796	575370366	Y	Zinc finger CCCH domain protein	tr|A0A072U532|A0A072U532_MEDTR	PF00076: RNA recognition motif. (a.k.a. RRM, RBD, or RNP domain)	IPR000504: RNA recognition motif domain; IPR000571: Zinc finger, CCCH-type	GO:0003676 MF: nucleic acid binding;GO:0046872 MF: metal ion binding	TE?	PF00076	IPR000504; IPR000571	GO:0003676; GO:0046872
	TraesCS1A02G417500	chr1A	575383988	575386997	Y	Methionyl-tRNA formyltransferase	tr|A0A0K9PAC2|A0A0K9PAC2_ZOSMR	PF00551: Formyl transferase	IPR002376: Formyl transferase, N-terminal; IPR004607: Phosphoribosylglycinamide formyltransferase	GO:0004644 MF: phosphoribosylglycinamide formyltransferase activity;GO:0006189 BP: 'de novo' IMP biosynthetic process;GO:0009058 BP: biosynthetic process;GO:0016742 MF: hydroxymethyl-, formyl- and related transferase activity	G	PF00551	IPR002376; IPR004607	GO:0004644; GO:0006189; GO:0009058; GO:0016742
	TraesCS1A02G417600	chr1A	575398452	575400542	Y	S-locus lectin protein kinase family protein	AT4G21390.2	NA	NA	NA	G	NA	NA	NA
	TraesCS1A02G594000LC	chr1A	575410618	575411163	Y	RNA-directed DNA polymerase (reverse transcriptase)-related family protein	AT3G24255.1	PF13966: zinc-binding in reverse transcriptase	IPR026960: Reverse transcriptase zinc-binding domain	NA	TE	PF13966	IPR026960	NA
	TraesCS1A02G594100LC	chr1A	575428299	575428740	Y	Di-glucose binding protein with Kinesin motor domain-containing protein	AT2G22610.3	NA	NA	NA	G	NA	NA	NA
	TraesCS1A02G417700	chr1A	575465417	575466779	Y	DUF1645 family protein	tr|G7J5G5|G7J5G5_MEDTR	PF07816: Protein of unknown function (DUF1645)	IPR012442: Protein of unknown function DUF1645, plant	NA	G	PF07816	IPR012442	NA
	TraesCS1A02G594200LC	chr1A	575505908	575507406	Y	zinc finger MYM-type-like protein	AT4G09660.1	PF14291: Domain of unknown function (DUF4371); PF05699: hAT family C-terminal dimerisation region	IPR008906: HAT, C-terminal dimerisation domain; IPR012337: Ribonuclease H-like domain; IPR025398: Domain of unknown function DUF4371	GO:0003676 MF: nucleic acid binding;GO:0046983 MF: protein dimerization activity	TE	PF14291; PF05699	IPR008906; IPR012337; IPR025398	GO:0003676; GO:0046983
	TraesCS1A02G594300LC	chr1A	575538896	575542083	Y	zinc finger MYM-type-like protein	AT4G09660.1	PF14291: Domain of unknown function (DUF4371)	IPR006580: Zinc finger, TTF-type; IPR012337: Ribonuclease H-like domain; IPR025398: Domain of unknown function DUF4371	GO:0003676 MF: nucleic acid binding	TE	PF14291	IPR006580; IPR012337; IPR025398	GO:0003676
	TraesCS1A02G594400LC	chr1A	575570696	575571022	Y	Transposon protein, putative, Pong sub-class	tr|Q2QX51|Q2QX51_ORYSJ	PF04827: Plant transposon protein	IPR006912: Harbinger transposase-derived protein	GO:0016788 MF: hydrolase activity, acting on ester bonds	TE	PF04827	IPR006912	GO:0016788
	TraesCS1A02G417800	chr1A	575581119	575586523	Y	Cinnamoyl-CoA reductase	tr|A0A172WBP6|A0A172WBP6_DAUCA	PF01073: 3-beta hydroxysteroid dehydrogenase/isomerase family	IPR002225: 3-beta hydroxysteroid dehydrogenase/isomerase; IPR016040: NAD(P)-binding domain	GO:0003854 MF: 3-beta-hydroxy-delta5-steroid dehydrogenase activity;GO:0006694 BP: steroid biosynthetic process;GO:0016616 MF: oxidoreductase activity, acting on the CH-OH group of donors, NAD or NADP as acceptor;GO:0055114 BP: oxidation-reduction process	G	PF01073	IPR002225; IPR016040	GO:0003854; GO:0006694; GO:0016616; GO:0055114
	TraesCS1A02G417900	chr1A	575590443	575593040	Y	Glutamyl-tRNA (Gln) amidotransferase subunit A	tr|A0A0B0MGQ5|A0A0B0MGQ5_GOSAR	PF01425: Amidase	IPR023631: Amidase signature domain	NA	G	PF01425	IPR023631	NA
	TraesCS1A02G418000	chr1A	575594342	575597857	Y	Polygalacturonase	tr|M8BPN6|M8BPN6_AEGTA	PF00295: Glycosyl hydrolases family 28	IPR000743: Glycoside hydrolase, family 28; IPR006626: Parallel beta-helix repeat; IPR011050: Pectin lyase fold/virulence factor; IPR012334: Pectin lyase fold	GO:0004650 MF: polygalacturonase activity;GO:0005975 BP: carbohydrate metabolic process	G	PF00295	IPR000743; IPR006626; IPR011050; IPR012334	GO:0004650; GO:0005975
	TraesCS1A02G418100	chr1A	575595062	575595657	Y	D-amino acid dehydrogenase	sp|C3LT39|DADA_VIBCM	NA	NA	NA	G	NA	NA	NA
	TraesCS1A02G594500LC	chr1A	575611371	575614712	Y	Leucine-rich repeat protein kinase family protein	AT5G01950.7	NA	NA	NA	G	NA	NA	NA
	TraesCS1A02G418200	chr1A	575671966	575673602	Y	GATA transcription factor, putative	tr|B9S6H2|B9S6H2_RICCO	PF00320: GATA zinc finger	IPR000679: Zinc finger, GATA-type; IPR013088: Zinc finger, NHR/GATA-type	GO:0003700 MF: transcription factor activity, sequence-specific DNA binding;GO:0006355 BP: regulation of transcription, DNA-templated;GO:0008270 MF: zinc ion binding;GO:0043565 MF: sequence-specific DNA binding	G	PF00320	IPR000679; IPR013088	GO:0003700; GO:0006355; GO:0008270; GO:0043565
	TraesCS1A02G594600LC	chr1A	575711213	575725112	Y	Sugar transporter protein	tr|A0A0A6Z9P5|A0A0A6Z9P5_9POAL	PF00083: Sugar (and other) transporter	IPR005828: Major facilitator, sugar transporter-like; IPR020846: Major facilitator superfamily domain	GO:0016021 CC: integral component of membrane;GO:0022857 MF: transmembrane transporter activity;GO:0055085 BP: transmembrane transport	G	PF00083	IPR005828; IPR020846	GO:0016021; GO:0022857; GO:0055085
	TraesCS1A02G594700LC	chr1A	575712014	575713540	Y	Sugar transporter protein	tr|A0A0A6Z9P5|A0A0A6Z9P5_9POAL	PF00083: Sugar (and other) transporter	IPR003663: Sugar/inositol transporter; IPR005828: Major facilitator, sugar transporter-like; IPR020846: Major facilitator superfamily domain	GO:0016020 CC: membrane;GO:0016021 CC: integral component of membrane;GO:0022857 MF: transmembrane transporter activity;GO:0022891 MF: substrate-specific transmembrane transporter activity;GO:0055085 BP: transmembrane transport	G	PF00083	IPR003663; IPR005828; IPR020846	GO:0016020; GO:0016021; GO:0022857; GO:0022891; GO:0055085
	TraesCS1A02G594800LC	chr1A	575725271	575726457	Y	Sugar transporter protein	tr|A0A0A6Z9P5|A0A0A6Z9P5_9POAL	PF00083: Sugar (and other) transporter	IPR005828: Major facilitator, sugar transporter-like; IPR020846: Major facilitator superfamily domain	GO:0016021 CC: integral component of membrane;GO:0022857 MF: transmembrane transporter activity;GO:0055085 BP: transmembrane transport	G	PF00083	IPR005828; IPR020846	GO:0016021; GO:0022857; GO:0055085
	TraesCS1A02G418300	chr1A	575736809	575741899	Y	Sugar transporter protein	tr|A0A0A6Z9P5|A0A0A6Z9P5_9POAL	PF00083: Sugar (and other) transporter	IPR003663: Sugar/inositol transporter; IPR005828: Major facilitator, sugar transporter-like; IPR005829: Sugar transporter, conserved site; IPR020846: Major facilitator superfamily domain	GO:0005215 MF: transporter activity;GO:0016020 CC: membrane;GO:0016021 CC: integral component of membrane;GO:0022857 MF: transmembrane transporter activity;GO:0022891 MF: substrate-specific transmembrane transporter activity;GO:0055085 BP: transmembrane transport	G	PF00083	IPR003663; IPR005828; IPR005829; IPR020846	GO:0005215; GO:0016020; GO:0016021; GO:0022857; GO:0022891; GO:0055085
	TraesCS1A02G594900LC	chr1A	575748874	575750325	Y	ATP-dependent DNA helicase PIF1	tr|A0A151QX00|A0A151QX00_CAJCA	PF05970: PIF1-like helicase	IPR010285: DNA helicase Pif1-like; IPR027417: P-loop containing nucleoside triphosphate hydrolase	GO:0000723 BP: telomere maintenance;GO:0003678 MF: DNA helicase activity;GO:0006281 BP: DNA repair	TE?	PF05970	IPR010285; IPR027417	GO:0000723; GO:0003678; GO:0006281
	TraesCS1A02G595000LC	chr1A	575751498	575751692	Y	D-alanine--poly(phosphoribitol) ligase subunit 2	sp|A9VKV4|DLTC_BACWK	PF14214: Helitron helicase-like domain at N-terminus	IPR025476: Helitron helicase-like domain	NA	TE?	PF14214	IPR025476	NA
	TraesCS1A02G595100LC	chr1A	575751695	575752051	Y	S-adenosyl-L-methionine-dependent tRNA 4-demethylwyosine synthase	sp|Q08C92|TYW1_DANRE	PF14214: Helitron helicase-like domain at N-terminus	IPR025476: Helitron helicase-like domain	NA	TE?	PF14214	IPR025476	NA
	TraesCS1A02G595200LC	chr1A	575752681	575753079	Y	AT hook motif-containing protein, putative, expressed	tr|Q2QZU2|Q2QZU2_ORYSJ	NA	NA	NA	G	NA	NA	NA
	TraesCS1A02G418400	chr1A	575776654	575778167	Y	DNA-3-methyladenine glycosylase 1	tr|M8C2T4|M8C2T4_AEGTA	PF00730: HhH-GPD superfamily base excision DNA repair protein	IPR003265: HhH-GPD domain; IPR011257: DNA glycosylase; IPR023170: Helix-turn-helix, base-excision DNA repair, C-terminal	GO:0003824 MF: catalytic activity;GO:0006281 BP: DNA repair;GO:0006284 BP: base-excision repair	G	PF00730	IPR003265; IPR011257; IPR023170	GO:0003824; GO:0006281; GO:0006284
	TraesCS1A02G418500	chr1A	575798303	575800246	Y	Acyl-CoA ligase-like	tr|Q5VNP6|Q5VNP6_ORYSJ	PF00501: AMP-binding enzyme	IPR000873: AMP-dependent synthetase/ligase	GO:0003824 MF: catalytic activity;GO:0008152 BP: metabolic process	G	PF00501	IPR000873	GO:0003824; GO:0008152
	TraesCS1A02G595300LC	chr1A	575800783	575802265	Y	Transducin/WD40 repeat-like superfamily protein	AT2G40360.2	NA	NA	NA	G	NA	NA	NA
	TraesCS1A02G595400LC	chr1A	575803596	575803856	Y	Transposase	tr|Q8W1P2|Q8W1P2_WHEAT	NA	NA	NA	TE	NA	NA	NA
	TraesCS1A02G595500LC	chr1A	575804028	575804396	Y	Transposon protein, putative, Mariner sub-class	tr|Q2R3S6|Q2R3S6_ORYSJ	NA	NA	NA	TE	NA	NA	NA
	TraesCS1A02G418600	chr1A	575807774	575808514	Y	Zinc finger homeodomain protein 1	tr|A0A0A0KGP3|A0A0A0KGP3_CUCSA	PF04770: ZF-HD protein dimerisation region	IPR006455: Homeodomain, ZF-HD class; IPR006456: ZF-HD homeobox protein, Cys/His-rich dimerisation domain; IPR009057: Homeobox domain-like	GO:0003677 MF: DNA binding	G	PF04770	IPR006455; IPR006456; IPR009057	GO:0003677
	TraesCS1A02G595600LC	chr1A	575866841	575866939	Y	30S ribosomal protein S12, chloroplastic	tr|A0A199W815|A0A199W815_ANACO	NA	NA	NA	G	NA	NA	NA
1	TraesCS1A02G418700	chr1A	575867347	575870849	Y	Receptor-like protein kinase	sp|P93194|RPK1_IPONI	PF13855: Leucine rich repeat; PF00069: Protein kinase domain	IPR000719: Protein kinase domain; IPR001611: Leucine-rich repeat; IPR003591: Leucine-rich repeat, typical subtype; IPR008271: Serine/threonine-protein kinase, active site; IPR011009: Protein kinase-like domain; IPR017441: Protein kinase, ATP binding site; IPR032675: Leucine-rich repeat domain, L domain-like	GO:0004672 MF: protein kinase activity;GO:0005515 MF: protein binding;GO:0005524 MF: ATP binding;GO:0006468 BP: protein phosphorylation	G	PF13855; PF00069	IPR000719; IPR001611; IPR003591; IPR008271; IPR011009; IPR017441; IPR032675	GO:0004672; GO:0005515; GO:0005524; GO:0006468
	TraesCS1A02G418800	chr1A	575872791	575873468	Y	poly(ADP-ribose) glycohydrolase 2	AT2G31865.3	NA	NA	NA	G	NA	NA	NA
	TraesCS1A02G418900	chr1A	575966635	575968846	Y	FAD-binding Berberine family protein	tr|S1SMZ8|S1SMZ8_THECC	PF01565: FAD binding domain; PF08031: Berberine and berberine like	IPR006093: Oxygen oxidoreductase covalent FAD-binding site; IPR006094: FAD linked oxidase, N-terminal; IPR012951: Berberine/berberine-like; IPR016166: FAD-binding, type 2; IPR016167: FAD-binding, type 2, subdomain 1; IPR016169: CO dehydrogenase flavoprotein-like, FAD-binding, subdomain 2	GO:0003824 MF: catalytic activity;GO:0016491 MF: oxidoreductase activity;GO:0016614 MF: oxidoreductase activity, acting on CH-OH group of donors;GO:0050660 MF: flavin adenine dinucleotide binding;GO:0055114 BP: oxidation-reduction process	G	PF01565; PF08031	IPR006093; IPR006094; IPR012951; IPR016166; IPR016167; IPR016169	GO:0003824; GO:0016491; GO:0016614; GO:0050660; GO:0055114
	TraesCS1A02G419000	chr1A	576065343	576065888	Y	Transcription factor radialis-like protein	tr|G7IVT6|G7IVT6_MEDTR	PF00249: Myb-like DNA-binding domain	IPR001005: SANT/Myb domain; IPR009057: Homeobox domain-like	GO:0003677 MF: DNA binding	G	PF00249	IPR001005; IPR009057	GO:0003677
	TraesCS1A02G595700LC	chr1A	576071424	576071732	Y	Zinc finger, C3HC4 type (RING finger) family protein	AT1G12760.2	NA	NA	NA	TE?	NA	NA	NA
	TraesCS1A02G419100	chr1A	576077576	576078344	Y	RADIALIS-like transcription factor	tr|A0A160NTK3|A0A160NTK3_9LAMI	PF00249: Myb-like DNA-binding domain	IPR001005: SANT/Myb domain; IPR009057: Homeobox domain-like	GO:0003677 MF: DNA binding	G	PF00249	IPR001005; IPR009057	GO:0003677
	TraesCS1A02G595800LC	chr1A	576097835	576098464	Y	FAR1-related sequence 5	tr|A0A061E1M0|A0A061E1M0_THECC	PF03101: FAR1 DNA-binding domain	IPR004330: FAR1 DNA binding domain	NA	TE	PF03101	IPR004330	NA
	TraesCS1A02G595900LC	chr1A	576098680	576099417	Y	Protein FAR1-RELATED SEQUENCE 5	tr|A0A151RTV3|A0A151RTV3_CAJCA	PF10551: MULE transposase domain	IPR018289: MULE transposase domain	NA	TE	PF10551	IPR018289	NA
	TraesCS1A02G596000LC	chr1A	576101994	576103283	Y	Werner Syndrome-like exonuclease	tr|W9SVX0|W9SVX0_9ROSA	NA	IPR012337: Ribonuclease H-like domain	GO:0003676 MF: nucleic acid binding	TE?	NA	IPR012337	GO:0003676
	TraesCS1A02G596100LC	chr1A	576106933	576107512	Y	30S ribosomal protein S20	sp|P0A2B1|RS20_SALTY	NA	NA	NA	G	NA	NA	NA
	TraesCS1A02G596200LC	chr1A	576111818	576112533	Y	Aminotransferase-like, plant mobile domain-containing protein	tr|A0A118K5B4|A0A118K5B4_CYNCS	PF10536: Plant mobile domain	IPR019557: Aminotransferase-like, plant mobile domain	NA	TE	PF10536	IPR019557	NA
	TraesCS1A02G419200	chr1A	576138618	576139247	Y	DnaJ homolog subfamily C member 2	tr|M8B3P7|M8B3P7_TRIUA	NA	IPR001005: SANT/Myb domain; IPR009057: Homeobox domain-like	GO:0003677 MF: DNA binding	G	NA	IPR001005; IPR009057	GO:0003677
	TraesCS1A02G596300LC	chr1A	576162697	576165369	Y	Ribonucleoside-diphosphate reductase	tr|A0A1D6CDN8|A0A1D6CDN8_WHEAT	NA	NA	NA	G	NA	NA	NA
	TraesCS1A02G419300	chr1A	576202877	576203569	Y	RADIALIS-like transcription factor	tr|A0A160NTK3|A0A160NTK3_9LAMI	PF00249: Myb-like DNA-binding domain	IPR001005: SANT/Myb domain; IPR009057: Homeobox domain-like	GO:0003677 MF: DNA binding	G	PF00249	IPR001005; IPR009057	GO:0003677
	TraesCS1A02G596400LC	chr1A	576210385	576218900	Y	Polyubiquitin	tr|H6UDS5|H6UDS5_9ARAE	PF00240: Ubiquitin family	IPR000626: Ubiquitin domain; IPR019956: Ubiquitin; IPR029071: Ubiquitin-related domain	GO:0005515 MF: protein binding	G	PF00240	IPR000626; IPR019956; IPR029071	GO:0005515
	TraesCS1A02G596500LC	chr1A	576219067	576219579	Y	transcription factor, putative (Protein of unknown function, DUF547)	AT5G42690.5	NA	NA	NA	U	NA	NA	NA
	TraesCS1A02G419400	chr1A	576219770	576222349	Y	Anaphase-promoting complex subunit 10	tr|W4ZLQ5|W4ZLQ5_WHEAT	PF03256: Anaphase-promoting complex, subunit 10 (APC10)	IPR004939: APC10/DOC domain; IPR008979: Galactose-binding domain-like; IPR016901: Anaphase-promoting complex subunit 10	GO:0005680 CC: anaphase-promoting complex;GO:0030071 BP: regulation of mitotic metaphase/anaphase transition;GO:0031145 BP: anaphase-promoting complex-dependent catabolic process	G	PF03256	IPR004939; IPR008979; IPR016901	GO:0005680; GO:0030071; GO:0031145
	TraesCS1A02G596700LC	chr1A	576233891	576248607	Y	NSP-interacting kinase 3	AT1G60800.1	NA	NA	NA	G	NA	NA	NA
	TraesCS1A02G596600LC	chr1A	576241881	576247594	Y	HAT transposon superfamily, putative	tr|A0A061DKD3|A0A061DKD3_THECC	PF04937: Protein of unknown function (DUF 659); PF05699: hAT family C-terminal dimerisation region	IPR007021: Domain of unknown function DUF659; IPR008906: HAT, C-terminal dimerisation domain; IPR012337: Ribonuclease H-like domain	GO:0003676 MF: nucleic acid binding;GO:0046983 MF: protein dimerization activity	TE	PF04937; PF05699	IPR007021; IPR008906; IPR012337	GO:0003676; GO:0046983
	TraesCS1A02G596800LC	chr1A	576276777	576276959	Y	Cyst nematode resistance protein-like	tr|Q5SMW3|Q5SMW3_ORYSJ	NA	NA	NA	G	NA	NA	NA
	TraesCS1A02G596900LC	chr1A	576299970	576300281	Y	Retrotransposon protein, putative, LINE subclass	tr|Q7XEK3|Q7XEK3_ORYSJ	NA	NA	NA	TE	NA	NA	NA
	TraesCS1A02G597000LC	chr1A	576300858	576301184	Y	LINE-1 retrotransposable element ORF2 protein	tr|A0A199UCU7|A0A199UCU7_ANACO	PF00078: Reverse transcriptase (RNA-dependent DNA polymerase)	IPR000477: Reverse transcriptase domain	NA	TE	PF00078	IPR000477	NA
	TraesCS1A02G597100LC	chr1A	576333537	576344809	Y	Retrovirus-related Pol polyprotein from transposon TNT 1-94	tr|A0A1J3J691|A0A1J3J691_NOCCA	PF14223: gag-polypeptide of LTR copia-type	NA	NA	TE	PF14223	NA	NA
	TraesCS1A02G419500	chr1A	576342095	576351038	Y	Auxilin-like protein 1	tr|A0A1E5VLX0|A0A1E5VLX0_9POAL	NA	IPR001623: DnaJ domain	NA	G	NA	IPR001623	NA
	TraesCS1A02G597200LC	chr1A	576363620	576366192	Y	7-cyano-7-deazaguanine synthase	sp|A2SCE3|QUEC_METPP	NA	NA	NA	G	NA	NA	NA
	TraesCS1A02G419600	chr1A	576370933	576375876	Y	Glucose-1-phosphate adenylyltransferase	tr|A0A0U4FQJ0|A0A0U4FQJ0_TRIMO	PF00483: Nucleotidyl transferase	IPR005835: Nucleotidyl transferase domain; IPR005836: ADP-glucose pyrophosphorylase, conserved site; IPR011004: Trimeric LpxA-like; IPR011831: Glucose-1-phosphate adenylyltransferase; IPR029044: Nucleotide-diphospho-sugar transferases	GO:0005978 BP: glycogen biosynthetic process;GO:0008878 MF: glucose-1-phosphate adenylyltransferase activity;GO:0009058 BP: biosynthetic process;GO:0016779 MF: nucleotidyltransferase activity	G	PF00483	IPR005835; IPR005836; IPR011004; IPR011831; IPR029044	GO:0005978; GO:0008878; GO:0009058; GO:0016779
	TraesCS1A02G419700	chr1A	576490921	576491867	Y	transducin family protein / WD-40 repeat family protein	AT5G05570.1	NA	NA	NA	G	NA	NA	NA
	TraesCS1A02G419800	chr1A	576532265	576536543	Y	Rad3-related DNA helicase family protein	tr|A0A072TSN1|A0A072TSN1_MEDTR	PF06733: DEAD_2; PF13307: Helicase C-terminal domain	IPR002464: DNA/RNA helicase, ATP-dependent, DEAH-box type, conserved site; IPR006554: Helicase-like, DEXD box c2 type; IPR006555: ATP-dependent helicase, C-terminal; IPR010614: DEAD2; IPR013020: DNA helicase (DNA repair), Rad3 type; IPR014001: Helicase superfamily 1/2, ATP-binding domain; IPR014013: Helicase superfamily 1/2, ATP-binding domain, DinG/Rad3-type; IPR027417: P-loop containing nucleos…	GO:0003676 MF: nucleic acid binding;GO:0003677 MF: DNA binding;GO:0004003 MF: ATP-dependent DNA helicase activity;GO:0005524 MF: ATP binding;GO:0006139 BP: nucleobase-containing compound metabolic process;GO:0008026 MF: ATP-dependent helicase activity;GO:0016818 MF: hydrolase activity, acting on acid anhydrides, in phosphorus-containing anhydrides	TE?	PF06733; PF13307	IPR002464; IPR006554; IPR006555; IPR010614; IPR013020; IPR014001; IPR014013; IPR027417	GO:0003676; GO:0003677; GO:0004003; GO:0005524; GO:0006139; GO:0008026; GO:0016818
	TraesCS1A02G419900	chr1A	576561595	576562564	Y	Integrator complex subunit 8	sp|Q80V86|INT8_MOUSE	NA	NA	NA	G	NA	NA	NA
	TraesCS1A02G420000	chr1A	576609051	576615791	Y	Sister chromatid cohesion 1 protein 1	tr|M8APB3|M8APB3_TRIUA	PF04825: N terminus of Rad21 / Rec8 like protein; PF04824: Conserved region of Rad21 / Rec8 like protein	IPR006909: Rad21/Rec8-like protein, C-terminal, eukaryotic; IPR006910: Rad21/Rec8-like protein, N-terminal; IPR011991: Winged helix-turn-helix DNA-binding domain	GO:0000228 CC: nuclear chromosome;GO:0005515 MF: protein binding	G	PF04825; PF04824	IPR006909; IPR006910; IPR011991	GO:0000228; GO:0005515
	TraesCS1A02G597300LC	chr1A	576623525	576624769	Y	Transposon protein, putative, CACTA, En/Spm sub-class	tr|Q2QZK7|Q2QZK7_ORYSJ	PF13359: DDE superfamily endonuclease	IPR027806: Harbinger transposase-derived nuclease domain	NA	TE	PF13359	IPR027806	NA
	TraesCS1A02G597400LC	chr1A	576624940	576625452	Y	Transposon protein, putative, CACTA, En/Spm sub-class	tr|Q2QZK7|Q2QZK7_ORYSJ	NA	IPR023378: YheA/YmcA-like domain	NA	TE	NA	IPR023378	NA
	TraesCS1A02G597500LC	chr1A	576629686	576631445	Y	HAT transposon superfamily	tr|A0A061G5I4|A0A061G5I4_THECC	PF04937: Protein of unknown function (DUF 659); PF05699: hAT family C-terminal dimerisation region	IPR007021: Domain of unknown function DUF659; IPR008906: HAT, C-terminal dimerisation domain; IPR012337: Ribonuclease H-like domain	GO:0003676 MF: nucleic acid binding;GO:0046983 MF: protein dimerization activity	TE	PF04937; PF05699	IPR007021; IPR008906; IPR012337	GO:0003676; GO:0046983
	TraesCS1A02G420100	chr1A	576636089	576637427	Y	tRNA-methyltransferase non-catalytic subunit trm6MTase subunit	AT5G66440.1	PF14364: Domain of unknown function (DUF4408)	IPR025520: Domain of unknown function DUF4408	NA	G	PF14364	IPR025520	NA
	TraesCS1A02G597600LC	chr1A	576639305	576640276	Y	Retrovirus-related Pol polyprotein from transposon TNT 1-94	tr|A0A151S6M8|A0A151S6M8_CAJCA	PF14223: gag-polypeptide of LTR copia-type	NA	NA	TE	PF14223	NA	NA
	TraesCS1A02G420200	chr1A	576665920	576669635	Y	Phosphatidate cytidylyltransferase, mitochondrial	tr|A0A199VEV6|A0A199VEV6_ANACO	PF09139: Mitochondrial matrix Mmp37	IPR015222: Mitochondrial matrix Mmp37	NA	G	PF09139	IPR015222	NA
	TraesCS1A02G597700LC	chr1A	576670313	576672960	Y	FAR1-related sequence 5	tr|A0A061E1M0|A0A061E1M0_THECC	PF03101: FAR1 DNA-binding domain	IPR004330: FAR1 DNA binding domain	NA	TE	PF03101	IPR004330	NA
	TraesCS1A02G420300	chr1A	576777828	576784337	Y	Kinase-related protein DUF1296	tr|A0A1I9W092|A0A1I9W092_POPTO	PF06972: Protein of unknown function (DUF1296)	IPR009060: UBA-like; IPR009719: GBF-interacting protein 1	GO:0005515 MF: protein binding	G	PF06972	IPR009060; IPR009719	GO:0005515
	TraesCS1A02G597800LC	chr1A	576784572	576784988	Y	peroxisomal NAD-malate dehydrogenase 2	AT5G09660.5	NA	NA	NA	G	NA	NA	NA
	TraesCS1A02G597900LC	chr1A	576789993	576790205	Y	ATP-dependent zinc metalloprotease FtsH	sp|D1J722|FTSH_ECTSI	PF00004: ATPase family associated with various cellular activities (AAA)	IPR003959: ATPase, AAA-type, core; IPR027417: P-loop containing nucleoside triphosphate hydrolase	GO:0005524 MF: ATP binding	G	PF00004	IPR003959; IPR027417	GO:0005524
	TraesCS1A02G598000LC	chr1A	576796762	576798124	Y	Ribonuclease H-like superfamily protein	AT2G02650.1	PF13966: zinc-binding in reverse transcriptase; PF13456: Reverse transcriptase-like	IPR012337: Ribonuclease H-like domain; IPR026960: Reverse transcriptase zinc-binding domain	GO:0003676 MF: nucleic acid binding	TE	PF13966; PF13456	IPR012337; IPR026960	GO:0003676
	TraesCS1A02G420400	chr1A	576862175	576863515	Y	F-box family protein	AT1G46840.1	PF00646: F-box domain	IPR001810: F-box domain	GO:0005515 MF: protein binding	TE?	PF00646	IPR001810	GO:0005515
	TraesCS1A02G598100LC	chr1A	576887552	576887766	Y	26S protease regulatory subunit 8 homolog	sp|P41836|PRS8_SCHPO	NA	IPR005135: Endonuclease/exonuclease/phosphatase	NA	TE?	NA	IPR005135	NA
	TraesCS1A02G420500	chr1A	576892591	576896980	Y	Chaperone protein DnaJ	tr|A0A0K9PDZ1|A0A0K9PDZ1_ZOSMR	PF00226: DnaJ domain; PF00249: Myb-like DNA-binding domain	IPR001005: SANT/Myb domain; IPR001623: DnaJ domain; IPR009057: Homeobox domain-like; IPR017877: Myb-like domain; IPR018253: DnaJ domain, conserved site	GO:0003677 MF: DNA binding	G	PF00226; PF00249	IPR001005; IPR001623; IPR009057; IPR017877; IPR018253	GO:0003677
	TraesCS1A02G598200LC	chr1A	576903931	576906471	Y	Ubiquitin-conjugating enzyme E2	tr|K7KIV2|K7KIV2_SOYBN	NA	IPR016135: Ubiquitin-conjugating enzyme/RWD-like	NA	G	NA	IPR016135	NA
	TraesCS1A02G598300LC	chr1A	577069701	577070165	Y	fatty acid reductase 7	AT5G22420.7	NA	NA	NA	G	NA	NA	NA
	TraesCS1A02G420600	chr1A	577079067	577080932	Y	Glucan endo-1,3-beta-glucosidase 1	tr|A0A199VTB9|A0A199VTB9_ANACO	PF07983: X8 domain	IPR012946: X8 domain	NA	G	PF07983	IPR012946	NA
	TraesCS1A02G420700	chr1A	577274617	577276090	Y	Plant basic secretory protein family protein, putative	tr|A0A061DSQ8|A0A061DSQ8_THECC	PF04450: Peptidase of plants and bacteria	IPR007541: Uncharacterised protein family, basic secretory protein	NA	G	PF04450	IPR007541	NA
	TraesCS1A02G598400LC	chr1A	577274940	577275908	Y	Transducin family protein / WD-40 repeat family protein	AT3G33530.4	NA	NA	NA	G	NA	NA	NA
	TraesCS1A02G420800	chr1A	577307622	577313842	Y	CAS1 domain-containing protein 1	tr|A0A1D1Y8M1|A0A1D1Y8M1_9ARAE	PF07779: 10 TM Acyl Transferase domain found in Cas1p	IPR012419: Cas1p 10 TM acyl transferase domain	NA	G	PF07779	IPR012419	NA
	TraesCS1A02G598500LC	chr1A	577400761	577425013	Y	Transposon protein, putative, Mutator sub-class	tr|Q10M31|Q10M31_ORYSJ	PF03108: MuDR family transposase; PF10551: MULE transposase domain	IPR004332: Transposase, MuDR, plant; IPR018289: MULE transposase domain	NA	TE	PF03108; PF10551	IPR004332; IPR018289	NA
	TraesCS1A02G420900	chr1A	577461313	577464912	Y	Solanesyl diphosphate synthase family protein	tr|B9GGY7|B9GGY7_POPTR	PF00348: Polyprenyl synthetase	IPR000092: Polyprenyl synthetase; IPR008949: Isoprenoid synthase domain; IPR014120: Solanesyl diphosphate synthase; IPR033749: Polyprenyl synthetase, conserved site	GO:0008299 BP: isoprenoid biosynthetic process;GO:0015979 BP: photosynthesis;GO:0016765 MF: transferase activity, transferring alkyl or aryl (other than methyl) groups	G	PF00348	IPR000092; IPR008949; IPR014120; IPR033749	GO:0008299; GO:0015979; GO:0016765
	TraesCS1A02G421000	chr1A	577468378	577474524	Y	Mitogen-activated protein kinase	tr|F2DB94|F2DB94_HORVV	PF00069: Protein kinase domain	IPR000719: Protein kinase domain; IPR003527: Mitogen-activated protein (MAP) kinase, conserved site; IPR011009: Protein kinase-like domain; IPR017441: Protein kinase, ATP binding site	GO:0004672 MF: protein kinase activity;GO:0004707 MF: MAP kinase activity;GO:0005524 MF: ATP binding;GO:0006468 BP: protein phosphorylation	G	PF00069	IPR000719; IPR003527; IPR011009; IPR017441	GO:0004672; GO:0004707; GO:0005524; GO:0006468
	TraesCS1A02G598600LC	chr1A	577479472	577481541	Y	DNA-directed RNA polymerase subunit	tr|M8C0F8|M8C0F8_AEGTA	PF00623: RNA polymerase Rpb1, domain 2	IPR000722: RNA polymerase, alpha subunit; IPR006592: RNA polymerase, N-terminal	GO:0003677 MF: DNA binding;GO:0003899 MF: DNA-directed 5'-3' RNA polymerase activity;GO:0006351 BP: transcription, DNA-templated	G	PF00623	IPR000722; IPR006592	GO:0003677; GO:0003899; GO:0006351
	TraesCS1A02G598700LC	chr1A	577488216	577488563	Y	AP-5 complex subunit beta-like protein	AT3G19870.1	NA	NA	NA	G	NA	NA	NA
	TraesCS1A02G598800LC	chr1A	577493188	577494519	Y	Glutamate dehydrogenase 2	tr|N1QW40|N1QW40_AEGTA	NA	NA	NA	G	NA	NA	NA
	TraesCS1A02G598900LC	chr1A	577496394	577497008	Y	Polyprotein	tr|Q9XE87|Q9XE87_SORBI	PF14223: gag-polypeptide of LTR copia-type; PF00098: Zinc knuckle	IPR001878: Zinc finger, CCHC-type	GO:0003676 MF: nucleic acid binding;GO:0008270 MF: zinc ion binding	TE	PF14223; PF00098	IPR001878	GO:0003676; GO:0008270
	TraesCS1A02G421100	chr1A	577508919	577509161	Y	Transmembrane protein, putative	tr|G7KD46|G7KD46_MEDTR	NA	NA	NA	G	NA	NA	NA
	TraesCS1A02G421200	chr1A	577537602	577539151	Y	Carboxypeptidase	tr|A0A1D5S077|A0A1D5S077_WHEAT	PF00450: Serine carboxypeptidase	IPR001563: Peptidase S10, serine carboxypeptidase; IPR018202: Serine carboxypeptidase, serine active site; IPR029058: Alpha/Beta hydrolase fold	GO:0004185 MF: serine-type carboxypeptidase activity;GO:0006508 BP: proteolysis	G	PF00450	IPR001563; IPR018202; IPR029058	GO:0004185; GO:0006508
	TraesCS1A02G599000LC	chr1A	577591735	577595331	Y	Inhibitor protein	tr|A0A0F7DE45|A0A0F7DE45_ORYSJ	PF00280: Potato inhibitor I family	IPR000864: Proteinase inhibitor I13, potato inhibitor I	GO:0004867 MF: serine-type endopeptidase inhibitor activity;GO:0009611 BP: response to wounding	G	PF00280	IPR000864	GO:0004867; GO:0009611
	TraesCS1A02G421300	chr1A	577611185	577612558	Y	Histone H3	tr|M8AHE3|M8AHE3_TRIUA	PF00125: Core histone H2A/H2B/H3/H4	IPR000164: Histone H3/CENP-A; IPR007125: Histone H2A/H2B/H3; IPR009072: Histone-fold	GO:0000786 CC: nucleosome;GO:0003677 MF: DNA binding;GO:0046982 MF: protein heterodimerization activity	G	PF00125	IPR000164; IPR007125; IPR009072	GO:0000786; GO:0003677; GO:0046982
	TraesCS1A02G599100LC	chr1A	577613301	577613594	Y	Accelerated cell death 11	tr|A0A1E5VEA8|A0A1E5VEA8_9POAL	NA	NA	NA	G	NA	NA	NA
	TraesCS1A02G421400	chr1A	577634184	577637276	Y	Transthyretin-like S-allantoin synthase protein	tr|A0A0G2T3D9|A0A0G2T3D9_EROTE	PF09349: OHCU decarboxylase	IPR018020: Oxo-4-hydroxy-4-carboxy-5-ureidoimidazoline decarboxylase	NA	G	PF09349	IPR018020	NA
	TraesCS1A02G421500	chr1A	577704881	577706887	Y	Zinc finger (C3HC4-type RING finger) protein family-like	tr|Q6ZFR4|Q6ZFR4_ORYSJ	PF00092: von Willebrand factor type A domain; PF14624: VWA / Hh protein intein-like	IPR002035: von Willebrand factor, type A; IPR032838: VWA-Hint protein, Vwaint domain	NA	G	PF00092; PF14624	IPR002035; IPR032838	NA
	TraesCS1A02G421600	chr1A	577718596	577720353	Y	Carboxypeptidase	tr|A0A1D5RSR8|A0A1D5RSR8_WHEAT	PF00450: Serine carboxypeptidase	IPR001563: Peptidase S10, serine carboxypeptidase; IPR018202: Serine carboxypeptidase, serine active site; IPR029058: Alpha/Beta hydrolase fold	GO:0004185 MF: serine-type carboxypeptidase activity;GO:0006508 BP: proteolysis	G	PF00450	IPR001563; IPR018202; IPR029058	GO:0004185; GO:0006508
	TraesCS1A02G421700	chr1A	577760728	577762543	Y	ADP-ribosylation factor	tr|B6TBI1|B6TBI1_MAIZE	PF00025: ADP-ribosylation factor family	IPR005225: Small GTP-binding protein domain; IPR006689: Small GTPase superfamily, ARF/SAR type; IPR024156: Small GTPase superfamily, ARF type; IPR027417: P-loop containing nucleoside triphosphate hydrolase	GO:0005525 MF: GTP binding;GO:0005622 CC: intracellular;GO:0007264 BP: small GTPase mediated signal transduction	G	PF00025	IPR005225; IPR006689; IPR024156; IPR027417	GO:0005525; GO:0005622; GO:0007264
	TraesCS1A02G421800	chr1A	577766724	577776378	Y	WRKY transcription factor	tr|B4FQT1|B4FQT1_MAIZE	PF03106: WRKY DNA -binding domain	IPR003657: WRKY domain	GO:0003700 MF: transcription factor activity, sequence-specific DNA binding;GO:0006355 BP: regulation of transcription, DNA-templated;GO:0043565 MF: sequence-specific DNA binding	G	PF03106	IPR003657	GO:0003700; GO:0006355; GO:0043565
	TraesCS1A02G421900	chr1A	577820458	577821778	Y	WRKY transcription factor	tr|B4FQT1|B4FQT1_MAIZE	PF03106: WRKY DNA -binding domain	IPR003657: WRKY domain	GO:0003700 MF: transcription factor activity, sequence-specific DNA binding;GO:0006355 BP: regulation of transcription, DNA-templated;GO:0043565 MF: sequence-specific DNA binding	G	PF03106	IPR003657	GO:0003700; GO:0006355; GO:0043565
	TraesCS1A02G599200LC	chr1A	577828338	577828652	Y	ethylene-dependent gravitropism-deficient and yellow-green-like 2	AT5G05740.3	NA	NA	NA	G	NA	NA	NA
	TraesCS1A02G599300LC	chr1A	577833847	577835183	Y	Subtilisin-like protease	tr|M8C3F0|M8C3F0_AEGTA	NA	NA	NA	G	NA	NA	NA
	TraesCS1A02G422000	chr1A	577834282	577834497	Y	Cysteine synthase	tr|I0YQS5|I0YQS5_COCSC	NA	NA	NA	G	NA	NA	NA

## Sheet: QYr.niab-2A.1
Candidate	Gene-ID	Chromosome	Start	End	Present v1.0 functonal annotation (Y/N)	Human-Readable-Description	Blast-Hit-Accession	Pfam-IDs-(Description)	Interpro-IDs-(Description)	GO-IDs-(Description)-via-Interpro	Gene-or-TE-TE?-U (via-function)	Pfam-IDs	Interpro-IDs	GO-IDs-via-Interpro
	TraesCS2A02G463300LC	chr2A	543622340	543622860	Y	Glycosyl hydrolase superfamily protein	AT4G33820.1	NA	NA	NA	G	NA	NA	NA
	TraesCS2A02G463400LC	chr2A	543708231	543708713	Y	RNA-directed DNA polymerase (reverse transcriptase)-related family protein	AT2G02520.1	PF13966: zinc-binding in reverse transcriptase	IPR026960: Reverse transcriptase zinc-binding domain	NA	TE	PF13966	IPR026960	NA
	TraesCS2A02G318600	chr2A	543714808	543742198	Y	flowering time control protein FCA	AT4G16280.4	NA	NA	NA	G	NA	NA	NA
	TraesCS2A02G463500LC	chr2A	543745641	543749351	Y	DNA repair protein Rad50	tr|A8IE27|A8IE27_TRITU	NA	IPR027417: P-loop containing nucleoside triphosphate hydrolase	NA	G	NA	IPR027417	NA
	TraesCS2A02G318700	chr2A	543751761	543757176	Y	DNA repair protein RAD50	tr|M8BDB8|M8BDB8_AEGTA	NA	IPR013134: RAD50, zinc hook	NA	G	NA	IPR013134	NA
	TraesCS2A02G318800	chr2A	543761778	543763871	Y	Anthranilate phosphoribosyltransferase	sp|Q8PD71|TRPD_XANCP	NA	NA	NA	G	NA	NA	NA
	TraesCS2A02G463600LC	chr2A	543764415	543764903	Y	Transposon protein, putative, Pong sub-class	tr|Q10J52|Q10J52_ORYSJ	PF04827: Plant transposon protein	IPR006912: Harbinger transposase-derived protein	GO:0016788 MF: hydrolase activity, acting on ester bonds	TE	PF04827	IPR006912	GO:0016788
	TraesCS2A02G463700LC	chr2A	543968990	543969752	Y	Unknown protein	NA	NA	NA	NA	U	NA	NA	NA
	TraesCS2A02G463800LC	chr2A	544279982	544280203	Y	Endonuclease/exonuclease/phosphatase family protein	tr|A0A072UBQ2|A0A072UBQ2_MEDTR	NA	IPR005135: Endonuclease/exonuclease/phosphatase	NA	TE?	NA	IPR005135	NA
	TraesCS2A02G318900	chr2A	544286247	544287308	Y	Histone H3	tr|K7VSQ3|K7VSQ3_MAIZE	PF00125: Core histone H2A/H2B/H3/H4	IPR000164: Histone H3/CENP-A; IPR007125: Histone H2A/H2B/H3; IPR009072: Histone-fold	GO:0000786 CC: nucleosome;GO:0003677 MF: DNA binding;GO:0046982 MF: protein heterodimerization activity	G	PF00125	IPR000164; IPR007125; IPR009072	GO:0000786; GO:0003677; GO:0046982
	TraesCS2A02G319000	chr2A	544297881	544299830	Y	WEB family protein, chloroplastic	tr|A0A199V6Z9|A0A199V6Z9_ANACO	NA	NA	NA	G	NA	NA	NA
	TraesCS2A02G319100	chr2A	544305495	544312257	Y	ATP synthase subunit B	AT5G10320.2	NA	NA	NA	G	NA	NA	NA
	TraesCS2A02G319200	chr2A	544331838	544333420	Y	Glycosyltransferase	tr|A0A1D5THK3|A0A1D5THK3_WHEAT	PF00201: UDP-glucoronosyl and UDP-glucosyl transferase	IPR002213: UDP-glucuronosyl/UDP-glucosyltransferase	GO:0008152 BP: metabolic process;GO:0016758 MF: transferase activity, transferring hexosyl groups	G	PF00201	IPR002213	GO:0008152; GO:0016758
	TraesCS2A02G463900LC	chr2A	544333894	544334004	Y	50S ribosomal protein L2	tr|W9SIT5|W9SIT5_9ROSA	NA	NA	NA	G	NA	NA	NA
	TraesCS2A02G319300	chr2A	544359272	544360258	Y	target of AVRB operation1	AT5G44510.4	NA	NA	NA	G	NA	NA	NA
	TraesCS2A02G464000LC	chr2A	544395881	544396740	Y	Retrotransposon protein, putative, unclassified	tr|Q10SG1|Q10SG1_ORYSJ	PF04195: Putative gypsy type transposon	IPR007321: Transposase (putative), gypsy type	NA	TE	PF04195	IPR007321	NA
	TraesCS2A02G464100LC	chr2A	545065195	545065512	Y	Engulfment and cell motility protein 3	sp|Q8BYZ7|ELMO3_MOUSE	NA	NA	NA	G	NA	NA	NA
	TraesCS2A02G464200LC	chr2A	545065867	545065956	Y	40S ribosomal protein S18	tr|N1QRA0|N1QRA0_AEGTA	NA	NA	NA	G	NA	NA	NA
	TraesCS2A02G319400	chr2A	545800342	545801481	Y	Zinc finger protein	tr|G7KUQ7|G7KUQ7_MEDTR	PF13912: C2H2-type zinc finger	IPR013087: Zinc finger C2H2-type	GO:0003676 MF: nucleic acid binding	TE?	PF13912	IPR013087	GO:0003676
	TraesCS2A02G464300LC	chr2A	546142654	546150696	Y	Phosphatidylserine decarboxylase proenzyme 1, mitochondrial	tr|M7YJA2|M7YJA2_TRIUA	NA	NA	NA	G	NA	NA	NA
	TraesCS2A02G464400LC	chr2A	546206387	546207883	Y	Protein FAR1-RELATED SEQUENCE 5	tr|M8BU25|M8BU25_AEGTA	NA	IPR007527: Zinc finger, SWIM-type	GO:0008270 MF: zinc ion binding	TE	NA	IPR007527	GO:0008270
	TraesCS2A02G319500	chr2A	546343119	546343736	Y	guanylate kinase	AT3G57550.3	NA	NA	NA	G	NA	NA	NA
	TraesCS2A02G464500LC	chr2A	546477078	546478298	Y	Transposon Ty3-I Gag-Pol polyprotein	tr|A0A1J3CSW7|A0A1J3CSW7_NOCCA	PF03732: Retrotransposon gag protein	IPR005162: Retrotransposon gag domain	NA	TE	PF03732	IPR005162	NA
	TraesCS2A02G464600LC	chr2A	546478437	546478904	Y	Transposon Ty3-I Gag-Pol polyprotein	tr|A0A1J3CSW7|A0A1J3CSW7_NOCCA	NA	IPR021109: Aspartic peptidase domain	NA	TE	NA	IPR021109	NA
	TraesCS2A02G464700LC	chr2A	546479163	546479672	Y	Transposon Ty3-I Gag-Pol polyprotein	tr|A0A1J3IR21|A0A1J3IR21_NOCCA	NA	NA	NA	TE	NA	NA	NA
	TraesCS2A02G464800LC	chr2A	546661900	546662085	Y	Retrotransposon protein, putative, LINE subclass	tr|Q7XEK3|Q7XEK3_ORYSJ	NA	NA	NA	TE	NA	NA	NA
	TraesCS2A02G464900LC	chr2A	546663171	546679325	Y	Retrotransposon protein, putative, unclassified	tr|Q10D55|Q10D55_ORYSJ	NA	NA	NA	TE	NA	NA	NA
	TraesCS2A02G465000LC	chr2A	546679475	546680326	Y	Retrotransposon protein, putative, unclassified	tr|Q53K65|Q53K65_ORYSJ	PF03372: Endonuclease/Exonuclease/phosphatase family	IPR005135: Endonuclease/exonuclease/phosphatase	NA	TE	PF03372	IPR005135	NA
	TraesCS2A02G465100LC	chr2A	546740835	546741149	Y	Retrotransposon protein, putative, unclassified	tr|Q53PY1|Q53PY1_ORYSJ	NA	NA	NA	TE	NA	NA	NA
	TraesCS2A02G465200LC	chr2A	546770890	546771206	Y	MLP protein	tr|A0A0B0P8E9|A0A0B0P8E9_GOSAR	PF00407: Pathogenesis-related protein Bet v I family	IPR000916: Bet v I/Major latex protein; IPR023393: START-like domain	GO:0006952 BP: defense response;GO:0009607 BP: response to biotic stimulus	G	PF00407	IPR000916; IPR023393	GO:0006952; GO:0009607
	TraesCS2A02G319600	chr2A	546773497	546774310	Y	RNA-dependent RNA polymerase	tr|A0A1D5TB37|A0A1D5TB37_WHEAT	NA	NA	NA	G	NA	NA	NA
	TraesCS2A02G465300LC	chr2A	546777686	546779995	Y	response to low sulfur 3	AT3G49570.1	NA	NA	NA	G	NA	NA	NA
	TraesCS2A02G465400LC	chr2A	546793160	546836549	Y	RNA-dependent RNA polymerase	tr|F2CR24|F2CR24_HORVV	PF05183: RNA dependent RNA polymerase	IPR007855: RNA-dependent RNA polymerase, eukaryotic-type	GO:0003968 MF: RNA-directed 5'-3' RNA polymerase activity	G	PF05183	IPR007855	GO:0003968
	TraesCS2A02G465500LC	chr2A	546836688	546836876	Y	RNA-dependent RNA polymerase	tr|A0A1D5TB37|A0A1D5TB37_WHEAT	NA	NA	NA	G	NA	NA	NA
	TraesCS2A02G465600LC	chr2A	546951172	546952029	Y	Polynucleotidyl transferase, ribonuclease H-like superfamily protein	AT1G04625.1	PF13456: Reverse transcriptase-like	IPR012337: Ribonuclease H-like domain	GO:0003676 MF: nucleic acid binding	TE	PF13456	IPR012337	GO:0003676
	TraesCS2A02G465700LC	chr2A	547002037	547003824	Y	RNA-dependent RNA polymerase	tr|M8A1P8|M8A1P8_TRIUA	PF05183: RNA dependent RNA polymerase	IPR007855: RNA-dependent RNA polymerase, eukaryotic-type	GO:0003968 MF: RNA-directed 5'-3' RNA polymerase activity	G	PF05183	IPR007855	GO:0003968
	TraesCS2A02G465800LC	chr2A	547025612	547035764	Y	RNA-dependent RNA polymerase	tr|M7YSG4|M7YSG4_TRIUA	NA	NA	NA	G	NA	NA	NA
	TraesCS2A02G465900LC	chr2A	547133615	547136666	Y	cDNA, clone: J065058C24, full insert sequence	tr|B7F8I4|B7F8I4_ORYSJ	NA	NA	NA	G	NA	NA	NA
	TraesCS2A02G466000LC	chr2A	547139134	547140953	Y	Ubiquitin carboxyl-terminal hydrolase MINDY-1	sp|Q5R7G8|FA63A_PONAB	PF04424: Protein of unknown function (DUF544)	IPR033979: MINDY deubiquitinase domain	GO:0004843 MF: thiol-dependent ubiquitin-specific protease activity;GO:1990380 MF: Lys48-specific deubiquitinase activity	G	PF04424	IPR033979	GO:0004843; GO:1990380
	TraesCS2A02G466100LC	chr2A	547142567	547143130	Y	Polynucleotidyl transferase, ribonuclease H-like superfamily protein	tr|F4I5Q9|F4I5Q9_ARATH	PF13456: Reverse transcriptase-like	IPR012337: Ribonuclease H-like domain	GO:0003676 MF: nucleic acid binding	TE	PF13456	IPR012337	GO:0003676
	TraesCS2A02G466200LC	chr2A	547266696	547266999	Y	Recombination protein RecR	sp|P56214|RECR_HELPY	NA	NA	NA	G	NA	NA	NA
	TraesCS2A02G466300LC	chr2A	547380872	547381744	Y	Retrovirus-related Pol polyprotein from transposon TNT 1-94	tr|A0A151QU14|A0A151QU14_CAJCA	PF07727: Reverse transcriptase (RNA-dependent DNA polymerase)	IPR013103: Reverse transcriptase, RNA-dependent DNA polymerase	NA	TE	PF07727	IPR013103	NA
	TraesCS2A02G319700	chr2A	547409812	547413635	Y	N-acetyltransferase, putative	tr|B9SZI3|B9SZI3_RICCO	PF00583: Acetyltransferase (GNAT) family	IPR000182: GNAT domain; IPR016181: Acyl-CoA N-acyltransferase	GO:0008080 MF: N-acetyltransferase activity	G	PF00583	IPR000182; IPR016181	GO:0008080
	TraesCS2A02G319800	chr2A	547413929	547416449	Y	Trichome birefringence-like protein	tr|A0A072TUJ8|A0A072TUJ8_MEDTR	PF14416: PMR5 N terminal Domain; PF13839: GDSL/SGNH-like Acyl-Esterase family found in Pmr5 and Cas1p	IPR025846: PMR5 N-terminal domain; IPR026057: PC-Esterase	NA	G	PF14416; PF13839	IPR025846; IPR026057	NA
	TraesCS2A02G466400LC	chr2A	547439241	547439585	Y	phospholipase D alpha 3	AT5G25370.4	NA	NA	NA	G	NA	NA	NA
	TraesCS2A02G319900	chr2A	547776218	547776715	Y	Gibberellin-regulated protein 2, putative	tr|B9SLF4|B9SLF4_RICCO	PF02704: Gibberellin regulated protein	IPR003854: Gibberellin regulated protein	NA	G	PF02704	IPR003854	NA
	TraesCS2A02G466500LC	chr2A	547779491	547779826	Y	tRNA 2-thiocytidine biosynthesis protein TtcA	sp|A4JIF6|TTCA_BURVG	NA	NA	NA	G	NA	NA	NA
	TraesCS2A02G466600LC	chr2A	547863436	547863810	Y	Nuclear transcription factor Y subunit B	tr|G7L1Q2|G7L1Q2_MEDTR	PF00808: Histone-like transcription factor (CBF/NF-Y) and archaeal histone	IPR003958: Transcription factor CBF/NF-Y/archaeal histone domain; IPR009072: Histone-fold	GO:0046982 MF: protein heterodimerization activity	G	PF00808	IPR003958; IPR009072	GO:0046982
	TraesCS2A02G466700LC	chr2A	548834303	548834956	Y	NAC domain protein	tr|S5R947|S5R947_9ROSA	NA	IPR003441: NAC domain	GO:0003677 MF: DNA binding;GO:0006355 BP: regulation of transcription, DNA-templated	G	NA	IPR003441	GO:0003677; GO:0006355
	TraesCS2A02G466800LC	chr2A	549003920	549008459	Y	Glutathione-S-transferase	tr|B6REM8|B6REM8_9BRAS	PF03004: Plant transposase (Ptta/En/Spm family)	IPR004252: Probable transposase, Ptta/En/Spm, plant	NA	TE?	PF03004	IPR004252	NA
	TraesCS2A02G466900LC	chr2A	549033606	549036397	Y	DNA damage-inducible protein 1	sp|Q6FQE9|DDI1_CANGA	NA	IPR021109: Aspartic peptidase domain	NA	G	NA	IPR021109	NA
	TraesCS2A02G320000	chr2A	549287799	549289425	Y	Mitotic spindle checkpoint protein MAD2	tr|M7ZU26|M7ZU26_TRIUA	PF02301: HORMA domain	IPR003511: HORMA domain	NA	G	PF02301	IPR003511	NA
	TraesCS2A02G320100	chr2A	549289551	549294497	Y	Trihelix transcription factor GT-1	tr|A0A1E5UQR2|A0A1E5UQR2_9POAL	PF13837: Myb/SANT-like DNA-binding domain	IPR001005: SANT/Myb domain; IPR017877: Myb-like domain	NA	G	PF13837	IPR001005; IPR017877	NA
	TraesCS2A02G467000LC	chr2A	549323977	549324387	Y	Leucine aminopeptidase 1	sp|C7Z6W1|LAP1_NECH7	NA	NA	NA	G	NA	NA	NA
	TraesCS2A02G467100LC	chr2A	549640320	549640712	Y	F-box SKIP23-like protein	tr|A0A0B0NN86|A0A0B0NN86_GOSAR	NA	NA	NA	TE?	NA	NA	NA
	TraesCS2A02G467200LC	chr2A	549640864	549647422	Y	F-box family protein	tr|D7LQU0|D7LQU0_ARALL	PF03478: Protein of unknown function (DUF295)	IPR005174: Domain unknown function DUF295	NA	TE?	PF03478	IPR005174	NA
1	TraesCS2A02G320200	chr2A	549676902	549680784	Y	F-box family protein	tr|B9HTC6|B9HTC6_POPTR	NA	IPR032675: Leucine-rich repeat domain, L domain-like	NA	TE?	NA	IPR032675	NA
	TraesCS2A02G320300	chr2A	549681657	549683702	Y	Restriction endonuclease, type II-like protein	tr|G5DW01|G5DW01_SILLA	PF09588: YqaJ-like viral recombinase domain	IPR011335: Restriction endonuclease type II-like; IPR011604: Exonuclease, phage-type/RecB, C-terminal; IPR017482: Putative phage-type endonuclease; IPR019080: YqaJ viral recombinase	GO:0003677 MF: DNA binding;GO:0004518 MF: nuclease activity	G	PF09588	IPR011335; IPR011604; IPR017482; IPR019080	GO:0003677; GO:0004518
	TraesCS2A02G467300LC	chr2A	549683804	549685299	Y	Cytosolic Fe-S cluster assembly factor NBP35	tr|M0XVG7|M0XVG7_HORVV	PF10609: NUBPL iron-transfer P-loop NTPase	IPR027417: P-loop containing nucleoside triphosphate hydrolase; IPR033756: Flagellum site-determining protein YlxH/ Fe-S cluster assembling factor NBP35	NA	G	PF10609	IPR027417; IPR033756	NA
	TraesCS2A02G467400LC	chr2A	549686881	549687331	Y	tRNA dimethylallyltransferase	sp|A2BTL7|MIAA_PROMS	NA	NA	NA	G	NA	NA	NA
	TraesCS2A02G467500LC	chr2A	549687349	549697388	Y	Lipase chaperone	sp|A4JM56|LIFO_BURVG	NA	NA	NA	G	NA	NA	NA
	TraesCS2A02G467600LC	chr2A	549717874	549718427	Y	Transposon protein, putative, Mutator sub-class, expressed	tr|Q2R1G5|Q2R1G5_ORYSJ	PF04434: SWIM zinc finger	IPR006564: Zinc finger, PMZ-type; IPR007527: Zinc finger, SWIM-type	GO:0008270 MF: zinc ion binding	TE	PF04434	IPR006564; IPR007527	GO:0008270
	TraesCS2A02G467700LC	chr2A	549727036	549727434	Y	70 kDa heat shock protein	tr|B2D2G5|B2D2G5_CAPSN	PF00012: Hsp70 protein	IPR013126: Heat shock protein 70 family	NA	G	PF00012	IPR013126	NA
	TraesCS2A02G467800LC	chr2A	549795370	549795786	Y	RNA-directed DNA polymerase (reverse transcriptase)-related family protein	AT4G04650.1	PF13966: zinc-binding in reverse transcriptase	IPR026960: Reverse transcriptase zinc-binding domain	NA	TE	PF13966	IPR026960	NA
	TraesCS2A02G467900LC	chr2A	549958046	549958525	Y	Transposase	tr|Q2VEY8|Q2VEY8_PENAM	PF13359: DDE superfamily endonuclease	IPR027806: Harbinger transposase-derived nuclease domain	NA	TE	PF13359	IPR027806	NA
	TraesCS2A02G468000LC	chr2A	549958736	549959113	Y	Transposon protein, putative, CACTA, En/Spm sub-class	tr|Q2QWY8|Q2QWY8_ORYSJ	NA	NA	NA	TE	NA	NA	NA
	TraesCS2A02G320400	chr2A	549965846	549972497	Y	Glucose-6-phosphate 1-dehydrogenase	tr|A0A1D5TDG9|A0A1D5TDG9_WHEAT	PF00479: Glucose-6-phosphate dehydrogenase, NAD binding domain; PF02781: Glucose-6-phosphate dehydrogenase, C-terminal domain	IPR001282: Glucose-6-phosphate dehydrogenase; IPR016040: NAD(P)-binding domain; IPR019796: Glucose-6-phosphate dehydrogenase, active site; IPR022674: Glucose-6-phosphate dehydrogenase, NAD-binding; IPR022675: Glucose-6-phosphate dehydrogenase, C-terminal	GO:0004345 MF: glucose-6-phosphate dehydrogenase activity;GO:0006006 BP: glucose metabolic process;GO:0050661 MF: NADP binding;GO:0055114 BP: oxidation-reduction process	G	PF00479; PF02781	IPR001282; IPR016040; IPR019796; IPR022674; IPR022675	GO:0004345; GO:0006006; GO:0050661; GO:0055114
	TraesCS2A02G468100LC	chr2A	550024080	550025273	Y	Transposon Ty3-I Gag-Pol polyprotein	tr|A0A151QTE7|A0A151QTE7_CAJCA	NA	IPR021109: Aspartic peptidase domain	NA	TE	NA	IPR021109	NA
	TraesCS2A02G468200LC	chr2A	550025282	550025944	Y	Transposable element protein, putative, Retrotrans_gag	tr|Q7G463|Q7G463_ORYSJ	PF03732: Retrotransposon gag protein	IPR005162: Retrotransposon gag domain	NA	TE	PF03732	IPR005162	NA
	TraesCS2A02G468300LC	chr2A	550150714	550151043	Y	Retrotransposon protein, putative, Ty1-copia subclass	tr|Q53RL8|Q53RL8_ORYSJ	NA	NA	NA	TE	NA	NA	NA
	TraesCS2A02G468400LC	chr2A	550159561	550159938	Y	Transposon Ty3-I Gag-Pol polyprotein	tr|A0A1J3KAS3|A0A1J3KAS3_NOCCA	NA	IPR021109: Aspartic peptidase domain	NA	TE	NA	IPR021109	NA
	TraesCS2A02G468500LC	chr2A	550165467	550165922	Y	Endonuclease/exonuclease/phosphatase family protein	tr|A0A072U7W0|A0A072U7W0_MEDTR	NA	IPR005135: Endonuclease/exonuclease/phosphatase	NA	TE?	NA	IPR005135	NA
	TraesCS2A02G468600LC	chr2A	550168369	550168827	Y	Retrotransposon protein, putative, unclassified	tr|Q2QUC2|Q2QUC2_ORYSJ	PF14111: Domain of unknown function (DUF4283)	IPR025558: Domain of unknown function DUF4283	NA	TE	PF14111	IPR025558	NA
	TraesCS2A02G468700LC	chr2A	550170573	550171014	Y	Glycine dehydrogenase (decarboxylating)	sp|A6TDR5|GCSP_KLEP7	NA	IPR005135: Endonuclease/exonuclease/phosphatase	NA	TE?	NA	IPR005135	NA
	TraesCS2A02G468800LC	chr2A	550181296	550181661	Y	RNA-directed DNA polymerase (Reverse transcriptase)	tr|Q2HS45|Q2HS45_MEDTR	NA	NA	NA	TE	NA	NA	NA
	TraesCS2A02G468900LC	chr2A	550182805	550183089	Y	Polynucleotidyl transferase, ribonuclease H-like superfamily protein	AT2G13980.1	PF13456: Reverse transcriptase-like	IPR012337: Ribonuclease H-like domain	GO:0003676 MF: nucleic acid binding	TE	PF13456	IPR012337	GO:0003676
	TraesCS2A02G469000LC	chr2A	550183554	550183997	Y	RNA-directed DNA polymerase (Reverse transcriptase)	tr|A2Q338|A2Q338_MEDTR	NA	NA	NA	TE	NA	NA	NA
	TraesCS2A02G469100LC	chr2A	550184034	550184355	Y	Retrotransposon protein, putative, unclassified	tr|Q53KL9|Q53KL9_ORYSJ	NA	NA	NA	TE	NA	NA	NA
	TraesCS2A02G320500	chr2A	550187157	550192150	Y	UBX domain-containing protein	tr|A0A0K9Q356|A0A0K9Q356_ZOSMR	PF00789: UBX domain	IPR001012: UBX domain; IPR029071: Ubiquitin-related domain	GO:0005515 MF: protein binding	G	PF00789	IPR001012; IPR029071	GO:0005515
	TraesCS2A02G320600	chr2A	550202370	550202693	Y	ECA1 gametogenesis family protein	AT2G22155.1	NA	NA	NA	G	NA	NA	NA
	TraesCS2A02G469200LC	chr2A	550273445	550273792	Y	Transposon protein, putative, Mutator sub-class	tr|Q10BY9|Q10BY9_ORYSJ	NA	NA	NA	TE	NA	NA	NA
	TraesCS2A02G469300LC	chr2A	550275722	550276006	Y	Transposon protein, putative, Mutator sub-class	tr|Q10FB0|Q10FB0_ORYSJ	NA	NA	NA	TE	NA	NA	NA
	TraesCS2A02G469400LC	chr2A	550489970	550490380	Y	RNA-directed DNA polymerase (Reverse transcriptase)-related family protein	tr|Q3E9D7|Q3E9D7_ARATH	PF13966: zinc-binding in reverse transcriptase	IPR026960: Reverse transcriptase zinc-binding domain	NA	TE	PF13966	IPR026960	NA
	TraesCS2A02G469500LC	chr2A	550530411	550530986	Y	Isocitrate dehydrogenase kinase/phosphatase	sp|Q146J2|ACEK_BURXL	NA	NA	NA	G	NA	NA	NA
	TraesCS2A02G320700	chr2A	550531468	550535170	Y	Serine/threonine protein phosphatase 2A regulatory subunit B	tr|B9HTC9|B9HTC9_POPTR	PF01603: Protein phosphatase 2A regulatory B subunit (B56 family)	IPR002554: Protein phosphatase 2A, regulatory B subunit, B56; IPR016024: Armadillo-type fold	GO:0000159 CC: protein phosphatase type 2A complex;GO:0005488 MF: binding;GO:0007165 BP: signal transduction;GO:0019888 MF: protein phosphatase regulator activity	G	PF01603	IPR002554; IPR016024	GO:0000159; GO:0005488; GO:0007165; GO:0019888
	TraesCS2A02G320800	chr2A	550536369	550538964	Y	26S proteasome non-atpase regulatory subunit, putative	tr|B9RAM4|B9RAM4_RICCO	PF10602: 26S proteasome subunit RPN7; PF01399: PCI domain	IPR000717: Proteasome component (PCI) domain; IPR011991: Winged helix-turn-helix DNA-binding domain; IPR019585: 26S proteasome regulatory subunit Rpn7/COP9 signalosome complex subunit 1	GO:0005515 MF: protein binding	G	PF10602; PF01399	IPR000717; IPR011991; IPR019585	GO:0005515
	TraesCS2A02G320900	chr2A	550539215	550542666	Y	Elongator complex protein 3	tr|A0A1D1XVE9|A0A1D1XVE9_9ARAE	PF04055: Radical SAM superfamily; PF16199: Radical_SAM C-terminal domain; PF00583: Acetyltransferase (GNAT) family	IPR000182: GNAT domain; IPR005910: Histone acetyltransferase ELP3; IPR006638: Elongator protein 3/MiaB/NifB; IPR007197: Radical SAM; IPR013785: Aldolase-type TIM barrel; IPR016181: Acyl-CoA N-acyltransferase; IPR032432: Radical SAM, C-terminal extension	GO:0003824 MF: catalytic activity;GO:0008080 MF: N-acetyltransferase activity;GO:0051536 MF: iron-sulfur cluster binding	G	PF04055; PF16199; PF00583	IPR000182; IPR005910; IPR006638; IPR007197; IPR013785; IPR016181; IPR032432	GO:0003824; GO:0008080; GO:0051536
	TraesCS2A02G321000	chr2A	550542993	550551392	Y	Anaphase-promoting complex subunit 2	tr|N1R375|N1R375_AEGTA	PF00888: Cullin family; PF08672: Anaphase promoting complex (APC) subunit 2	IPR001373: Cullin, N-terminal; IPR011991: Winged helix-turn-helix DNA-binding domain; IPR014786: Anaphase-promoting complex subunit 2, C-terminal; IPR016158: Cullin homology	GO:0006511 BP: ubiquitin-dependent protein catabolic process;GO:0031625 MF: ubiquitin protein ligase binding	G	PF00888; PF08672	IPR001373; IPR011991; IPR014786; IPR016158	GO:0006511; GO:0031625
	TraesCS2A02G469600LC	chr2A	550579224	550579568	Y	Carbamoyl-phosphate synthase large chain	sp|A7GRL1|CARB_BACCN	NA	NA	NA	G	NA	NA	NA
	TraesCS2A02G469700LC	chr2A	550686064	550686378	Y	F-box family protein	AT1G67390.1	PF00646: F-box domain	IPR001810: F-box domain	GO:0005515 MF: protein binding	TE?	PF00646	IPR001810	GO:0005515
1	TraesCS2A02G469800LC	chr2A	550686390	550687646	Y	OJ000223_09.1 protein	tr|Q7XQF2|Q7XQF2_ORYSJ	NA	IPR032675: Leucine-rich repeat domain, L domain-like	NA	G	NA	IPR032675	NA
	TraesCS2A02G321100	chr2A	550699291	550702810	Y	Potassium channel	tr|A0A060D9J3|A0A060D9J3_9POAL	PF00520: Ion transport protein; PF00027: Cyclic nucleotide-binding domain; PF12796: Ankyrin repeats (3 copies); PF13857: Ankyrin repeats (many copies); PF11834: KHA, dimerisation domain of potassium ion channel	IPR000595: Cyclic nucleotide-binding domain; IPR002110: Ankyrin repeat; IPR003938: Potassium channel, voltage-dependent, EAG/ELK/ERG; IPR005821: Ion transport domain; IPR014710: RmlC-like jelly roll fold; IPR018490: Cyclic nucleotide-binding-like; IPR020683: Ankyrin repeat-containing domain; IPR021789: KHA domain	GO:0005216 MF: ion channel activity;GO:0005249 MF: voltage-gated potassium channel activity;GO:0005515 MF: protein binding;GO:0006811 BP: ion transport;GO:0006813 BP: potassium ion transport;GO:0016020 CC: membrane;GO:0055085 BP: transmembrane transport	G	PF00520; PF00027; PF12796; PF13857; PF11834	IPR000595; IPR002110; IPR003938; IPR005821; IPR014710; IPR018490; IPR020683; IPR021789	GO:0005216; GO:0005249; GO:0005515; GO:0006811; GO:0006813; GO:0016020; GO:0055085
	TraesCS2A02G469900LC	chr2A	550706974	550707432	Y	Glutathione S-transferase T3	tr|A0A1J3HNP1|A0A1J3HNP1_NOCCA	NA	NA	NA	G	NA	NA	NA
	TraesCS2A02G470000LC	chr2A	550860046	550861464	Y	FACT complex subunit SPT16	sp|P0CQ22|SPT16_CRYNJ	NA	NA	NA	G	NA	NA	NA
	TraesCS2A02G321200	chr2A	550863891	550872421	Y	Kelch domain-containing protein 4	tr|A0A1D1XUK3|A0A1D1XUK3_9ARAE	PF13418: Galactose oxidase, central domain; PF13415: Galactose oxidase, central domain; PF13964: Kelch motif; PF13422: Domain of unknown function (DUF4110)	IPR015915: Kelch-type beta propeller; IPR025183: Domain of unknown function DUF4110	GO:0005515 MF: protein binding	G	PF13418; PF13415; PF13964; PF13422	IPR015915; IPR025183	GO:0005515
	TraesCS2A02G321300	chr2A	550873024	550875791	Y	Short-chain dehydrogenase/reductase 3	sp|O77769|DHRS3_BOVIN	PF00106: short chain dehydrogenase	IPR002347: Short-chain dehydrogenase/reductase SDR; IPR016040: NAD(P)-binding domain	NA	G	PF00106	IPR002347; IPR016040	NA
	TraesCS2A02G321400	chr2A	550884978	550887902	Y	Short-chain dehydrogenase/reductase	tr|U5TZJ9|U5TZJ9_PHAVU	PF00106: short chain dehydrogenase	IPR002347: Short-chain dehydrogenase/reductase SDR; IPR016040: NAD(P)-binding domain	NA	G	PF00106	IPR002347; IPR016040	NA
	TraesCS2A02G470100LC	chr2A	551240558	551240932	Y	Endonuclease/exonuclease/phosphatase family protein	tr|A0A072TQZ6|A0A072TQZ6_MEDTR	NA	IPR005135: Endonuclease/exonuclease/phosphatase	NA	TE?	NA	IPR005135	NA
	TraesCS2A02G321500	chr2A	551242908	551250169	Y	COP1-interacting protein 4	AT5G37190.3	NA	NA	NA	G	NA	NA	NA
	TraesCS2A02G321600	chr2A	551249452	551254161	Y	transmembrane protein	AT5G40640.1	NA	NA	NA	G	NA	NA	NA
	TraesCS2A02G470200LC	chr2A	551263280	551263501	Y	DNA-(apurinic or apyrimidinic site) lyase	tr|U5DAW1|U5DAW1_AMBTC	NA	NA	NA	G	NA	NA	NA
	TraesCS2A02G470300LC	chr2A	551334358	551334756	Y	RNA-directed DNA polymerase (reverse transcriptase)-related family protein	AT3G25720.1	PF13966: zinc-binding in reverse transcriptase	IPR026960: Reverse transcriptase zinc-binding domain	NA	TE	PF13966	IPR026960	NA
	TraesCS2A02G470400LC	chr2A	551336816	551337915	Y	Retrotransposon protein, putative, unclassified	tr|Q10QE5|Q10QE5_ORYSJ	PF03372: Endonuclease/Exonuclease/phosphatase family	IPR005135: Endonuclease/exonuclease/phosphatase	NA	TE	PF03372	IPR005135	NA
	TraesCS2A02G470500LC	chr2A	551369970	551370629	Y	RNA helicase, ATP-dependent, SK12/DOB1 protein	AT2G06990.1	NA	NA	NA	TE?	NA	NA	NA
	TraesCS2A02G321700	chr2A	551371731	551373393	Y	Bag family molecular chaperone regulator 2	tr|A0A1J6IZI7|A0A1J6IZI7_NICAT	PF00240: Ubiquitin family	IPR000626: Ubiquitin domain; IPR029071: Ubiquitin-related domain	GO:0005515 MF: protein binding	G	PF00240	IPR000626; IPR029071	GO:0005515
	TraesCS2A02G321800	chr2A	551446641	551451571	Y	Bag family molecular chaperone regulator 2	tr|A0A1J6IZI7|A0A1J6IZI7_NICAT	PF00240: Ubiquitin family	IPR000626: Ubiquitin domain; IPR029071: Ubiquitin-related domain	GO:0005515 MF: protein binding	G	PF00240	IPR000626; IPR029071	GO:0005515
	TraesCS2A02G470600LC	chr2A	551456600	551456953	Y	Retrotransposon protein, putative, unclassified	tr|Q2R446|Q2R446_ORYSJ	NA	NA	NA	TE	NA	NA	NA
	TraesCS2A02G321900	chr2A	551461282	551463211	Y	Bag family molecular chaperone regulator 2	tr|A0A1J6IZI7|A0A1J6IZI7_NICAT	PF00240: Ubiquitin family	IPR000626: Ubiquitin domain; IPR029071: Ubiquitin-related domain	GO:0005515 MF: protein binding	G	PF00240	IPR000626; IPR029071	GO:0005515
	TraesCS2A02G322000	chr2A	551467713	551469209	Y	Bag family molecular chaperone regulator 2	tr|A0A1J6IZI7|A0A1J6IZI7_NICAT	PF00240: Ubiquitin family	IPR000626: Ubiquitin domain; IPR029071: Ubiquitin-related domain	GO:0005515 MF: protein binding	G	PF00240	IPR000626; IPR029071	GO:0005515
	TraesCS2A02G322100	chr2A	551480885	551482488	Y	Bag family molecular chaperone regulator 2	tr|A0A1J6IZI7|A0A1J6IZI7_NICAT	PF00240: Ubiquitin family	IPR000626: Ubiquitin domain; IPR029071: Ubiquitin-related domain	GO:0005515 MF: protein binding	G	PF00240	IPR000626; IPR029071	GO:0005515
	TraesCS2A02G322200	chr2A	551494790	551497492	Y	E3 UFM1-protein ligase 1 homolog	sp|B4PS24|UFL1_DROYA	NA	NA	NA	G	NA	NA	NA
	TraesCS2A02G470700LC	chr2A	551503095	551503514	Y	Retrotransposon protein, putative, unclassified	tr|Q53NR1|Q53NR1_ORYSJ	PF13966: zinc-binding in reverse transcriptase	IPR026960: Reverse transcriptase zinc-binding domain	NA	TE	PF13966	IPR026960	NA
	TraesCS2A02G322300	chr2A	551528639	551531785	Y	Sushi, von Willebrand factor type A, EGF and pentraxin domain-containing protein 1	tr|A0A1D1XJE4|A0A1D1XJE4_9ARAE	NA	NA	NA	G	NA	NA	NA
	TraesCS2A02G470800LC	chr2A	551528908	551531459	Y	Heavy metal transporting P1B-ATPase 2	tr|A0A060A1L0|A0A060A1L0_WHEAT	NA	NA	NA	G	NA	NA	NA
	TraesCS2A02G470900LC	chr2A	551698936	551699361	Y	Endonuclease/exonuclease/phosphatase family protein	tr|A0A072UHA7|A0A072UHA7_MEDTR	NA	IPR005135: Endonuclease/exonuclease/phosphatase	NA	TE?	NA	IPR005135	NA
	TraesCS2A02G471000LC	chr2A	551712298	551712699	Y	Polynucleotidyl transferase, ribonuclease H-like superfamily protein	AT2G13980.1	PF13456: Reverse transcriptase-like	IPR012337: Ribonuclease H-like domain	GO:0003676 MF: nucleic acid binding	TE	PF13456	IPR012337	GO:0003676
	TraesCS2A02G471100LC	chr2A	551713483	551713884	Y	Protein kinase family protein	AT2G40270.2	NA	NA	NA	G	NA	NA	NA
	TraesCS2A02G322400	chr2A	551714126	551720915	Y	Programmed cell death protein 4	tr|M7ZGB1|M7ZGB1_TRIUA	PF02847: MA3 domain	IPR003891: Initiation factor eIF-4 gamma, MA3; IPR016024: Armadillo-type fold	GO:0005488 MF: binding	G	PF02847	IPR003891; IPR016024	GO:0005488
	TraesCS2A02G322500	chr2A	551721391	551723486	Y	Cytochrome P450	tr|Q9AVM3|Q9AVM3_WHEAT	PF00067: Cytochrome P450	IPR001128: Cytochrome P450; IPR002401: Cytochrome P450, E-class, group I	GO:0005506 MF: iron ion binding;GO:0016705 MF: oxidoreductase activity, acting on paired donors, with incorporation or reduction of molecular oxygen;GO:0020037 MF: heme binding;GO:0055114 BP: oxidation-reduction process	G	PF00067	IPR001128; IPR002401	GO:0005506; GO:0016705; GO:0020037; GO:0055114
	TraesCS2A02G471200LC	chr2A	551783255	551784076	Y	Retrotransposon protein, putative, unclassified	tr|Q53K65|Q53K65_ORYSJ	PF03372: Endonuclease/Exonuclease/phosphatase family	IPR005135: Endonuclease/exonuclease/phosphatase	NA	TE	PF03372	IPR005135	NA
	TraesCS2A02G471300LC	chr2A	551812861	551815988	Y	Regulator of chromosome condensation (RCC1) family protein	AT3G26100.6	PF00415: Regulator of chromosome condensation (RCC1) repeat	IPR000408: Regulator of chromosome condensation, RCC1; IPR009091: Regulator of chromosome condensation 1/beta-lactamase-inhibitor protein II	NA	G	PF00415	IPR000408; IPR009091	NA
	TraesCS2A02G322600	chr2A	551815764	551821643	Y	Replication factor C / DNA polymerase III gamma-tau subunit, putative	tr|B9RAP9|B9RAP9_RICCO	PF13177: DNA polymerase III, delta subunit	IPR003593: AAA+ ATPase domain; IPR008921: DNA polymerase III, clamp loader complex, gamma/delta/delta subunit, C-terminal; IPR012763: DNA polymerase III, subunit gamma/ tau; IPR027417: P-loop containing nucleoside triphosphate hydrolase	GO:0003677 MF: DNA binding;GO:0003887 MF: DNA-directed DNA polymerase activity;GO:0005524 MF: ATP binding;GO:0006260 BP: DNA replication;GO:0009360 CC: DNA polymerase III complex	G	PF13177	IPR003593; IPR008921; IPR012763; IPR027417	GO:0003677; GO:0003887; GO:0005524; GO:0006260; GO:0009360
	TraesCS2A02G471400LC	chr2A	551823308	551823700	Y	Retrotransposon protein, putative, unclassified	tr|Q7XE51|Q7XE51_ORYSJ	NA	NA	NA	TE	NA	NA	NA
	TraesCS2A02G471500LC	chr2A	551833048	551833269	Y	Retrotransposon protein, putative, unclassified	tr|Q2RAL0|Q2RAL0_ORYSJ	NA	NA	NA	TE	NA	NA	NA
	TraesCS2A02G471600LC	chr2A	551854247	551854636	Y	TPX2 (targeting protein for Xklp2) protein family	AT3G23090.5	NA	NA	NA	G	NA	NA	NA
	TraesCS2A02G471700LC	chr2A	552103845	552104118	Y	Endonuclease/exonuclease/phosphatase family protein	tr|A0A072U7W0|A0A072U7W0_MEDTR	NA	NA	NA	G	NA	NA	NA
	TraesCS2A02G471800LC	chr2A	552324711	552325433	Y	Retrotransposon protein, putative, unclassified	tr|Q10IA6|Q10IA6_ORYSJ	PF14111: Domain of unknown function (DUF4283); PF14392: Zinc knuckle	IPR025558: Domain of unknown function DUF4283; IPR025836: Zinc knuckle CX2CX4HX4C	NA	TE	PF14111; PF14392	IPR025558; IPR025836	NA
	TraesCS2A02G322700	chr2A	552471448	552487928	Y	Mitochondrial inner membrane protease ATP23	tr|A0A0K9PP67|A0A0K9PP67_ZOSMR	PF09768: Peptidase M76 family	IPR019165: Peptidase M76, ATP23	GO:0004222 MF: metalloendopeptidase activity	G	PF09768	IPR019165	GO:0004222
	TraesCS2A02G322800	chr2A	552489683	552494270	Y	Mitochondrial inner membrane protease ATP23	tr|A0A1J3JQU6|A0A1J3JQU6_NOCCA	PF09768: Peptidase M76 family	IPR019165: Peptidase M76, ATP23	GO:0004222 MF: metalloendopeptidase activity	G	PF09768	IPR019165	GO:0004222
	TraesCS2A02G322900	chr2A	552495979	552496731	Y	evolutionarily conserved C-terminal region 2	AT3G13460.4	NA	NA	NA	G	NA	NA	NA
	TraesCS2A02G323000	chr2A	552837951	552840178	Y	BTB/POZ and TAZ domain protein	tr|G7JMM8|G7JMM8_MEDTR	PF00651: BTB/POZ domain; PF02135: TAZ zinc finger	IPR000197: Zinc finger, TAZ-type; IPR000210: BTB/POZ domain; IPR011333: SKP1/BTB/POZ domain	GO:0003712 MF: transcription cofactor activity;GO:0004402 MF: histone acetyltransferase activity;GO:0005515 MF: protein binding;GO:0005634 CC: nucleus;GO:0006355 BP: regulation of transcription, DNA-templated;GO:0008270 MF: zinc ion binding	G	PF00651; PF02135	IPR000197; IPR000210; IPR011333	GO:0003712; GO:0004402; GO:0005515; GO:0005634; GO:0006355; GO:0008270
	TraesCS2A02G471900LC	chr2A	553088672	553089022	Y	Werner Syndrome-like exonuclease	tr|A0A1E5VHT5|A0A1E5VHT5_9POAL	NA	IPR012337: Ribonuclease H-like domain	GO:0003676 MF: nucleic acid binding	TE?	NA	IPR012337	GO:0003676
	TraesCS2A02G323100	chr2A	553263816	553276486	Y	inner centromere protein, ARK-binding region protein	AT5G55820.9	PF03941: Inner centromere protein, ARK binding region	IPR005635: Inner centromere protein, ARK-binding domain	NA	G	PF03941	IPR005635	NA
	TraesCS2A02G323200	chr2A	553278305	553280315	Y	BTB/POZ and TAZ domain protein	tr|G7JMM8|G7JMM8_MEDTR	PF00651: BTB/POZ domain; PF02135: TAZ zinc finger	IPR000197: Zinc finger, TAZ-type; IPR000210: BTB/POZ domain; IPR011333: SKP1/BTB/POZ domain	GO:0003712 MF: transcription cofactor activity;GO:0004402 MF: histone acetyltransferase activity;GO:0005515 MF: protein binding;GO:0005634 CC: nucleus;GO:0006355 BP: regulation of transcription, DNA-templated;GO:0008270 MF: zinc ion binding	G	PF00651; PF02135	IPR000197; IPR000210; IPR011333	GO:0003712; GO:0004402; GO:0005515; GO:0005634; GO:0006355; GO:0008270
	TraesCS2A02G472000LC	chr2A	553471407	553471814	Y	RNA-directed DNA polymerase (Reverse transcriptase)	tr|A2Q338|A2Q338_MEDTR	NA	NA	NA	TE	NA	NA	NA
	TraesCS2A02G323300	chr2A	553480770	553482390	Y	Peptide methionine sulfoxide reductase MsrA	tr|A0A103W2B3|A0A103W2B3_CYNCS	PF01625: Peptide methionine sulfoxide reductase	IPR002569: Peptide methionine sulphoxide reductase MsrA	GO:0008113 MF: peptide-methionine (S)-S-oxide reductase activity;GO:0055114 BP: oxidation-reduction process	G	PF01625	IPR002569	GO:0008113; GO:0055114
	TraesCS2A02G323500	chr2A	553482941	553491815	Y	Cyclin family protein	tr|D7MGA4|D7MGA4_ARALL	PF00134: Cyclin, N-terminal domain	IPR006671: Cyclin, N-terminal; IPR013763: Cyclin-like; IPR015429: Cyclin L/T	GO:0000079 BP: regulation of cyclin-dependent protein serine/threonine kinase activity;GO:0006355 BP: regulation of transcription, DNA-templated;GO:0019901 MF: protein kinase binding	G	PF00134	IPR006671; IPR013763; IPR015429	GO:0000079; GO:0006355; GO:0019901
	TraesCS2A02G323400	chr2A	553483084	553484250	Y	MBOAT (Membrane bound O-acyl transferase) family protein	tr|A0A0K9NZK5|A0A0K9NZK5_ZOSMR	PF13813: Membrane bound O-acyl transferase family	IPR017088: Wax synthase; IPR032805: Wax synthase domain	GO:0008374 MF: O-acyltransferase activity	G	PF13813	IPR017088; IPR032805	GO:0008374
	TraesCS2A02G323600	chr2A	553758944	553759821	Y	Sodium/potassium/calcium exchanger 1	sp|Q9QZM6|NCKX1_RAT	NA	NA	NA	G	NA	NA	NA
	TraesCS2A02G472100LC	chr2A	553958692	553959177	Y	Retrovirus-related Pol polyprotein from transposon TNT 1-94	tr|A0A1J3J691|A0A1J3J691_NOCCA	PF14223: gag-polypeptide of LTR copia-type	NA	NA	TE	PF14223	NA	NA
	TraesCS2A02G323700	chr2A	554012069	554019812	Y	sporulation-specific protein	AT4G14615.1	PF09803: Uncharacterized conserved protein (DUF2346)	IPR018625: Protein Pet100	GO:0005739 CC: mitochondrion;GO:0033617 BP: mitochondrial respiratory chain complex IV assembly	G	PF09803	IPR018625	GO:0005739; GO:0033617
	TraesCS2A02G472200LC	chr2A	554024290	554024637	Y	Serine/threonine protein phosphatase 7 long form isogeny	tr|A0A151RYX6|A0A151RYX6_CAJCA	NA	NA	NA	G	NA	NA	NA
	TraesCS2A02G472300LC	chr2A	554024763	554024978	Y	Serine/threonine-protein phosphatase 7 long form-like protein	tr|M7ZYF6|M7ZYF6_TRIUA	NA	NA	NA	G	NA	NA	NA
	TraesCS2A02G472400LC	chr2A	554027555	554027881	Y	ADP-ribosylation factor GTPase-activating protein AGD3	tr|A0A1D1XIZ2|A0A1D1XIZ2_9ARAE	NA	NA	NA	G	NA	NA	NA
	TraesCS2A02G472500LC	chr2A	554040588	554041142	Y	inner centromere protein, ARK-binding region protein	AT5G55820.9	NA	NA	NA	G	NA	NA	NA
	TraesCS2A02G323800	chr2A	554077379	554080422	Y	CsAtPR5	tr|B4G1N4|B4G1N4_MAIZE	NA	NA	NA	G	NA	NA	NA
	TraesCS2A02G323900	chr2A	554100153	554104427	Y	ABC transporter ATP-binding protein	tr|A0A0K9P1A0|A0A0K9P1A0_ZOSMR	PF00664: ABC transporter transmembrane region; PF00005: ABC transporter	IPR003439: ABC transporter-like; IPR003593: AAA+ ATPase domain; IPR011527: ABC transporter type 1, transmembrane domain; IPR017871: ABC transporter, conserved site; IPR027417: P-loop containing nucleoside triphosphate hydrolase	GO:0005524 MF: ATP binding;GO:0006810 BP: transport;GO:0016021 CC: integral component of membrane;GO:0016887 MF: ATPase activity;GO:0042626 MF: ATPase activity, coupled to transmembrane movement of substances;GO:0055085 BP: transmembrane transport	G	PF00664; PF00005	IPR003439; IPR003593; IPR011527; IPR017871; IPR027417	GO:0005524; GO:0006810; GO:0016021; GO:0016887; GO:0042626; GO:0055085
	TraesCS2A02G472600LC	chr2A	554134446	554134637	Y	Trehalose-6-phosphate synthase	tr|D7KVC5|D7KVC5_ARALL	PF00982: Glycosyltransferase family 20	IPR001830: Glycosyl transferase, family 20	GO:0003824 MF: catalytic activity;GO:0005992 BP: trehalose biosynthetic process	G	PF00982	IPR001830	GO:0003824; GO:0005992
	TraesCS2A02G472700LC	chr2A	554339099	554342143	Y	Unknown protein	NA	NA	NA	NA	U	NA	NA	NA
	TraesCS2A02G472800LC	chr2A	554362905	554363225	Y	Retrotransposon protein, putative, LINE subclass	tr|Q2R049|Q2R049_ORYSJ	NA	NA	NA	TE	NA	NA	NA
	TraesCS2A02G472900LC	chr2A	554414615	554414914	Y	myb domain protein 3r-4	AT5G11510.2	NA	NA	NA	G	NA	NA	NA
	TraesCS2A02G324000	chr2A	554414948	554416279	Y	Transducin/WD40 repeat protein	tr|A0A072TV41|A0A072TV41_MEDTR	PF00400: WD domain, G-beta repeat	IPR001680: WD40 repeat; IPR015943: WD40/YVTN repeat-like-containing domain; IPR017986: WD40-repeat-containing domain	GO:0005515 MF: protein binding	G	PF00400	IPR001680; IPR015943; IPR017986	GO:0005515
	TraesCS2A02G324100	chr2A	554428328	554429493	Y	Centromere X	tr|A0A0B0N796|A0A0B0N796_GOSAR	PF09415: CENP-S associating Centromere protein X	IPR018552: Centromere protein X	GO:0006281 BP: DNA repair;GO:0051382 BP: kinetochore assembly	G	PF09415	IPR018552	GO:0006281; GO:0051382
	TraesCS2A02G473000LC	chr2A	554445149	554445859	Y	Fibrillin-1	sp|Q9TV36|FBN1_PIG	NA	NA	NA	G	NA	NA	NA
	TraesCS2A02G473100LC	chr2A	554446065	554447155	Y	Neurexin-1	sp|Q63372|NRX1A_RAT	NA	NA	NA	G	NA	NA	NA
	TraesCS2A02G473200LC	chr2A	554448261	554449515	Y	MATE efflux family protein	AT1G61890.1	NA	NA	NA	G	NA	NA	NA
	TraesCS2A02G324200	chr2A	554450885	554453311	Y	Protein-L-isoaspartate O-methyltransferase	tr|W5AQ88|W5AQ88_WHEAT	PF01135: Protein-L-isoaspartate(D-aspartate) O-methyltransferase (PCMT)	IPR000682: Protein-L-isoaspartate(D-aspartate) O-methyltransferase; IPR029063: S-adenosyl-L-methionine-dependent methyltransferase	GO:0004719 MF: protein-L-isoaspartate (D-aspartate) O-methyltransferase activity;GO:0006464 BP: cellular protein modification process	G	PF01135	IPR000682; IPR029063	GO:0004719; GO:0006464
	TraesCS2A02G473300LC	chr2A	554492250	554492582	Y	Retrovirus-related Pol polyprotein from transposon TNT 1-94	tr|A0A151QU14|A0A151QU14_CAJCA	NA	NA	NA	TE	NA	NA	NA
	TraesCS2A02G473400LC	chr2A	554507708	554508106	Y	RNA-directed DNA polymerase (reverse transcriptase)-related family protein	AT4G10613.1	PF13966: zinc-binding in reverse transcriptase	IPR026960: Reverse transcriptase zinc-binding domain	NA	TE	PF13966	IPR026960	NA
	TraesCS2A02G324300	chr2A	554511789	554512280	Y	4-hydroxy-2-oxovalerate aldolase	sp|B7MPB9|HOA_ECO81	NA	NA	NA	G	NA	NA	NA
	TraesCS2A02G324400	chr2A	554518842	554519566	Y	Plant Tudor-like RNA-binding protein	AT5G20030.2	NA	NA	NA	G	NA	NA	NA
	TraesCS2A02G324500	chr2A	554519777	554520845	Y	Methyltransferase, putative	tr|B9SLV0|B9SLV0_RICCO	PF08241: Methyltransferase domain	IPR013216: Methyltransferase type 11; IPR029063: S-adenosyl-L-methionine-dependent methyltransferase	GO:0008152 BP: metabolic process;GO:0008168 MF: methyltransferase activity	G	PF08241	IPR013216; IPR029063	GO:0008152; GO:0008168
	TraesCS2A02G324600	chr2A	554577170	554577883	Y	Nuclear factor 1 C-type	sp|P17926|NFIC_CHICK	NA	NA	NA	G	NA	NA	NA
	TraesCS2A02G473500LC	chr2A	554735755	554736995	Y	Transposon protein, putative, Pong sub-class	tr|Q2QX51|Q2QX51_ORYSJ	PF04827: Plant transposon protein	IPR006912: Harbinger transposase-derived protein	GO:0016788 MF: hydrolase activity, acting on ester bonds	TE	PF04827	IPR006912	GO:0016788
	TraesCS2A02G324700	chr2A	554737170	554741912	Y	Alkaline alpha-galactosidase seed imbibition protein	tr|Q8H6N3|Q8H6N3_SOLLC	PF05691: Raffinose synthase or seed imbibition protein Sip1	IPR008811: Glycosyl hydrolases 36; IPR013785: Aldolase-type TIM barrel; IPR017853: Glycoside hydrolase superfamily	GO:0003824 MF: catalytic activity	G	PF05691	IPR008811; IPR013785; IPR017853	GO:0003824
	TraesCS2A02G324800	chr2A	554741210	554744092	Y	Glycosyl hydrolase family 5 protein	tr|D7KPG3|D7KPG3_ARALL	PF00150: Cellulase (glycosyl hydrolase family 5)	IPR000772: Ricin B, lectin domain; IPR001547: Glycoside hydrolase, family 5; IPR017853: Glycoside hydrolase superfamily	GO:0004553 MF: hydrolase activity, hydrolyzing O-glycosyl compounds;GO:0005975 BP: carbohydrate metabolic process	G	PF00150	IPR000772; IPR001547; IPR017853	GO:0004553; GO:0005975
	TraesCS2A02G473600LC	chr2A	554774165	554775084	Y	Retrovirus-related Pol polyprotein from transposon TNT 1-94	tr|A0A1J3J691|A0A1J3J691_NOCCA	PF14223: gag-polypeptide of LTR copia-type; PF00098: Zinc knuckle	IPR001878: Zinc finger, CCHC-type	GO:0003676 MF: nucleic acid binding;GO:0008270 MF: zinc ion binding	TE	PF14223; PF00098	IPR001878	GO:0003676; GO:0008270
	TraesCS2A02G324900	chr2A	554820322	554826519	Y	Glycosyl hydrolase family 5 protein	tr|D7KPG3|D7KPG3_ARALL	PF00150: Cellulase (glycosyl hydrolase family 5)	IPR000772: Ricin B, lectin domain; IPR001547: Glycoside hydrolase, family 5; IPR017853: Glycoside hydrolase superfamily	GO:0004553 MF: hydrolase activity, hydrolyzing O-glycosyl compounds;GO:0005975 BP: carbohydrate metabolic process	G	PF00150	IPR000772; IPR001547; IPR017853	GO:0004553; GO:0005975
	TraesCS2A02G325000	chr2A	554824020	554826817	Y	Pentatricopeptide repeat-containing protein	tr|A0A1E5W582|A0A1E5W582_9POAL	PF13041: PPR repeat family; PF01535: PPR repeat; PF14432: DYW family of nucleic acid deaminases	IPR002885: Pentatricopeptide repeat; IPR011990: Tetratricopeptide-like helical domain; IPR032867: DYW domain	GO:0005515 MF: protein binding;GO:0008270 MF: zinc ion binding	G	PF13041; PF01535; PF14432	IPR002885; IPR011990; IPR032867	GO:0005515; GO:0008270
	TraesCS2A02G473700LC	chr2A	554829215	554830610	Y	Retrovirus-related Pol polyprotein from transposon TNT 1-94	tr|A0A1D1ZCU0|A0A1D1ZCU0_9ARAE	PF14223: gag-polypeptide of LTR copia-type; PF00098: Zinc knuckle	IPR001878: Zinc finger, CCHC-type	GO:0003676 MF: nucleic acid binding;GO:0008270 MF: zinc ion binding	TE	PF14223; PF00098	IPR001878	GO:0003676; GO:0008270
	TraesCS2A02G473800LC	chr2A	554831837	554833210	Y	Retrovirus-related Pol polyprotein from transposon TNT 1-94	tr|A0A1D1YE78|A0A1D1YE78_9ARAE	PF07727: Reverse transcriptase (RNA-dependent DNA polymerase)	IPR013103: Reverse transcriptase, RNA-dependent DNA polymerase	NA	TE	PF07727	IPR013103	NA
	TraesCS2A02G325100	chr2A	554833631	554835614	Y	Cytochrome P450	tr|C5NM77|C5NM77_TOBAC	PF00067: Cytochrome P450	IPR001128: Cytochrome P450; IPR002401: Cytochrome P450, E-class, group I; IPR017972: Cytochrome P450, conserved site	GO:0005506 MF: iron ion binding;GO:0016705 MF: oxidoreductase activity, acting on paired donors, with incorporation or reduction of molecular oxygen;GO:0020037 MF: heme binding;GO:0055114 BP: oxidation-reduction process	G	PF00067	IPR001128; IPR002401; IPR017972	GO:0005506; GO:0016705; GO:0020037; GO:0055114
	TraesCS2A02G473900LC	chr2A	555035603	555036418	Y	F-BAR domain only protein 2	sp|Q5R807|FCHO2_PONAB	NA	NA	NA	G	NA	NA	NA
	TraesCS2A02G474000LC	chr2A	555036782	555037207	Y	Serine/threonine-protein phosphatase 2A activator 1	sp|Q4P4W3|PTPA1_USTMA	NA	NA	NA	G	NA	NA	NA
	TraesCS2A02G474100LC	chr2A	555037626	555037943	Y	tRNA-specific 2-thiouridylase MnmA	sp|A1WD47|MNMA_ACISJ	NA	NA	NA	G	NA	NA	NA
	TraesCS2A02G325200	chr2A	555333121	555337098	Y	Surfeit locus protein 2 containing protein	tr|B6TIP1|B6TIP1_MAIZE	PF05477: Surfeit locus protein 2 (SURF2)	IPR008833: Surfeit locus protein 2	NA	G	PF05477	IPR008833	NA
	TraesCS2A02G474200LC	chr2A	555337810	555344070	Y	SWI/SNF complex subunit SWI3A	tr|M7YBZ8|M7YBZ8_TRIUA	PF04433: SWIRM domain; PF00249: Myb-like DNA-binding domain; PF16495: SWIRM-associated region 1	IPR001005: SANT/Myb domain; IPR007526: SWIRM domain; IPR009057: Homeobox domain-like; IPR011991: Winged helix-turn-helix DNA-binding domain; IPR017884: SANT domain; IPR032451: SMARCC, C-terminal	GO:0003677 MF: DNA binding;GO:0005515 MF: protein binding	G	PF04433; PF00249; PF16495	IPR001005; IPR007526; IPR009057; IPR011991; IPR017884; IPR032451	GO:0003677; GO:0005515
	TraesCS2A02G474300LC	chr2A	555397567	555398365	Y	Non-specific serine/threonine protein kinase	tr|A0A151U1J9|A0A151U1J9_CAJCA	NA	NA	NA	G	NA	NA	NA
	TraesCS2A02G325300	chr2A	555398897	555399466	Y	U-box domain-containing protein 32	tr|A0A1J3JZ13|A0A1J3JZ13_NOCCA	NA	NA	NA	G	NA	NA	NA
	TraesCS2A02G474400LC	chr2A	555420682	555421053	Y	Retrotransposon protein, putative, unclassified	tr|Q10IA6|Q10IA6_ORYSJ	PF14111: Domain of unknown function (DUF4283)	IPR025558: Domain of unknown function DUF4283	NA	TE	PF14111	IPR025558	NA
	TraesCS2A02G325400	chr2A	555425894	555430013	Y	Eukaryotic translation initiation factor-like protein	tr|A0A072UQ36|A0A072UQ36_MEDTR	PF06273: Plant specific eukaryotic initiation factor 4B	IPR010433: Plant specific eukaryotic initiation factor 4B	GO:0003743 MF: translation initiation factor activity	G	PF06273	IPR010433	GO:0003743
	TraesCS2A02G474500LC	chr2A	555807228	555807626	Y	Retrotransposon protein, putative, unclassified	tr|Q10IA6|Q10IA6_ORYSJ	NA	NA	NA	TE	NA	NA	NA
	TraesCS2A02G474600LC	chr2A	555815575	555815997	Y	Ribonuclease H-like superfamily protein	AT4G29090.1	PF13456: Reverse transcriptase-like	IPR012337: Ribonuclease H-like domain	GO:0003676 MF: nucleic acid binding	TE	PF13456	IPR012337	GO:0003676
	TraesCS2A02G325500	chr2A	555817124	555820794	Y	BRCA1-A complex subunit Abraxas	tr|A0A0B0PBG0|A0A0B0PBG0_GOSAR	NA	NA	NA	G	NA	NA	NA
	TraesCS2A02G325600	chr2A	555821144	555824354	Y	3-isopropylmalate dehydrogenase	sp|O29627|LEU3_ARCFU	PF00180: Isocitrate/isopropylmalate dehydrogenase	IPR004434: Isocitrate dehydrogenase NAD-dependent; IPR024084: Isopropylmalate dehydrogenase-like domain	GO:0004449 MF: isocitrate dehydrogenase (NAD+) activity;GO:0006099 BP: tricarboxylic acid cycle;GO:0016616 MF: oxidoreductase activity, acting on the CH-OH group of donors, NAD or NADP as acceptor;GO:0055114 BP: oxidation-reduction process	G	PF00180	IPR004434; IPR024084	GO:0004449; GO:0006099; GO:0016616; GO:0055114
	TraesCS2A02G474700LC	chr2A	555821249	555821872	Y	Serine/threonine-protein phosphatase	tr|A0A0S3SFU1|A0A0S3SFU1_PHAAN	NA	NA	NA	G	NA	NA	NA
	TraesCS2A02G325700	chr2A	555825211	555830969	Y	ATP-dependent zinc metalloprotease FtsH 2	sp|Q67T82|FTSH2_SYMTH	PF00004: ATPase family associated with various cellular activities (AAA)	IPR001270: ClpA/B family; IPR003593: AAA+ ATPase domain; IPR003959: ATPase, AAA-type, core; IPR003960: ATPase, AAA-type, conserved site; IPR027417: P-loop containing nucleoside triphosphate hydrolase	GO:0005524 MF: ATP binding	G	PF00004	IPR001270; IPR003593; IPR003959; IPR003960; IPR027417	GO:0005524
	TraesCS2A02G474800LC	chr2A	555881457	555881869	Y	General transcription factor-like zinc finger protein, putative	tr|A0A072U1U6|A0A072U1U6_MEDTR	NA	NA	NA	TE?	NA	NA	NA
	TraesCS2A02G325800	chr2A	555886225	555889119	Y	Aldo/keto reductase family oxidoreductase	tr|G7L1V2|G7L1V2_MEDTR	PF00248: Aldo/keto reductase family	IPR023210: NADP-dependent oxidoreductase domain	NA	G	PF00248	IPR023210	NA
[truncated: 2,025 more rows]

## Sheet: QYr.niab-2A.2
Gene-ID	Chromosome	Start	End	Present v1.0 functonal annotation (Y/N)	Human-Readable-Description	Blast-Hit-Accession	Pfam-IDs-(Description)	Interpro-IDs-(Description)	GO-IDs-(Description)-via-Interpro	Gene-or-TE-TE?-U (via-function)	Pfam-IDs	Interpro-IDs	GO-IDs-via-Interpro
[truncated: 830 more rows]

[truncated: 12 more sheets: QYr.niab-2B.1, QYr.niab-2D.1, QYr.niab-3A.1, QYr.niab-3D.1, QYr.niab-4B.1, QYr.niab-4D.1, QYr.niab-5A.1, QYr.niab-6A.1, QYr.niab-6A.2, QYr.naib-6A.3, QYr.niab-6B.1, Cloned Yr genes vs RefSeq]
