# Supplementary material for: Wheat genetic loci conferring resistance to stripe rust in the face of genetically diverse races of the fungus Puccinia striiformis f. sp. tritici
Source: Theor Appl Genet. 2021 Nov 27;135(1):301–19. doi: 10.1007/s00122-021-03967-z (PMC8741662; doi:10.1007/s00122-021-03967-z)
Supplement: Supplementary file 11 — Supplementary file11 (XLSX 4746 kb) [file 122_2021_3967_MOESM11_ESM.xlsx]

## Sheet: Supplementary Table 11 legend
Supplementary Table 11. Analysis of haplotypes in a panel of 403 predominantly winter wheat varieties at the QTL peak positions of the four most significant yellow rust resistance QTL identified in the MAGIC population. The haploblocks corresponding to those shown in Figure 6 are highlighted in the 'Haplotype' row in alternating orange or blue. SNP genetic positions are from the MAGIC genetic map…

## Sheet: 1A
				Haploblock
				cM	0	0	0	0.502517	1.00503	1.00503	1.00503	1.00503	1.00503	1.00503	1.00503	2.52799	2.52799	2.52799	2.52799	2.52799	2.52799	2.52799	2.52799	2.52799	5.62176	7.64724	7.64724	7.64724	8.14976	8.14976	8.14976	8.14976	8.14976	8.14976	8.14976	8.14976	8.14976	8.65227	8.65227	8.65227	9.15479	9.65731	10.1598	10.1598	10.1598	10.6623	10.6623	11.1649	11.1649
Haplotype	Count	Line	Missing SNPs	SNP (MAGIC QTL interval highlighted)	BobWhite_c31470_532	BS00009423_51	BS00010488_51	BS00047515_51	BS00100774_51	Excalibur_c9509_1180	Excalibur_rep_c70751_58	IAAV3919	RAC875_c42700_264	RAC875_c95364_259	Tdurum_contig44888_837	BS00026456_51	BS00059422_51	BS00059424_51	Excalibur_c58555_110	RFL_Contig3481_1669	tplb0025b13_150	tplb0025b13_2054	tplb0062i18_102	wsnp_Ku_c1818_3557408	BS00110974_51	BS00022943_51	Kukri_c46939_83	Tdurum_contig68827_61	BS00074511_51	BS00076278_51	BS00081035_51	CAP7_c8902_121	IAAV8297	Kukri_c1977_1940	RAC875_c18640_821	Tdurum_contig46413_680	tplb0053o08_2004	Excalibur_c71158_54	wsnp_Ex_c57982_59470152	wsnp_Ku_c183_358844	BS00010039_51	Kukri_c29655_239	BobWhite_c39996_126	BobWhite_c39996_85	Excalibur_c9676_163	BS00010128_51	Excalibur_c5139_198	RAC875_c57939_175	RAC875_c57939_78
1A-hap3	1	W1028_TEMPEST	0		0	1	1	1	1	1	1	0	0	1	0	0	0	0	0	0	0	0	1	0	0	0	0	0	1	0	1	0	1	0	1	0	1	0	0	0	1	0	1	0	1	1	1	1	1
1A-hap3	2	W1030_CANTATA	0		0	1	1	1	1	1	1	0	0	1	0	0	0	0	0	0	0	0	1	0	0	0	0	0	1	0	1	0	1	0	1	0	1	0	0	0	1	0	1	0	1	1	1	1	1
1A-hap3	3	W1046_OBERON	0		1	0	0	0	0	1	1	0	0	1	0	0	0	0	0	0	0	0	1	0	0	0	0	0	1	0	1	0	1	0	1	0	1	0	0	0	1	0	1	0	1	1	1	1	1
1A-hap3	4	W1047_KRAKATOA	0		1	0	1	0	0	0	0	1	1	1	1	0	0	0	1	1	1	0	0	1	0	1	1	1	0	1	1	0	0	1	0	1	0	1	1	1	0	1	1	1	1	0	0	0	0
1A-hap3	5	W1070_CLAIRE	0		0	1	1	1	1	1	1	0	0	1	0	0	0	0	0	0	0	0	1	0	0	0	0	0	1	0	1	0	1	0	1	0	1	0	0	0	1	0	1	0	1	1	1	1	1
1A-hap3	6	W1108_DATUM	0		1	0	1	0	0	0	0	1	1	1	1	0	0	0	1	1	1	0	0	1	0	1	1	1	0	1	1	0	0	1	0	1	0	1	1	1	0	1	0	1	0	0	0	0	0
1A-hap3	7	W1151_CHICAGO	0		0	1	1	1	1	1	1	0	0	1	0	0	0	0	0	0	0	0	1	0	0	0	0	0	1	0	1	0	1	0	1	0	1	0	0	0	1	0	1	0	1	1	1	1	1
1A-hap3	8	W1155_DENVER*	0		0	1	1	1	1	1	1	0	0	1	0	0	0	0	0	0	0	0	1	0	0	0	0	0	1	0	1	0	1	0	1	0	1	0	0	0	1	0	1	0	1	1	1	1	1
1A-hap3	9	W1161_DERWENT*	0		0	1	1	1	1	1	1	0	0	1	0	0	0	0	0	0	0	0	1	0	0	0	0	0	1	0	1	0	1	0	1	0	1	0	0	0	1	0	1	0	1	1	1	1	1
1A-hap3	10	W1169_MEXICO	0		0	1	1	1	1	1	1	0	0	1	0	0	0	0	0	0	0	0	1	0	0	0	0	0	1	0	1	0	1	0	1	0	1	0	0	0	1	0	1	0	1	1	1	1	1
1A-hap3	11	W1184_ARLINGTON	0		0	1	1	1	1	1	1	0	0	1	0	0	0	0	0	0	0	0	1	0	0	0	0	0	1	0	1	0	1	0	1	0	1	0	0	0	1	0	1	0	1	1	1	1	1
1A-hap3	12	W1195_VERDON	0		1	0	0	0	0	1	1	0	0	1	0	0	0	0	0	0	0	0	1	0	0	0	0	0	1	0	1	0	1	0	1	0	1	0	0	0	1	0	1	0	1	1	1	1	1
1A-hap3	13	W1201_REYDON	0		0	1	1	1	1	1	1	0	0	1	0	0	0	0	0	0	0	0	1	0	0	0	0	0	1	0	1	0	1	0	1	0	1	0	0	0	1	0	1	0	1	1	1	1	1
1A-hap3	14	W1205_POTENT	0		1	0	0	0	0	1	1	0	0	1	0	0	0	0	0	0	0	0	1	0	1	0	0	0	1	0	1	0	1	0	1	0	1	0	0	0	1	0	1	0	1	1	1	1	1
1A-hap3	15	W1210_ORTON	0		1	0	0	0	0	1	1	0	0	1	0	0	0	0	0	0	0	0	1	0	1	0	0	0	1	0	1	0	1	0	1	0	1	0	0	0	1	0	1	0	1	1	1	1	1
1A-hap3	16	W1211_ODYSSEY	0		0	1	1	1	1	1	1	0	0	1	0	0	0	0	0	0	0	0	1	0	0	0	0	0	1	0	1	0	1	0	1	0	1	0	0	0	1	0	1	0	1	1	1	1	1
1A-hap3	17	W1213_EXSEPT	0		0	1	1	1	1	1	1	0	0	1	0	0	0	0	0	0	0	0	1	0	1	1	1	1	0	1	1	0	0	1	0	1	0	1	1	1	0	1	0	1	0	0	0	1	1
1A-hap3	18	W1235_EPOCH	3		1	0	0	0	0	1	1	0	0	1	0	0	0	0	0	0	0	0	1	0	0	0	0	0	1	0	1	0	1	0	1	0	1	0	0	0	1	0	1	0	1	1	1	1	1
1A-hap3	19	W1251_HARROW	0		0	1	1	1	1	1	1	0	0	1	0	0	0	0	0	0	0	0	1	0	0	0	0	0	1	0	1	0	1	0	1	0	1	0	0	0	1	0	1	0	1	1	1	1	1
1A-hap3	20	W1258_CHATSWORTH	0		0	1	1	1	1	1	1	0	0	1	0	0	0	0	0	0	0	0	1	0	1	1	1	1	0	1	1	0	0	1	0	1	0	1	1	1	0	1	0	1	0	0	0	0	0
1A-hap3	21	W1259_WOBURN	0		0	0	1	1	1	1	1	0	0	1	0	0	0	0	0	0	0	0	1	0	0	0	0	0	1	0	1	0	1	0	1	0	1	0	0	0	1	0	1	0	1	1	1	1	1
1A-hap3	22	W1262_MACRO	0		1	0	1	0	1	1	1	0	0	1	0	0	0	0	1	1	1	1	1	1	0	0	0	0	1	0	1	0	1	0	1	0	1	0	0	0	1	0	1	0	1	1	1	1	1
1A-hap3	23	W1267_ANGLO	0		1	0	0	0	0	1	1	0	0	1	0	0	0	0	0	0	0	0	1	0	0	0	0	0	1	0	1	0	1	0	1	0	1	0	0	0	1	0	1	0	1	1	1	1	1
1A-hap3	24	W1270_COMET	0		0	1	1	0	1	1	1	0	0	1	0	0	0	0	0	0	0	0	1	0	1	1	1	1	0	1	1	0	0	1	0	1	0	1	1	1	0	1	0	1	0	0	0	1	1
1A-hap3	25	W1271_FEAST	0		1	0	1	0	0	0	0	1	1	1	1	0	0	0	1	1	1	0	0	1	0	0	0	0	1	1	0	0	0	1	0	1	0	0	0	0	0	1	0	1	0	1	0	0	0
1A-hap3	26	W1275_KEMPT	0		1	0	0	0	0	1	1	0	0	1	0	0	0	0	0	0	0	0	1	0	0	0	0	0	1	0	1	0	1	0	1	0	1	0	0	0	1	0	1	0	1	1	1	1	1
1A-hap3	27	W1276_ALCHEMIST	0		1	0	0	0	0	1	1	0	0	1	0	0	0	0	0	0	0	0	1	0	0	0	0	0	1	0	1	0	1	0	1	0	1	0	0	0	1	0	1	0	1	1	1	1	1
1A-hap3	28	W1277_FRELON	1		1	0	0	0	1	0	0	1	1	0	1	1	0	0	1	1	1	1	0	1	0	0	0	0	1	1	0	1	0	1	0	1	0	1	1	1	0	1	0	1	0	0	0	0	0
1A-hap3	29	W1280_A13_98	0		0	1	1	1	1	1	1	0	0	1	0	0	0	0	0	0	0	0	1	0	1	0	0	0	1	0	1	0	1	0	1	0	1	0	0	0	1	0	1	0	1	1	1	1	1
1A-hap3	30	W1327_BRUNEL	0		0	1	1	1	1	1	1	0	0	1	0	0	0	0	0	0	0	0	1	0	0	0	0	0	1	0	1	0	1	0	1	0	1	0	0	0	1	0	1	0	1	1	1	1	1
1A-hap3	31	W1328_WIZARD***	0		1	0	0	0	0	1	1	0	0	1	0	0	0	0	0	0	0	0	1	0	0	0	0	0	1	0	1	0	1	0	1	0	1	0	0	0	1	0	1	0	1	1	1	1	1
1A-hap3	32	W1329_ZAKA	0		1	0	1	0	0	0	0	1	1	1	1	0	0	0	1	1	1	0	0	1	0	1	1	1	0	1	1	0	0	1	0	1	0	1	1	1	0	1	1	1	1	0	0	0	0
1A-hap3	33	W1330_ROBIGUS	0		1	0	0	0	1	0	0	1	1	0	1	0	1	1	0	0	0	0	1	0	0	1	1	1	0	1	0	0	0	1	0	1	0	1	1	1	0	1	0	1	0	0	0	0	0
1A-hap3	34	W1332_CONVOY	0		0	1	1	1	1	1	1	0	0	1	0	1	1	1	0	0	0	0	1	0	0	1	1	1	0	0	1	0	1	0	1	0	1	1	1	1	0	1	0	1	0	0	0	0	0
1A-hap3	35	W1353_GOODWILL	0		0	1	1	1	1	1	1	0	0	1	0	0	0	0	0	0	0	0	1	0	0	0	0	0	1	0	1	0	1	0	1	0	1	0	0	0	1	0	1	0	1	1	1	1	1
1A-hap3	36	W1359_INSIGHT	0		1	0	0	0	0	1	1	0	0	1	0	0	0	0	0	0	0	0	1	0	0	0	0	0	1	0	1	0	1	0	1	0	1	0	0	0	1	0	1	0	1	1	1	1	1
1A-hap3	37	W1361_MALLET	0		1	0	1	0	1	1	1	0	0	1	0	0	0	0	1	1	1	1	1	1	0	0	0	0	1	0	1	0	1	0	1	0	1	0	0	0	1	0	1	1	0	1	0	1	1
1A-hap3	38	W1367_FIELDER	1		0	1	1	1	1	1	1	0	0	1	0	0	0	0	0	0	0	0	1	0	0	0	0	0	1	0	1	0	1	0	1	0	1	0	0	0	1	0	1	0	1	1	1	1	1
1A-hap3	39	W1370_HARBOUR	0		0	1	1	1	1	1	1	0	0	1	0	0	0	0	0	0	0	0	1	0	0	0	0	0	1	0	1	0	1	0	1	0	1	0	0	0	1	0	1	0	1	1	1	1	1
1A-hap3	40	W1383_CHARDONNAY	0		1	0	0	0	0	1	1	0	0	1	0	0	0	0	0	0	0	0	1	0	1	0	0	0	1	0	1	0	1	0	1	0	1	0	0	0	1	0	1	0	1	1	1	1	1
1A-hap3	41	W1392_QUEST	0		1	0	1	0	0	0	0	1	1	1	1	0	0	0	1	1	1	0	0	1	0	1	1	1	0	1	1	0	0	1	0	1	0	0	0	0	0	1	0	1	0	1	0	0	0
1A-hap3	42	W1395_SENATOR	0		0	1	1	1	1	1	1	0	0	1	0	0	0	0	0	0	0	0	1	0	0	0	0	0	1	0	1	0	1	0	1	0	1	0	0	0	1	0	1	0	1	1	1	1	1
1A-hap3	43	W1414_VECTOR	0		0	1	1	1	1	1	1	0	0	1	0	0	0	0	0	0	0	0	1	0	1	1	1	1	0	1	1	0	0	1	0	1	0	1	1	1	0	1	0	1	0	0	0	0	0
1A-hap3	44	W1427_NIJINSKY	0		0	1	1	1	1	1	1	0	0	1	0	0	0	0	0	0	0	0	1	0	0	0	0	0	1	0	1	0	1	0	1	0	1	0	0	0	1	0	1	0	1	1	1	1	1
1A-hap3	45	W1438_CAPHORN	0		0	1	1	1	1	1	1	0	0	1	0	0	0	0	0	0	0	0	1	0	0	0	0	0	1	0	1	0	1	0	1	0	1	0	0	0	1	0	1	0	1	1	1	1	1
1A-hap3	46	W1439_DART*	0		0	1	1	1	1	1	1	0	0	1	0	0	0	0	0	0	0	0	1	0	0	0	0	0	1	0	1	0	1	0	1	0	1	0	0	0	1	0	1	0	1	1	1	1	1
1A-hap3	47	W1443_HERITAGE	0		1	0	0	0	0	1	1	0	0	1	0	0	0	0	0	0	0	0	1	0	0	0	0	0	1	0	1	0	1	0	1	0	1	0	0	0	1	0	1	0	1	1	1	1	1
1A-hap3	48	W1456_RAGLAN	0		0	1	1	1	1	1	1	0	0	1	0	0	0	0	0	0	0	0	1	0	0	0	0	0	1	0	1	0	1	0	1	0	1	0	0	0	1	0	1	0	1	1	1	1	1
1A-hap3	49	W1463_EQUATOR	1		1	0	0	0	0	1	1	0	0	1	0	0	0	0	0	0	0	0	1	0	0	0	0	0	1	0	1	0	1	0	1	0	1	0	0	0	1	0	1	0	1	1	1	1	1
1A-hap3	50	W1482_GLASGOW	0		1	0	0	0	1	0	0	1	1	0	1	0	1	1	0	0	0	0	1	0	0	1	1	1	0	1	0	0	0	1	0	1	0	1	1	1	0	1	0	1	0	0	0	0	0
1A-hap3	51	W1499_PREDATOR	0		0	1	1	1	1	1	1	0	0	1	0	0	0	0	0	0	0	0	1	0	0	0	0	0	1	0	1	0	1	0	1	0	1	0	0	0	1	0	1	0	1	1	1	1	1
1A-hap3	52	W1511_CHESTER	0		0	1	1	1	1	1	1	0	0	1	0	0	0	0	0	0	0	0	1	0	0	0	0	0	1	0	1	0	1	0	1	0	1	0	0	0	1	0	1	0	1	1	1	1	1
1A-hap3	53	W1541_PIRANHA	0		1	0	1	0	0	0	0	1	1	1	1	0	0	0	1	1	1	0	0	1	0	1	1	1	0	1	1	0	0	1	0	1	0	1	1	1	0	1	1	1	1	0	0	0	0
1A-hap3	54	W1542_DIRECTOR	0		1	0	0	0	0	1	1	0	0	1	0	0	0	0	0	0	0	0	1	0	0	0	0	0	1	0	1	0	1	0	1	0	1	0	0	0	1	0	1	0	1	1	1	1	1
1A-hap3	55	W1543_ASAGAI	0		1	0	0	0	0	1	1	0	0	1	0	0	0	0	0	0	0	0	1	0	0	0	0	0	1	0	1	0	1	0	1	0	1	0	0	0	1	0	1	0	1	1	1	1	1
1A-hap3	56	W1545_ZEBEDEE	0		0	1	1	1	1	1	1	0	0	1	0	0	0	0	0	0	0	0	1	0	0	0	0	0	1	0	1	0	1	0	1	0	1	0	0	0	1	0	1	0	1	1	1	1	1
1A-hap3	57	W158_MARIS_FUNDIN	0		1	0	1	0	0	0	0	1	1	1	1	0	0	0	1	1	1	0	0	1	0	0	0	0	1	1	0	1	0	1	0	1	0	1	1	1	0	1	1	1	1	0	0	0	0
1A-hap3	58	W1599_BATTALION	0		1	0	0	0	0	1	1	0	0	1	0	0	0	0	0	0	0	0	1	0	0	0	0	0	1	0	1	0	1	0	1	0	1	0	0	0	1	0	1	0	1	1	1	1	1
1A-hap3	59	W1606_OCHRE	2		1	1	1	0	0	0	1	1	1	1	1	0	1	1	0	0	0	0	1	0	0	0	0	0	1	1	0	1	0	1	0	1	0	1	1	1	0	1	1	1	1	0	0	0	0
1A-hap3	60	W1625_BENEDICT	0		1	0	1	0	1	1	1	0	0	1	0	0	0	0	1	1	1	1	1	1	0	0	0	0	1	1	1	0	0	1	0	1	0	0	0	0	0	1	1	1	0	1	0	1	1
1A-hap3	61	W1649_SAHARA	0		1	0	1	0	0	0	0	1	1	1	1	0	0	0	1	1	1	0	0	1	0	0	0	0	1	1	0	0	0	1	0	1	0	1	1	1	0	1	1	1	1	0	0	0	0
1A-hap3	62	W1652_HUMBER	0		1	0	1	0	0	0	0	1	1	1	1	0	0	0	1	1	1	0	0	1	0	1	1	1	0	1	1	0	0	1	0	1	0	1	1	1	0	1	1	1	1	0	0	0	0
1A-hap3	63	W1658_OAKLEY	0		1	0	0	0	1	0	0	1	1	0	1	0	1	1	0	0	0	0	1	0	0	1	1	1	0	1	0	0	0	1	0	1	0	1	1	1	0	1	0	1	0	0	0	0	0
1A-hap3	64	W1677_ROCKY*	0		0	1	1	1	1	1	1	0	0	1	0	0	0	0	0	0	0	0	1	0	0	1	1	1	0	1	1	0	0	1	0	1	0	1	1	1	0	1	0	1	0	0	0	0	0
1A-hap3	65	W1680_MUSKETEER	0		1	0	0	0	0	1	1	0	0	1	0	0	0	0	0	0	0	0	1	0	0	0	0	0	1	0	1	0	1	0	1	0	1	0	0	0	1	0	1	0	1	1	1	1	1
1A-hap3	66	W169_ALCEDO	0		1	0	1	0	0	0	0	1	1	1	1	0	0	0	1	1	1	0	0	1	0	1	1	1	0	0	1	0	1	1	1	1	1	0	0	0	1	1	0	1	0	0	0	0	0
1A-hap3	67	W1714_ORATOR	0		0	1	1	1	1	1	1	0	0	1	0	0	0	0	0	0	0	0	1	0	1	0	0	0	1	0	1	0	1	0	1	0	1	0	0	0	1	0	1	0	1	1	1	1	1
1A-hap3	68	W1727_MONTY	0		1	0	0	0	1	0	0	1	1	0	1	0	1	1	0	0	0	0	1	0	0	1	1	1	0	1	0	0	0	1	0	1	0	1	1	1	0	1	0	1	0	0	0	0	0
1A-hap3	69	W1728_ZANATAN	0		1	0	0	0	1	0	0	1	1	0	1	0	1	1	0	0	0	0	1	0	0	1	1	1	0	1	0	0	0	1	0	1	0	1	1	1	0	1	0	1	0	0	0	0	0
1A-hap3	70	W1769_SHOGUN	0		1	0	1	0	1	1	1	0	0	1	0	0	0	0	1	1	1	1	1	1	0	0	0	0	1	0	1	0	1	0	1	0	1	0	0	0	1	0	1	1	0	1	0	1	1
1A-hap3	71	W1789_QPLUS	0		0	1	1	1	1	1	1	0	0	1	0	0	0	0	0	0	0	0	1	0	1	1	1	1	0	1	1	0	0	1	0	1	0	1	1	1	0	1	0	1	0	0	0	0	0
1A-hap3	72	W1790_LEAR	0		0	1	1	1	1	1	1	0	0	1	0	0	0	0	0	0	0	0	1	0	0	0	0	0	1	0	1	0	1	0	1	0	1	0	0	0	1	0	1	0	1	1	1	1	1
1A-hap3	73	W1798_CASSIUS	0		0	1	1	1	1	1	1	0	0	1	0	0	0	0	0	0	0	0	1	0	0	0	0	0	1	0	1	0	1	0	1	0	1	0	0	0	1	0	1	0	1	1	1	1	1
1A-hap3	74	W1806_TIMARU	1		1	0	0	0	0	1	1	0	0	1	0	0	0	0	0	0	0	0	1	0	0	0	0	0	1	0	1	0	1	0	1	0	1	0	0	0	1	0	1	0	1	1	1	1	1
1A-hap3	75	W1808_ACROBAT	0		1	0	0	0	1	0	0	1	1	0	1	0	1	1	0	0	0	0	1	0	0	1	1	1	0	1	0	0	0	1	0	1	0	1	1	1	0	1	0	1	0	0	0	0	0
1A-hap3	76	W1813_CONQUEROR	0		1	0	0	0	1	0	0	1	1	0	1	0	1	1	0	0	0	0	1	0	0	1	1	1	0	1	0	0	0	1	0	1	0	1	1	1	0	1	0	1	0	0	0	0	0
1A-hap3	77	W1853_INVICTA	0		1	0	0	0	1	0	0	1	1	0	1	0	1	1	0	0	0	0	1	0	0	1	1	1	0	1	0	0	0	1	0	1	0	1	1	1	0	1	0	1	0	0	0	0	0
1A-hap3	78	W1858_SANTANA	0		0	1	1	1	1	1	1	0	0	1	0	0	0	0	0	0	0	0	1	0	0	0	0	0	1	0	1	0	1	0	1	0	1	0	0	0	1	0	1	0	1	1	1	1	1
1A-hap3	79	W1880_KWS_STERLING	0		0	1	1	1	1	1	1	0	0	1	0	0	0	0	0	0	0	0	1	0	0	0	0	0	1	0	1	0	1	0	1	0	1	0	0	0	1	0	1	0	1	1	1	1	1
1A-hap3	80	W1885_BELUGA	0		1	0	1	0	0	0	0	1	1	1	1	0	0	0	1	1	1	0	0	1	0	1	1	1	0	1	1	0	0	1	0	1	0	0	0	0	0	1	0	1	0	1	0	0	0
1A-hap3	81	W1892_CADOGAN	0		0	1	1	1	1	1	1	0	0	1	0	0	0	0	0	0	0	0	1	0	0	0	0	0	1	0	1	0	1	0	1	0	1	0	0	0	1	0	1	0	1	1	1	1	1
1A-hap3	82	W1895_DENMAN	0		1	0	0	0	1	0	0	1	1	0	1	0	1	1	0	0	0	0	1	0	0	1	1	1	0	1	0	0	0	1	0	1	0	1	1	1	0	1	0	1	0	0	0	0	0
1A-hap3	83	W1909_KWS_GYMNAST	0		1	0	0	0	1	0	0	1	1	0	1	0	1	1	0	0	0	0	1	0	0	1	1	1	0	1	0	0	0	1	0	1	0	1	1	1	0	1	0	1	0	0	0	0	0
1A-hap3	84	W1911_KWS_TARGET	0		1	0	0	0	1	0	0	1	1	0	1	0	1	1	0	0	0	0	1	0	0	1	1	1	0	1	0	0	0	1	0	1	0	1	1	1	0	1	0	1	0	0	0	0	0
1A-hap3	85	W1940_GRAVITAS	0		1	0	0	0	1	0	0	1	1	0	1	0	1	1	0	0	0	0	1	0	0	1	1	1	0	1	0	0	0	1	0	1	0	1	1	1	0	1	0	1	0	0	0	0	0
1A-hap3	86	W1947_SHELDON	0		1	0	0	0	1	0	0	1	1	0	1	0	1	1	0	0	0	0	1	0	0	1	1	1	0	1	0	0	0	1	0	1	0	1	1	1	0	1	0	1	0	0	0	0	0
1A-hap3	87	W1954_TUXEDO	0		0	1	1	1	1	1	1	0	0	1	0	0	0	0	0	0	0	0	1	0	0	0	0	0	1	0	1	0	1	0	1	0	1	0	0	0	1	0	1	0	1	1	1	1	1
1A-hap3	88	W243_AQUILA	0		0	1	1	0	1	1	1	0	0	1	0	0	0	0	0	0	0	0	1	0	1	1	1	1	0	1	1	0	0	1	0	1	0	1	1	1	0	1	0	1	0	0	0	1	1
1A-hap3	89	W296_GRANTA	0		1	0	0	0	0	1	1	0	0	1	0	0	0	0	0	0	0	0	1	0	1	1	1	1	0	1	1	0	0	1	0	1	0	1	1	1	0	1	0	1	0	0	0	1	1
1A-hap3	90	W321_NORMAN	0		1	0	1	0	0	0	0	1	1	1	1	0	0	0	1	1	1	0	0	1	0	0	0	0	1	1	0	0	0	1	0	1	0	0	0	0	0	1	0	1	0	1	0	0	0
1A-hap3	91	W438_MITHRAS	0		1	0	1	0	0	0	0	1	1	1	1	0	0	0	1	1	1	0	0	1	0	0	0	0	1	1	0	0	0	1	0	1	0	0	0	0	0	1	0	1	0	1	0	0	0
1A-hap3	92	W672_FRESCO	0		1	0	0	0	0	1	1	0	0	1	0	0	0	0	0	0	0	0	1	0	1	0	0	0	1	0	1	0	1	0	1	0	1	0	0	0	1	0	1	0	1	1	1	1	1
1A-hap3	93	W692_BEAVER	0		0	1	1	1	1	1	1	0	0	1	0	0	0	0	0	0	0	0	1	0	0	0	0	0	1	0	1	0	1	0	1	0	1	0	0	0	1	0	1	0	1	1	1	1	1
1A-hap3	94	W694_HAVEN	0		0	1	1	1	1	1	1	0	0	1	0	0	0	0	0	0	0	0	1	0	0	0	0	0	1	0	1	0	1	0	1	0	1	0	0	0	1	0	1	0	1	1	1	1	1
1A-hap3	95	W732_DEAN	1		1	0	0	0	0	1	1	0	0	1	0	0	0	0	0	0	0	0	1	0	0	1	1	1	0	1	1	0	0	1	0	1	0	1	1	1	0	1	0	1	0	0	0	0	0
1A-hap3	96	W826_LEO*	0		1	0	0	0	0	1	1	0	0	1	0	0	0	0	0	0	0	0	1	0	1	0	0	0	1	0	1	0	1	0	1	0	1	0	0	0	1	0	1	0	1	1	1	1	1
1A-hap3	97	W847_FLAME	0		0	1	1	1	1	1	1	0	0	1	0	0	0	0	0	0	0	0	1	0	0	0	0	0	1	0	1	0	1	0	1	0	1	0	0	0	1	0	1	0	1	1	1	1	1
1A-hap3	98	W858_RIALTO	3		1	0	0	0	0	1	1	0	0	1	0	0	0	0	0	0	0	0	1	0	1	0	0	0	1	0	1	0	1	0	NA	0	1	0	0	0	1	0	1	0	1	1	1	1	1
1A-hap3	99	W862_ATLA	1		0	1	1	1	1	1	1	0	0	1	0	0	0	0	0	0	0	0	1	0	0	0	0	0	1	0	1	0	1	0	1	0	1	0	0	0	1	0	1	0	1	1	1	1	1
1A-hap3	100	W863_OSTARA	0		0	1	1	1	1	1	1	0	0	1	0	0	0	0	0	0	0	0	1	0	0	0	0	0	1	0	1	0	1	0	1	0	1	0	0	0	1	0	1	0	1	1	1	1	1
1A-hap3	101	W878_BEAUFORT	0		0	1	1	1	1	1	1	0	0	1	0	0	0	0	0	0	0	0	1	0	0	0	0	0	1	0	1	0	1	0	1	0	1	0	0	0	1	0	1	0	1	1	1	1	1
1A-hap3	102	W886_TURPIN	0		1	0	0	0	0	1	1	0	0	1	0	0	0	0	0	0	0	0	1	0	0	0	0	0	1	0	1	0	1	0	1	0	1	0	0	0	1	0	1	0	1	1	1	1	1
1A-hap3	103	W934_DRAKE	0		0	1	1	1	1	1	1	0	0	1	0	0	0	0	0	0	0	0	1	0	0	0	0	0	1	0	1	0	1	0	1	0	1	0	0	0	1	0	1	0	1	1	1	1	1
1A-hap3	104	W938_SHANNON	0		0	1	1	1	1	1	1	0	0	1	0	0	0	0	0	0	0	0	1	0	0	0	0	0	1	0	1	0	1	0	1	0	1	0	0	0	1	0	1	0	1	1	1	1	1
1A-hap3	105	W939_CHARGER	0		0	1	1	1	1	1	1	0	0	1	0	0	0	0	0	0	0	0	1	0	0	0	0	0	1	0	1	0	1	0	1	0	1	0	0	0	1	0	1	0	1	1	1	1	1
1A-hap3	106	W942_NEWHAVEN	0		0	1	1	1	1	1	1	0	0	1	0	0	0	0	0	0	0	0	1	0	0	0	0	0	1	0	1	0	1	0	1	0	1	0	0	0	1	0	1	0	1	1	1	1	1
1A-hap3	107	W946_CHIANTI	1		1	0	0	0	0	1	1	0	0	1	0	0	0	0	0	0	0	0	1	0	0	0	0	0	1	0	1	0	1	0	1	0	1	0	0	0	1	0	1	0	1	1	1	1	1
1A-hap3	108	W972_ACCLAIM	1		1	0	0	0	0	1	1	0	0	1	0	0	0	0	0	0	0	0	1	0	0	0	0	0	1	0	1	0	1	0	1	0	1	0	0	0	1	0	1	0	1	1	1	1	1
1A-hap3	109	W973_MADRIGAL	0		1	0	0	0	0	1	1	0	0	1	0	0	0	0	0	0	0	0	1	0	0	0	0	0	1	0	1	0	1	0	1	0	1	0	0	0	1	0	1	0	1	1	1	1	1
1A-hap3	110	W983_EQUINOX	0		1	0	0	0	0	1	1	0	0	1	0	0	0	0	0	0	0	0	1	0	0	0	0	0	1	0	1	0	1	0	1	0	1	0	0	0	1	0	1	0	1	1	1	1	1
1A-hap3	111	W10_MILDRESS	0		1	0	1	0	0	0	0	1	1	1	1	0	0	0	1	1	1	0	0	1	0	0	0	0	1	1	0	0	0	1	0	1	0	1	1	1	0	1	1	1	1	0	0	0	0
1A-hap3	112	W1008_JACADI	1		1	0	0	0	0	1	1	0	0	1	0	0	0	0	0	0	0	0	1	0	1	1	1	1	0	1	1	0	0	1	0	1	0	1	1	1	0	1	0	1	0	0	0	0	0
1A-hap3	113	W1019_TEMPLE	0		0	1	1	0	1	1	1	0	0	1	0	0	0	0	0	0	0	0	1	0	0	0	0	0	1	0	1	0	1	0	1	0	1	0	0	0	1	0	1	0	1	1	1	1	1
1A-hap3	114	W1029_BLAZE	0		1	0	1	0	0	0	0	1	1	1	1	0	0	0	1	1	1	0	0	1	0	0	0	0	1	1	0	0	0	1	0	1	0	1	1	1	0	1	1	1	1	0	0	0	0
1A-hap3	115	W103_MARIS_FREEMAN	0		1	0	1	0	1	1	1	0	0	1	0	1	0	0	1	1	1	1	1	1	0	1	1	1	0	1	1	0	0	1	0	1	0	1	1	1	0	1	0	1	0	0	0	1	1
1A-hap3	116	W1092_SHAMROCK	0		1	0	1	0	1	1	1	0	0	1	0	0	0	0	1	1	1	1	1	1	0	0	0	0	1	1	1	0	0	1	0	1	0	0	0	0	0	1	1	1	0	1	0	1	1
1A-hap3	117	W1122_ATOLL*	0		0	1	1	1	1	1	1	0	0	1	0	0	0	0	0	0	0	0	1	0	0	0	0	0	1	0	1	0	1	0	1	0	1	0	0	0	1	0	1	0	1	1	1	1	1
1A-hap3	118	W1197_DORIAL	0		0	1	1	1	1	1	1	0	0	1	0	0	0	0	0	0	0	0	1	0	0	0	0	0	1	0	1	0	1	0	1	0	1	0	0	0	1	0	1	0	1	1	1	1	1
1A-hap3	119	W1199_MILESTONE	0		0	1	1	1	1	1	1	0	0	1	0	0	0	0	0	0	0	0	1	0	1	1	1	1	0	1	1	0	0	1	0	1	0	1	1	1	0	1	0	1	0	0	0	0	0
1A-hap3	120	W1272_RAMPART	0		0	1	1	1	1	1	1	0	0	1	0	0	0	0	0	0	0	0	1	0	0	0	0	0	1	0	1	0	1	0	1	0	1	0	0	0	1	0	1	0	1	1	1	1	1
1A-hap3	121	W1281_XI19	0		0	1	1	1	1	1	1	0	0	1	0	1	1	1	0	0	0	0	1	0	0	1	1	1	0	0	1	0	1	0	1	0	1	1	1	1	0	1	0	1	0	0	0	0	0
1A-hap3	122	W1321_PR21R60	0		1	0	1	0	0	0	0	1	1	1	1	0	0	0	1	1	1	0	0	1	0	1	1	1	0	0	1	0	1	1	1	1	1	0	0	0	1	1	0	1	0	0	0	0	0
1A-hap3	123	W1335_SCORPION_25	1		0	1	1	1	1	1	1	0	0	1	0	1	1	1	0	0	0	0	1	0	0	1	1	1	0	0	1	0	1	0	1	0	1	1	1	1	0	1	0	1	0	0	0	0	0
1A-hap3	124	W134_CLEMENT	0		1	0	1	0	1	1	1	0	0	1	0	1	0	0	1	1	1	1	1	1	0	0	0	0	1	1	0	0	0	1	0	1	0	1	1	1	0	1	1	1	1	0	0	0	0
1A-hap3	125	W1462_AMBROSIA	0		1	0	1	0	0	0	0	1	1	1	1	0	0	0	1	1	1	0	0	1	0	0	0	0	1	1	0	0	0	1	0	1	0	0	0	0	0	1	0	1	0	1	0	0	0
1A-hap3	126	W1502_BROMPTON	0		0	1	1	1	1	1	1	0	0	1	0	0	0	0	0	0	0	0	1	0	0	0	0	0	1	0	1	0	1	0	1	0	1	0	0	0	1	0	1	0	1	1	1	1	1
1A-hap3	127	W1577_HURLEY	0		1	0	1	0	0	0	0	1	1	1	1	0	0	0	1	1	1	0	0	1	0	1	1	1	1	1	0	1	0	1	0	1	0	0	0	0	0	1	1	1	0	1	0	0	0
1A-hap3	128	W1621_GULLIVER	0		1	0	1	0	1	1	1	0	0	1	0	0	0	0	1	1	1	1	1	1	0	0	0	0	1	1	1	0	0	1	0	1	0	0	0	0	0	1	1	1	0	1	0	1	1
1A-hap3	129	W1725_DUXFORD	0		0	1	1	1	1	1	1	0	0	1	0	0	1	1	0	0	0	0	1	0	0	1	1	1	0	0	1	0	1	0	1	0	1	1	1	1	0	1	0	1	0	0	0	0	0
1A-hap3	130	W179_HOBBIT	0		1	0	1	0	0	0	0	1	1	1	1	0	0	0	1	1	1	0	0	1	0	0	0	0	1	1	0	0	0	1	0	1	0	0	0	0	0	1	0	1	0	1	0	0	0
1A-hap3	131	W1795_BANTAM*	0		0	1	1	1	1	1	1	0	0	1	0	1	1	1	0	0	0	0	1	0	0	1	1	1	0	0	1	0	1	0	1	0	1	1	1	1	0	1	0	1	0	0	0	0	0
1A-hap3	132	W1865_WARRIOR**	0		1	0	0	0	1	0	0	1	1	0	1	0	0	0	0	0	0	0	1	0	0	0	0	0	1	1	1	0	0	1	0	1	0	0	0	0	0	1	1	1	0	1	0	0	0
1A-hap3	133	W1922_COCOON	0		1	0	0	0	0	1	1	0	0	1	0	0	0	0	0	0	0	0	1	0	0	0	0	0	1	0	1	0	1	0	1	0	1	0	0	0	1	0	1	0	1	1	1	1	1
1A-hap3	134	W270_WIZARD	0		1	0	1	0	0	0	0	1	1	1	1	0	0	0	1	1	1	0	0	1	0	0	0	0	1	1	0	1	0	1	0	1	0	1	1	1	0	1	1	1	1	0	0	0	0
1A-hap3	135	W271_IONA	0		1	0	1	0	0	0	0	1	1	1	1	0	0	0	1	1	1	0	0	1	0	0	0	0	1	1	0	1	0	1	0	1	0	1	1	1	0	1	1	1	1	0	0	0	0
1A-hap3	136	W272_SENTRY	0		1	0	1	0	0	0	0	1	1	1	1	0	0	0	1	1	1	0	0	1	0	0	0	0	1	1	0	1	0	1	0	1	0	1	1	1	0	1	1	1	1	0	0	0	0
1A-hap3	137	W273_VILLEIN	0		1	0	1	0	0	0	0	1	1	1	1	0	0	0	1	1	1	0	0	1	0	0	0	0	1	1	0	0	0	1	0	1	0	0	0	0	0	1	0	1	0	1	0	0	0
1A-hap3	138	W289_SHIRE	0		1	0	1	0	0	0	0	1	1	1	1	0	0	0	1	1	1	0	0	1	0	0	0	0	1	1	0	1	0	1	0	1	0	1	1	1	0	1	1	1	1	0	0	0	0
1A-hap3	139	W291_HEDGEHOG	0		0	1	1	1	1	1	1	0	0	1	0	0	0	0	0	0	0	0	1	0	0	0	0	0	1	0	1	0	1	0	1	0	1	0	0	0	1	0	1	0	1	1	1	1	1
1A-hap3	140	W328_DISPONENT	2		1	0	0	0	0	1	1	0	0	1	0	0	0	0	0	0	0	0	1	0	0	1	1	1	0	1	1	0	0	1	0	1	0	1	1	1	0	1	0	1	0	0	0	0	0
1A-hap3	141	W364_LONGBOW	0		1	0	1	0	0	0	0	1	1	1	1	0	0	0	1	1	1	0	0	1	0	0	0	0	1	1	0	0	0	1	0	1	0	0	0	0	0	1	0	1	0	1	0	0	0
1A-hap3	142	W42_MARIS_NIMROD	1		1	0	0	0	0	1	1	0	0	1	0	0	0	0	0	0	0	0	1	0	1	1	1	1	0	1	1	0	0	1	0	1	0	1	1	1	0	1	0	1	0	0	0	0	0
1A-hap3	143	W439_AVOCET	0		1	0	1	0	0	0	0	1	1	1	1	0	0	0	1	1	1	0	0	1	0	0	0	0	1	1	0	0	0	1	0	1	0	0	0	0	0	1	0	1	0	1	0	0	0
1A-hap3	144	W479_AMBASSADOR	0		1	0	1	0	0	0	0	1	1	1	1	0	0	0	1	1	1	0	0	1	0	0	0	0	1	1	0	0	0	1	0	1	0	1	1	1	0	1	1	1	1	0	0	0	0
1A-hap3	145	W486_MOULIN	0		0	1	1	1	1	1	1	0	0	1	0	0	0	0	0	0	0	0	1	0	0	0	0	0	1	0	1	0	1	0	1	0	1	0	0	0	1	0	1	0	1	1	1	1	1
1A-hap3	146	W537_SLEJPNER	0		1	0	1	0	0	0	0	1	1	1	1	0	0	0	1	1	1	0	0	1	0	0	0	0	1	1	0	0	0	1	0	1	0	0	0	0	0	1	0	1	0	1	0	0	0
1A-hap3	147	W591_HORNET	0		0	1	1	1	1	1	1	0	0	1	0	0	0	0	0	0	0	0	1	0	0	0	0	0	1	0	1	0	1	0	1	0	1	0	0	0	1	0	1	0	1	1	1	1	1
1A-hap3	148	W607_APOLLO	2		1	0	0	0	0	1	1	0	0	1	0	0	0	0	0	0	0	0	1	0	0	0	0	0	1	0	1	0	1	0	1	0	1	0	0	0	0	1	1	1	0	1	0	1	1
1A-hap3	149	W610_SOLEIL	0		1	0	0	0	0	1	1	0	0	1	0	0	0	0	0	0	0	0	1	0	1	1	1	1	0	1	1	0	0	1	0	1	0	1	1	1	0	1	0	1	0	0	0	0	0
1A-hap3	150	W612_ARMINDA	5		0	1	1	1	1	1	1	0	0	1	0	0	0	0	0	0	0	0	1	0	1	1	1	1	0	1	1	0	0	1	0	1	0	1	1	1	0	1	0	1	0	0	0	0	0
1A-hap3	151	W618_MERLIN	1		1	0	1	0	0	0	0	1	1	1	1	0	0	0	1	1	1	0	0	1	0	0	0	0	1	1	0	1	0	1	0	1	0	1	1	1	0	1	1	1	1	0	0	0	0
1A-hap3	152	W63_BENNO	1		1	0	0	0	0	1	1	0	0	1	0	0	0	0	0	0	0	0	1	0	0	1	1	1	0	1	1	0	0	1	0	1	0	1	1	1	0	1	0	1	0	0	0	0	0
1A-hap3	153	W65_MARIS_PLOUGHMAN	1		1	0	1	0	0	0	0	1	1	1	1	0	0	0	1	1	1	0	0	1	0	0	0	0	1	1	0	1	0	1	0	1	0	1	1	1	0	1	1	1	1	0	0	0	0
1A-hap3	154	W682_URBAN	1		1	0	0	0	0	1	1	0	0	1	0	0	0	0	0	0	0	0	1	0	1	1	1	1	0	1	1	0	0	1	0	1	0	1	1	1	0	1	0	1	0	0	0	0	0
1A-hap3	155	W759_ADMIRAL	0		1	0	1	0	0	0	0	1	1	1	1	0	0	0	1	1	1	0	0	1	0	0	0	0	1	1	0	0	0	1	0	1	0	0	0	0	0	1	0	1	0	1	0	0	0
1A-hap3	156	W773_TORONTO	2		1	0	0	0	0	1	1	0	0	1	0	0	0	0	0	0	0	0	1	0	0	1	1	1	0	1	1	0	0	1	0	1	0	1	1	1	0	1	0	1	0	0	0	0	0
1A-hap3	157	W775_ESTICA	0		0	1	1	1	1	1	1	0	0	1	0	0	0	0	0	0	0	0	1	0	1	1	1	1	0	1	1	0	0	1	0	1	0	1	1	1	0	1	0	1	0	0	0	0	0
1A-hap3	158	W783_CAPRIMUS	0		1	0	0	0	0	1	1	0	0	1	0	0	0	0	0	0	0	0	1	0	1	1	1	1	0	1	1	0	0	1	0	1	0	1	1	1	0	1	0	1	0	0	0	0	0
1A-hap3	159	W785_ARISTOCRAT	0		1	0	0	0	0	1	1	0	0	1	0	0	0	0	0	0	0	0	1	0	0	0	0	0	1	0	1	0	1	0	1	0	1	0	0	0	1	0	1	0	1	1	1	1	1
1A-hap3	160	W806_DIABLO	0		1	0	1	0	1	1	1	0	0	1	0	1	0	0	1	1	1	1	1	1	0	0	0	0	1	1	0	0	0	1	0	1	0	1	1	1	0	1	1	1	1	0	0	0	0
1A-hap3	161	W811_FENDA	1		1	0	1	0	1	1	1	0	0	1	0	1	0	0	1	1	1	1	1	1	0	1	1	1	0	1	1	0	0	1	0	1	0	1	1	1	0	1	0	1	0	0	0	0	0
1A-hap3	162	W931_CAXTON	0		1	0	1	0	0	0	0	1	1	1	1	0	0	0	1	1	1	0	0	1	0	0	0	0	1	1	0	0	0	1	0	1	0	0	0	0	0	1	0	1	0	1	0	0	0
1A-hap3	163	W966_RUBENS	0		1	0	0	0	1	0	0	1	1	0	1	1	0	0	1	1	1	1	0	1	1	1	1	1	0	1	1	0	0	1	0	1	0	1	1	1	0	1	0	1	0	0	0	0	0
1A-hap2	1	W1031_FALSTAFF	0		0	1	1	1	1	1	1	0	0	1	0	0	0	0	0	0	0	0	1	0	0	0	0	0	1	0	1	0	1	0	1	0	1	0	0	0	1	0	1	0	1	1	1	1	1
1A-hap2	2	W1040_WESTON	0		1	0	1	0	0	0	0	1	1	1	1	0	0	0	1	1	1	0	0	1	0	1	1	1	0	1	1	0	0	1	0	1	0	1	1	1	0	1	1	1	1	0	0	0	0
1A-hap2	3	W1048_WELLINGTON	22		0	1	1	1	1	1	1	0	0	1	0	0	0	0	0	0	0	0	1	0	0	0	0	0	1	0	1	0	1	0	1	0	1	0	0	0	1	0	1	0	1	1	1	1	1
1A-hap2	4	W1062_SHANGO	0		1	0	0	0	0	1	1	0	0	1	0	0	0	0	0	0	0	0	1	0	1	0	0	0	1	0	1	0	1	0	1	0	1	0	0	0	1	0	1	0	1	1	1	1	1
1A-hap2	5	W1078_MARSHAL	0		1	0	1	0	0	0	0	1	1	1	1	0	0	0	1	1	1	0	0	1	0	0	0	0	1	1	0	0	0	1	0	1	0	1	1	1	0	1	1	1	1	0	0	0	0
1A-hap2	6	W1088_ROSETTE	0		0	1	1	1	1	1	1	0	0	1	0	0	0	0	0	0	0	0	1	0	0	0	0	0	1	0	1	0	1	0	1	0	1	0	0	0	1	0	1	0	1	1	1	1	1
1A-hap2	7	W110_CARIBO	0		1	0	0	0	0	1	1	0	0	1	0	0	0	0	0	0	0	0	1	0	1	1	1	1	0	1	1	0	0	1	0	1	0	1	1	1	0	1	0	1	0	0	0	1	1
1A-hap2	8	W1100_BUCHAN	0		0	1	1	1	1	1	1	0	0	1	0	0	0	0	0	0	0	0	1	0	0	0	0	0	1	0	1	0	1	0	1	0	1	0	0	0	1	0	1	0	1	1	1	1	1
1A-hap2	9	W1111_AARDVARK	0		0	1	1	1	1	1	1	0	0	1	0	0	0	0	0	0	0	0	1	0	0	0	0	0	1	0	1	0	1	0	1	0	1	0	0	0	1	0	1	0	1	1	1	1	1
1A-hap2	10	W1126_ECLIPSE	0		0	1	1	1	1	1	1	0	0	1	0	0	0	0	0	0	0	0	1	0	0	0	0	0	1	0	1	0	1	0	1	0	1	0	0	0	1	0	1	0	1	1	1	1	1
1A-hap2	11	W1133_AGAMI	0		1	0	1	0	0	0	0	1	1	1	1	0	0	0	1	1	1	0	0	1	0	0	0	0	1	1	0	0	0	1	0	1	0	1	1	1	0	1	1	1	1	0	0	0	0
1A-hap2	12	W1147_NAPIER	0		1	0	0	0	0	1	1	0	0	1	0	0	0	0	0	0	0	0	1	0	0	0	0	0	1	0	1	0	1	0	1	0	1	0	0	0	1	0	1	0	1	1	1	1	1
1A-hap2	13	W1153_GENGHIS	1		1	0	0	0	0	1	1	0	0	1	0	0	0	0	0	0	0	0	1	0	0	0	0	0	1	0	1	0	1	0	1	0	1	0	0	0	1	0	1	0	1	1	1	1	1
1A-hap2	14	W1157_RANGER	0		1	0	1	0	0	0	0	1	1	1	1	0	0	0	1	1	1	0	0	1	0	1	1	1	0	1	1	0	0	1	0	1	0	0	0	0	0	1	0	1	0	1	0	0	0
1A-hap2	15	W1200_OPTION	0		0	1	1	1	1	1	1	0	0	1	0	0	0	0	0	0	0	0	1	0	1	1	1	1	0	1	1	0	0	1	0	1	0	1	1	1	0	1	0	1	0	0	0	0	0
1A-hap2	16	W1202_OXBOW	0		0	1	1	1	1	1	1	0	0	1	0	0	0	0	0	0	0	0	1	0	0	0	0	0	1	0	1	0	1	0	1	0	1	0	0	0	1	0	1	0	1	1	1	1	1
1A-hap2	17	W1204_SLADE	0		0	1	1	1	1	1	1	0	0	1	0	0	0	0	0	0	0	0	1	0	0	0	0	0	1	0	1	0	1	0	1	0	1	0	0	0	1	0	1	0	1	1	1	1	1
1A-hap2	18	W1206_GOLDLACE	0		0	1	1	1	1	1	1	0	0	1	0	0	0	0	0	0	0	0	1	0	0	0	0	0	1	0	1	0	1	0	1	0	1	0	0	0	1	0	1	0	1	1	1	1	1
1A-hap2	19	W1220_DEBEN	0		0	1	1	1	1	1	1	0	0	1	0	0	0	0	0	0	0	0	1	0	0	1	1	1	0	1	1	0	0	1	0	1	0	1	1	1	0	1	0	1	0	0	0	0	0
1A-hap2	20	W1223_CANTERBURY	0		1	0	1	0	0	0	0	1	1	1	1	0	0	0	1	1	1	0	0	1	0	1	1	1	0	1	1	0	0	1	0	1	0	0	0	0	0	1	0	1	0	1	0	0	0
1A-hap2	21	W1226_TRAVIX	0		1	0	0	0	0	1	1	0	0	1	0	0	0	0	0	0	0	0	1	0	0	0	0	0	1	0	1	0	1	0	1	0	1	0	0	0	1	0	1	0	1	1	1	1	1
1A-hap2	22	W1233_ARK	0		0	1	1	1	1	1	1	0	0	1	0	0	0	0	0	0	0	0	1	0	1	1	1	1	0	1	1	0	0	1	0	1	0	1	1	1	0	1	0	1	0	0	0	0	0
1A-hap2	23	W1240_NEXUS	0		1	0	0	0	0	1	1	0	0	1	0	0	0	0	0	0	0	0	1	0	0	0	0	0	1	0	1	0	1	0	1	0	1	0	0	0	1	0	1	0	1	1	1	1	1
1A-hap2	24	W1249_CHEQUER	0		1	0	0	0	0	1	1	0	0	1	0	0	0	0	0	0	0	0	1	0	0	0	0	0	1	0	1	0	1	0	1	0	1	0	0	0	1	0	1	0	1	1	1	1	1
1A-hap2	25	W1263_FENDER	0		0	1	1	1	1	1	1	0	0	1	0	0	0	0	0	0	0	0	1	0	0	0	0	0	1	0	1	0	1	0	1	0	1	0	0	0	1	0	1	0	1	1	1	1	1
1A-hap2	26	W1266_ACCESS	0		0	1	1	1	1	1	1	0	0	1	0	0	0	0	0	0	0	0	1	0	0	0	0	0	1	0	1	0	1	0	1	0	1	0	0	0	1	0	1	0	1	1	1	1	1
1A-hap2	27	W1269_POSIT	0		1	0	0	0	0	1	1	0	0	1	0	0	0	0	0	0	0	0	1	0	0	0	0	0	1	0	1	0	1	0	1	0	1	0	0	0	1	0	1	0	1	1	1	1	1
1A-hap2	28	W1273_VAULT	0		1	0	0	0	0	1	1	0	0	1	0	0	0	0	0	0	0	0	1	0	0	1	1	1	0	1	1	0	0	1	0	1	0	1	1	1	0	1	0	1	0	0	0	0	0
1A-hap2	29	W1278_PHLEBAS	0		1	0	0	0	0	1	1	0	0	1	0	0	0	0	0	0	0	0	1	0	0	0	0	0	1	0	1	0	1	0	1	0	1	0	0	0	1	0	1	0	1	1	1	1	1
1A-hap2	30	W1295_SABRE*	0		0	1	1	1	1	1	1	0	0	1	0	0	0	0	0	0	0	0	1	0	0	0	0	0	1	0	1	0	1	0	1	0	1	0	0	0	1	0	1	0	1	1	1	1	1
1A-hap2	31	W1326_TELLUS	0		1	0	1	0	0	0	0	1	1	1	1	0	0	0	1	1	1	0	0	1	0	0	0	0	1	1	0	1	0	1	0	1	0	1	1	1	0	1	1	1	1	0	0	0	0
1A-hap2	32	W1331_CONTEXT	0		0	1	1	1	1	1	1	0	0	1	0	0	0	0	0	0	0	0	1	0	0	0	0	0	1	0	1	0	1	0	1	0	1	0	0	0	1	0	1	0	1	1	1	1	1
1A-hap2	33	W1333_ASHANTI	0		1	0	0	0	0	1	1	0	0	1	0	1	1	1	0	0	0	0	1	0	0	0	0	0	1	0	1	0	1	0	1	0	1	1	1	1	1	0	1	0	1	1	1	1	1
1A-hap2	34	W1364_RIVET	0		0	1	1	0	1	1	1	0	0	1	0	0	0	0	0	0	0	0	1	0	0	0	0	0	1	0	1	0	1	0	1	0	1	0	0	0	1	0	1	0	1	1	1	1	1
1A-hap2	35	W1380_ARRAN	0		1	0	0	0	0	1	1	0	0	1	0	0	0	0	0	0	0	0	1	0	1	1	1	1	0	1	1	0	0	1	0	1	0	1	1	1	0	1	0	1	0	0	0	0	0
1A-hap2	36	W1388_CORDIALE	0		0	1	1	1	1	1	1	0	0	1	0	0	0	0	0	0	0	0	1	0	0	0	0	0	1	0	1	0	1	0	1	0	1	0	0	0	1	0	1	0	1	1	1	1	1
1A-hap2	37	W1400_FLAXEN	0		0	1	1	1	1	1	1	0	0	1	0	0	0	0	0	0	0	0	1	0	0	0	0	0	1	0	1	0	1	0	1	0	1	0	0	0	1	0	1	0	1	1	1	1	1
1A-hap2	38	W1409_MAYFAIR	0		0	1	1	1	1	1	1	0	0	1	0	0	0	0	0	0	0	0	1	0	0	0	0	0	1	0	1	0	1	0	1	0	1	0	0	0	1	0	1	0	1	1	1	1	1
1A-hap2	39	W1411_DICKSON	1		0	1	1	1	1	1	1	0	0	1	0	0	0	0	0	0	0	0	1	0	0	0	0	0	1	0	1	0	1	0	1	0	1	0	0	0	1	0	1	0	1	1	1	1	1
1A-hap2	40	W1426_ISTABRAQ	0		0	1	1	1	1	1	1	0	0	1	0	0	0	0	0	0	0	0	1	0	0	0	0	0	1	0	1	0	1	0	1	0	1	0	0	0	1	0	1	0	1	1	1	1	1
1A-hap2	41	W1428_SANCERRE	0		1	0	1	0	0	0	0	1	1	1	1	0	0	0	1	1	1	0	0	1	0	0	0	0	1	1	0	0	0	1	0	1	0	0	0	0	0	1	0	1	0	1	0	0	0
1A-hap2	42	W1435_SW_TATAROS	0		1	0	0	0	0	1	1	0	0	1	0	0	0	0	0	0	0	0	1	0	0	0	0	0	1	0	1	0	1	0	1	0	1	0	0	0	1	0	1	0	1	1	1	1	1
1A-hap2	43	W1441_MONUMENT	0		0	1	1	1	1	1	1	0	0	1	0	0	0	0	0	0	0	0	1	0	0	0	0	0	1	0	1	0	1	0	1	0	1	0	0	0	1	0	1	0	1	1	1	1	1
1A-hap2	44	W1442_GLADIATOR*	0		0	1	1	1	1	1	1	0	0	1	0	0	0	0	0	0	0	0	1	0	0	0	0	0	1	0	1	0	1	0	1	0	1	0	0	0	1	0	1	0	1	1	1	1	1
1A-hap2	45	W1444_M007	0		1	0	0	0	0	1	1	0	0	1	0	0	0	0	0	0	0	0	1	0	1	0	0	0	1	0	1	0	1	0	1	0	1	0	0	0	1	0	1	0	1	1	1	1	1
1A-hap2	46	W1445_BELTER	0		0	1	1	1	1	1	1	0	0	1	0	0	0	0	0	0	0	0	1	0	0	0	0	0	1	0	1	0	1	0	1	0	1	0	0	0	1	0	1	0	1	1	1	1	1
1A-hap2	47	W1461_MAYFIELD	0		1	0	0	0	0	1	1	0	0	1	0	0	0	0	0	0	0	0	1	0	0	0	0	0	1	0	1	0	1	0	1	0	1	0	0	0	1	0	1	0	1	1	1	1	1
1A-hap2	48	W1464_EXTEND	0		0	1	1	1	1	1	1	0	0	1	0	0	0	0	0	0	0	0	1	0	0	0	0	0	1	0	1	0	1	0	1	0	1	0	0	0	1	0	1	0	1	1	1	1	1
1A-hap2	49	W1469_SCANDIA	0		1	0	0	0	0	1	1	0	0	1	0	0	0	0	0	0	0	0	1	0	0	0	0	0	1	0	1	0	1	0	1	0	1	0	0	0	1	0	1	0	1	1	1	1	1
1A-hap2	50	W1477_ATLANTA	0		0	1	1	1	1	1	1	0	0	1	0	0	0	0	0	0	0	0	1	0	0	0	0	0	1	0	1	0	1	0	1	0	1	0	0	0	1	0	1	0	1	1	1	1	1
1A-hap2	51	W1512_EXETER	0		0	1	1	1	1	1	1	0	0	1	0	0	0	0	0	0	0	0	1	0	0	0	0	0	1	0	1	0	1	0	1	0	1	0	0	0	1	0	1	0	1	1	1	1	1
1A-hap2	52	W1532_MASCOT*	0		1	0	0	0	0	1	1	0	0	1	0	0	0	0	0	0	0	0	1	0	1	0	0	0	1	0	1	0	1	0	1	0	1	0	0	0	1	0	1	0	1	1	1	1	1
1A-hap2	53	W1556_HOURRA	0		1	0	0	0	0	1	1	0	0	1	0	0	0	0	0	0	0	0	1	0	1	1	1	1	0	1	1	0	0	1	0	1	0	1	1	1	0	1	0	1	0	0	0	0	0
1A-hap2	54	W1561_HYPERION	0		1	0	1	0	1	1	1	0	0	1	0	1	0	0	1	1	1	1	1	1	0	0	0	0	1	0	1	0	1	0	1	0	1	0	0	0	1	0	1	0	1	1	1	1	1
1A-hap2	55	W1564_ALCHEMY	1		0	1	1	1	1	1	1	0	0	1	0	0	0	0	0	0	0	0	1	0	0	0	0	0	1	0	1	0	1	0	1	0	1	0	0	0	1	0	1	0	1	1	1	1	1
1A-hap2	56	W1578_KIPLING	0		0	0	1	1	1	1	1	0	0	1	0	0	0	0	0	0	0	0	1	0	0	0	0	0	1	0	1	0	1	0	1	0	1	0	0	0	1	0	1	0	1	1	1	1	1
1A-hap2	57	W1611_CONTENDER	0		0	0	1	1	1	1	1	0	0	1	0	0	0	0	0	0	0	0	1	0	0	0	0	0	1	0	1	0	1	0	1	0	1	0	0	0	1	0	1	0	1	1	1	1	1
1A-hap2	58	W1667_BUZZER	1		1	0	1	0	1	1	1	0	0	1	0	0	0	0	1	1	1	1	1	1	0	0	0	0	1	1	1	0	0	1	0	1	0	0	0	0	0	1	1	1	0	1	0	0	0
1A-hap2	59	W1687_MARKSMAN**	0		0	1	1	1	1	1	1	0	0	1	0	0	0	0	0	0	0	0	1	0	0	0	0	0	1	0	1	0	1	0	1	0	1	0	0	0	1	0	1	0	1	1	1	1	1
1A-hap2	60	W1695_BOWINDO	0		1	0	0	0	0	1	1	0	0	1	0	0	0	0	0	0	0	0	1	0	0	0	0	0	1	0	1	0	1	0	1	0	1	0	0	0	1	0	1	0	1	1	1	1	1
1A-hap2	61	W171_HARDI	10		1	0	1	0	0	0	0	1	1	1	1	0	0	0	1	1	1	0	0	1	0	0	0	0	1	1	0	1	0	1	0	1	0	1	1	1	0	1	1	1	1	0	0	0	0
1A-hap2	62	W1731_HEREFORD	0		0	1	1	1	1	1	1	0	0	1	0	0	0	0	0	0	0	0	1	0	0	1	1	1	0	1	1	0	0	1	0	1	0	1	1	1	0	1	0	1	0	0	0	0	0
1A-hap2	63	W1760_GALTIC	0		1	0	1	0	0	0	0	1	1	1	1	0	0	0	1	1	1	0	0	1	0	1	1	1	0	1	1	0	0	1	0	1	0	1	1	1	0	1	1	1	1	0	0	0	0
1A-hap2	64	W1766_GALLANT	0		0	1	1	1	1	1	1	0	0	1	0	0	0	0	0	0	0	0	1	0	0	0	0	0	1	0	1	0	1	0	1	0	1	0	0	0	1	0	1	0	1	1	1	1	1
1A-hap2	65	W1787_SCOUT	0		0	1	1	1	1	1	1	0	0	1	0	0	0	0	0	0	0	0	1	0	0	1	1	1	0	1	1	0	0	1	0	1	0	1	1	1	0	1	0	1	0	0	0	0	0
1A-hap2	66	W18_MARIS_RANGER	0		1	0	1	0	1	1	1	0	0	1	0	1	0	0	1	1	1	1	1	1	0	1	1	1	0	1	1	0	0	1	0	1	0	1	1	1	0	1	0	1	0	0	0	1	1
1A-hap2	67	W1811_GRAFTON	0		1	0	0	0	0	1	1	0	0	1	0	0	0	0	0	0	0	0	1	0	0	0	0	0	1	0	1	0	1	0	1	0	1	0	0	0	1	0	1	0	1	1	1	1	1
1A-hap2	68	W1825_TYRELL	0		1	0	0	0	0	1	1	0	0	1	0	0	0	0	0	0	0	0	1	0	0	0	0	0	1	0	1	0	1	0	1	0	1	0	0	0	1	0	1	0	1	1	1	1	1
1A-hap2	69	W1827_CHEVRON**	0		0	1	1	1	1	1	1	0	0	1	0	0	0	0	0	0	0	0	1	0	0	0	0	0	1	0	1	0	1	0	1	0	1	0	0	0	1	0	1	0	1	1	1	1	1
1A-hap2	70	W1860_EDMUNDS	0		0	1	1	1	1	1	1	0	0	1	0	0	0	0	0	0	0	0	1	0	0	1	1	1	0	1	1	0	0	1	0	1	0	1	1	1	0	1	0	1	0	0	0	0	0
1A-hap2	71	W1871_STALWART	0		1	0	1	0	1	1	1	0	0	1	0	0	0	0	1	1	1	1	1	1	0	0	0	0	1	0	1	0	1	0	1	0	1	0	0	0	1	0	1	1	0	1	0	1	1
1A-hap2	72	W1882_HORIZON	0		1	0	0	1	1	1	1	0	0	1	0	0	1	1	0	0	0	0	1	0	0	1	1	1	0	1	0	0	0	1	0	1	0	1	1	1	0	1	0	1	0	0	0	0	0
1A-hap2	73	W1883_KWS_QUARTZ	0		1	0	0	0	0	1	1	0	0	1	0	0	0	0	0	0	0	0	1	0	0	0	0	0	1	0	1	0	1	0	1	0	1	0	0	0	1	0	1	0	1	1	1	1	1
1A-hap2	74	W1916_KWS_SANTIAGO	0		1	0	0	0	1	0	0	1	1	0	1	0	1	1	0	0	0	0	1	0	0	1	1	1	0	1	0	0	0	1	0	1	0	1	1	1	0	1	0	1	0	0	0	0	0
1A-hap2	75	W193_TIPSTAFF	0		1	0	1	0	0	0	0	1	1	1	1	0	0	0	1	1	1	0	0	1	0	0	0	0	1	1	0	0	0	1	0	1	0	0	0	0	0	1	0	1	0	1	0	0	0
1A-hap2	76	W1933_ORBIT	0		1	0	0	0	1	0	0	1	1	0	1	0	1	1	0	0	0	0	1	0	0	1	1	1	0	1	0	0	0	1	0	1	0	1	1	1	0	1	0	1	0	0	0	0	0
1A-hap2	77	W1941_STIGG	0		1	0	1	0	1	1	1	0	0	1	0	0	0	0	1	1	1	1	1	1	0	0	0	0	1	0	1	0	1	0	1	0	1	0	0	0	1	0	1	0	1	1	1	1	1
1A-hap2	78	W1943_LAZARUS	0		1	0	1	0	0	0	0	1	1	1	1	0	0	0	1	1	1	0	0	1	0	0	0	0	1	1	0	1	0	1	0	1	0	1	1	1	0	1	1	1	1	0	0	0	0
1A-hap2	79	W196_SPORTSMAN	0		1	0	1	0	0	0	0	1	1	1	1	0	0	0	1	1	1	0	0	1	0	0	0	0	1	1	0	0	0	1	0	1	0	0	0	0	0	1	0	1	0	1	0	0	0
1A-hap2	80	W201_ARMADA	0		0	1	1	1	1	1	1	0	0	1	0	0	0	0	1	1	1	1	0	1	0	0	0	0	1	1	0	1	0	1	0	1	0	1	1	1	0	1	0	1	0	0	0	0	0
1A-hap2	81	W205_KADOR	0		1	0	0	0	1	0	0	1	1	0	1	1	0	0	1	1	1	1	0	1	0	0	0	0	1	1	0	1	0	1	0	1	0	1	1	1	0	1	0	1	0	0	0	0	0
1A-hap2	82	W233_MARDLER	0		1	0	0	0	0	1	1	0	0	1	0	0	0	0	0	0	0	0	1	0	1	1	1	1	0	1	1	0	0	1	0	1	0	1	1	1	0	1	0	1	0	0	0	1	1
1A-hap2	83	W265_COPAIN	0		1	0	1	0	0	0	0	1	1	1	1	0	0	0	1	1	1	0	0	1	0	1	1	1	0	1	1	0	0	1	0	1	0	1	1	1	0	1	1	1	1	0	0	0	0
1A-hap2	84	W276_VIRTUE	0		1	0	0	0	0	1	1	0	0	1	0	0	0	0	0	0	0	0	1	0	0	0	0	0	1	0	1	0	1	0	1	0	1	0	0	0	1	0	1	0	1	1	1	1	1
1A-hap2	85	W288_MAESTRO	0		1	0	1	0	0	0	0	1	1	1	1	0	0	0	1	1	1	0	0	1	0	0	0	0	1	1	0	0	0	1	0	1	0	0	0	0	0	1	0	1	0	1	0	0	0
1A-hap2	86	W39_MARIS_SETTLER	0		1	0	1	0	0	0	0	1	1	1	1	0	0	0	1	1	1	0	0	1	0	0	0	0	1	1	0	1	0	1	0	1	0	1	1	1	0	1	1	1	1	0	0	0	0
1A-hap2	87	W4_BOUQUET	0		1	0	1	0	0	0	0	1	1	1	1	0	0	0	1	1	1	0	0	1	0	0	0	0	1	1	0	1	0	1	0	1	0	1	1	1	0	1	1	1	1	0	0	0	0
1A-hap2	88	W43_MARIS_ENVOY	0		1	0	1	0	1	1	1	0	0	1	0	1	0	0	1	1	1	1	1	1	0	1	1	1	0	1	1	0	0	1	0	1	0	1	1	1	0	1	0	1	0	0	0	1	1
1A-hap2	89	W440_GALAHAD	0		0	1	1	1	1	1	1	0	0	1	0	0	0	0	0	0	0	0	1	0	0	0	0	0	1	0	1	0	1	0	1	0	1	0	0	0	1	0	1	0	1	1	1	1	1
1A-hap2	90	W509_BOXER	0		0	1	1	1	1	1	1	0	0	1	0	0	0	0	0	0	0	0	1	0	1	1	1	1	0	1	1	0	0	1	0	1	0	1	1	1	0	1	0	1	0	0	0	1	1
1A-hap2	91	W533_MERCIA	14		1	0	0	0	0	1	1	0	0	1	0	0	0	0	0	0	0	0	1	0	0	0	0	0	1	0	1	0	1	0	1	0	1	0	0	0	1	0	1	0	1	1	1	1	1
1A-hap2	92	W544_AXONA	2		0	1	1	1	1	1	1	0	0	1	0	1	1	1	0	0	0	0	1	0	0	1	1	1	0	1	1	0	0	1	0	1	0	1	1	1	0	1	0	1	0	0	0	1	1
1A-hap2	93	W584_SARSEN	0		1	0	0	0	0	1	1	0	0	1	0	0	0	0	0	0	0	0	1	0	1	0	0	0	1	0	1	0	1	0	1	0	1	1	1	1	1	0	1	0	1	1	1	1	1
1A-hap2	94	W585_RENDEZVOUS	0		1	0	0	0	0	1	1	0	0	1	0	0	0	0	0	0	0	0	1	0	0	0	0	0	1	0	1	0	1	0	1	0	1	0	0	0	1	0	1	0	1	1	1	1	1
1A-hap2	95	W590_CINNABAR	0		0	1	1	1	1	1	1	0	0	1	0	0	0	0	0	0	0	0	1	0	0	0	0	0	1	0	1	0	1	0	1	0	1	0	0	0	1	0	1	0	1	1	1	1	1
1A-hap2	96	W628_RIBAND	0		1	0	1	0	0	0	0	1	1	1	1	0	0	0	1	1	1	0	0	1	0	1	1	1	0	1	1	0	0	1	0	1	0	0	0	0	0	1	0	1	0	1	0	0	0
1A-hap2	97	W635_MANDATE	1		0	1	1	1	1	1	1	0	0	1	0	0	0	0	0	0	0	0	1	0	0	0	0	0	1	0	1	0	1	0	1	0	1	0	0	0	1	0	1	0	1	1	1	1	1
1A-hap2	98	W670_APOSTLE	3		0	0	1	1	1	1	1	0	0	1	0	0	0	0	0	0	0	0	1	0	0	0	0	0	1	0	1	0	1	0	1	0	1	0	0	0	1	0	1	0	1	1	1	1	1
1A-hap2	99	W707_AXIAL	0		1	0	0	0	0	1	1	0	0	1	0	0	0	0	0	0	0	0	1	0	1	1	1	1	0	1	1	0	0	1	0	1	0	1	1	1	0	1	0	1	0	0	0	0	0
1A-hap2	100	W776_WASP	0		0	1	1	1	1	1	1	0	0	1	0	0	0	0	0	0	0	0	1	0	0	0	0	0	1	0	1	0	1	0	1	0	1	0	0	0	1	0	1	0	1	1	1	1	1
1A-hap2	101	W817_HUSSAR	0		1	0	0	0	0	1	1	0	0	1	0	0	0	0	0	0	0	0	1	0	0	0	0	0	1	0	1	0	1	0	1	0	1	0	0	0	1	0	1	0	1	1	1	1	1
1A-hap2	102	W825_ADROIT	0		1	0	1	0	0	0	0	1	1	1	1	0	0	0	1	1	1	0	0	1	0	1	1	1	0	1	1	0	0	1	0	1	0	0	0	0	0	1	0	1	0	1	0	0	0
1A-hap2	103	W828_HUNTER	3		0	0	1	1	1	1	1	0	0	1	0	0	0	0	0	0	0	0	1	0	0	0	0	0	1	0	1	0	1	0	1	0	1	0	0	0	1	0	1	0	1	1	1	1	1
1A-hap2	104	W856_LYNX*	0		1	0	0	0	0	1	1	0	0	1	0	0	0	0	0	0	0	0	1	0	0	0	0	0	1	0	1	0	1	0	1	0	1	0	0	0	1	0	1	0	1	1	1	1	1
1A-hap2	105	W881_ENCORE	3		0	0	1	1	1	1	1	0	0	1	0	0	0	0	0	0	0	0	1	0	0	0	0	0	1	0	1	0	1	0	1	0	1	0	0	0	1	0	1	0	1	1	1	1	1
1A-hap2	106	W882_CONSORT	0		0	1	1	1	1	1	1	0	0	1	0	0	0	0	0	0	0	0	1	0	0	0	0	0	1	0	1	0	1	0	1	0	1	0	0	0	1	0	1	0	1	1	1	1	1
1A-hap2	107	W932_REAPER	0		0	1	1	1	1	1	1	0	0	1	0	0	0	0	0	0	0	0	1	0	0	0	0	0	1	0	1	0	1	0	1	0	1	0	0	0	1	0	1	0	1	1	1	1	1
1A-hap2	108	W933_RALEIGH	0		0	1	1	1	1	1	1	0	0	1	0	0	0	0	0	0	0	0	1	0	0	0	0	0	1	0	1	0	1	0	1	0	1	0	0	0	1	0	1	0	1	1	1	1	1
1A-hap2	109	W943_GALATEA	0		0	1	1	1	1	1	1	0	0	1	0	0	0	0	0	0	0	0	1	0	0	0	0	0	1	0	1	0	1	0	1	0	1	0	0	0	1	0	1	0	1	1	1	1	1
1A-hap2	110	W945_MAGELLAN	0		1	0	0	0	0	1	1	0	0	1	0	0	0	0	0	0	0	0	1	0	0	0	0	0	1	0	1	0	1	0	1	0	1	0	0	0	1	0	1	0	1	1	1	1	1
1A-hap2	111	W955_RITMO	0		1	0	0	0	0	1	1	0	0	1	0	0	0	0	0	0	0	0	1	0	0	1	1	1	0	1	1	0	0	1	0	1	0	1	1	1	0	1	0	1	0	0	0	0	0
1A-hap2	112	W970_IMPALA	0		0	1	1	1	1	1	1	0	0	1	0	0	0	0	0	0	0	0	1	0	0	1	1	1	0	1	1	0	0	1	0	1	0	1	1	1	0	1	0	1	0	0	0	0	0
1A-hap2	113	W978_HARRIER	0		0	1	1	1	1	1	1	0	0	1	0	0	0	0	0	0	0	0	1	0	0	0	0	0	1	0	1	0	1	0	1	0	1	0	0	0	1	0	1	0	1	1	1	1	1
1A-hap2	114	W980_MALACCA	0		0	1	1	1	1	1	1	0	0	1	0	0	0	0	0	0	0	0	1	0	0	0	0	0	1	0	1	0	1	0	1	0	1	0	0	0	1	0	1	0	1	1	1	1	1
1A-hap2	115	W982_HUDSON	0		1	0	1	0	0	0	0	1	1	1	1	0	0	0	1	1	1	0	0	1	0	1	1	1	0	1	1	0	0	1	0	1	0	0	0	0	0	1	0	1	0	1	0	0	0
1A-hap2	116	W992_HOLSTER	0		1	0	0	0	0	1	1	0	0	1	0	0	0	0	0	0	0	0	1	0	0	0	0	0	1	0	1	0	1	0	1	0	1	0	0	0	1	0	1	0	1	1	1	1	1
1A-hap2	117	W1003_VIVANT	0		0	1	1	1	1	1	1	0	0	1	0	0	0	0	0	0	0	0	1	0	1	1	1	1	0	1	1	0	0	1	0	1	0	1	1	1	0	1	0	1	0	0	0	0	0
1A-hap2	118	W1014_BANKER	1		1	0	1	0	0	0	0	1	1	1	1	0	0	0	1	1	1	0	0	1	0	1	1	1	0	1	1	0	0	1	0	1	0	0	0	0	0	1	0	1	0	1	0	0	0
1A-hap2	119	W1020_TILBURI	1		1	0	0	0	0	1	1	0	0	1	0	1	0	0	1	1	1	1	1	1	0	0	0	0	1	0	1	0	1	1	1	1	1	0	0	0	1	0	1	0	1	1	1	0	0
1A-hap2	120	W1033_SAVANNAH	181		1	0	1	0	0	0	0	1	1	1	1	0	0	0	1	1	1	0	0	1	0	0	NA	0	1	1	0	0	0	1	0	1	0	1	1	1	0	1	1	1	NA	NA	0	0	0
1A-hap2	121	W1035_MAVERICK	1		0	1	1	1	1	1	1	0	0	1	0	0	0	0	0	0	0	0	1	0	0	0	0	0	1	0	1	0	1	0	1	0	1	0	0	0	1	0	1	0	1	1	1	1	1
1A-hap2	122	W1039_CHAUCER	0		1	0	1	0	0	0	0	1	1	1	1	0	0	0	1	1	1	0	0	1	0	1	1	1	0	1	1	0	0	1	0	1	0	1	1	1	0	1	1	1	1	0	0	0	0
1A-hap2	123	W105_MARIS_MARKSMAN	0		1	0	1	0	0	0	0	1	1	1	1	0	0	0	1	1	1	0	0	1	0	0	0	0	1	1	0	1	0	1	0	1	0	1	1	1	0	1	1	1	1	0	0	0	0
1A-hap2	124	W109_MEGA	1		1	0	0	0	0	1	1	0	0	1	0	0	NA	0	1	0	1	0	0	1	1	1	1	1	0	1	0	0	0	1	0	1	0	1	1	1	0	1	0	1	0	0	0	0	0
1A-hap2	125	W111_ATOU	1		0	1	1	1	1	1	1	0	0	1	0	1	0	0	1	1	1	1	0	1	0	1	1	1	0	1	0	1	0	1	0	1	0	0	0	0	0	1	1	1	0	0	0	0	0
1A-hap2	126	W1115_DICKINS	65		1	0	0	0	0	1	1	0	0	1	0	0	0	0	0	0	0	0	1	0	1	1	1	1	0	0	1	0	1	1	1	1	1	1	1	1	1	1	0	1	0	0	0	0	0
1A-hap2	127	W1120_FLAIR	0		0	1	1	1	1	1	1	0	0	1	0	0	0	0	1	1	1	1	0	1	0	1	1	1	0	1	1	0	0	1	0	1	0	1	1	1	0	1	0	1	0	0	0	0	0
1A-hap2	128	W1137_BROILER	0		1	0	0	0	0	1	1	0	0	1	0	0	0	0	0	0	0	0	1	0	1	1	1	1	0	1	1	0	0	1	0	1	0	1	1	1	0	1	0	1	0	0	0	0	0
1A-hap2	129	W1149_WICKHAM	0		1	0	0	0	0	1	1	0	0	1	0	0	0	0	0	0	0	0	1	0	0	0	0	0	1	0	1	0	1	0	1	0	1	0	0	0	1	0	1	0	1	1	1	1	1
1A-hap2	130	W1152_EXPLOSIV	1		1	0	0	0	0	1	1	0	0	1	0	0	0	0	0	0	0	0	1	0	0	0	0	0	1	0	1	0	1	0	1	0	1	0	0	0	1	0	1	0	1	1	1	1	1
1A-hap2	131	W1156_BRANDO	0		1	0	0	0	0	1	1	0	0	1	0	0	0	0	0	0	0	0	1	0	0	0	0	0	1	0	1	0	1	0	1	0	1	0	0	0	1	0	1	0	1	1	1	1	1
1A-hap2	132	W1196_ELECTRON	1		1	0	0	0	0	1	1	0	0	1	0	0	0	0	0	0	0	0	1	0	0	0	0	0	1	0	1	0	1	0	1	0	1	0	0	0	1	0	1	0	1	1	1	1	1
1A-hap2	133	W1222_ARRIVA	0		1	0	0	0	0	1	1	0	0	1	0	0	0	0	0	0	0	0	1	0	0	0	0	0	1	0	1	0	1	0	1	0	1	0	0	0	1	0	1	0	1	1	1	1	1
1A-hap2	134	W1224_CYBER	1		0	1	1	1	1	1	1	0	0	1	0	1	1	1	0	0	0	0	1	0	0	1	1	1	0	0	1	0	1	0	1	0	1	1	1	1	0	1	0	1	0	0	0	0	0
1A-hap2	135	W1227_BISCAY	0		1	0	0	0	0	1	1	0	0	1	0	0	0	0	0	0	0	0	1	0	0	0	0	0	1	0	1	0	1	0	1	0	1	0	0	0	1	0	1	0	1	1	1	1	1
1A-hap2	136	W1257_RICHMOND	0		1	0	1	0	0	0	0	1	1	1	1	0	0	0	1	1	1	0	0	1	0	0	0	0	1	1	0	1	0	1	0	1	0	1	1	1	0	1	1	1	1	0	0	0	0
1A-hap2	137	W1282_SOLSTICE*	0		0	1	1	1	1	1	1	0	0	1	0	0	0	0	0	0	0	0	1	0	1	1	1	1	0	1	1	0	0	1	0	1	0	1	1	1	0	1	0	1	0	0	0	0	0
1A-hap2	138	W1286_STORM	0		1	0	0	0	0	1	1	0	0	1	0	0	0	0	0	0	0	0	1	0	1	0	0	0	1	0	1	0	1	0	1	0	1	1	1	1	1	0	1	0	1	1	1	1	1
1A-hap2	139	W1292_VIRTUOSE	0		1	0	1	0	1	1	1	0	0	1	0	1	0	0	1	1	1	1	1	1	0	1	1	1	1	1	0	0	0	1	0	1	0	1	1	1	0	1	1	1	0	1	0	1	1
1A-hap2	140	W1300_WINDSOR	0		1	0	0	0	0	1	1	0	0	1	0	0	0	0	0	0	0	0	1	0	1	1	1	1	0	1	1	0	0	1	0	1	0	1	1	1	0	1	0	1	0	0	0	0	0
1A-hap2	141	W1310_CAPNOR	1		1	0	0	0	0	1	1	0	0	1	0	1	0	0	1	1	1	1	1	1	0	0	0	0	1	0	1	0	1	1	1	1	1	0	0	0	1	0	1	0	1	1	1	0	0
1A-hap2	142	W133_TALENT	0		1	0	0	0	0	1	1	0	0	1	0	0	0	0	0	0	0	0	1	0	1	1	1	1	0	1	1	0	0	1	0	1	0	1	1	1	0	1	0	1	0	0	0	0	0
1A-hap2	143	W1336_WARLOCK_24	1		0	1	1	1	1	1	1	0	0	1	0	1	1	1	0	0	0	0	1	0	0	1	1	1	0	0	1	0	1	0	1	0	1	1	1	1	0	1	0	1	0	0	0	0	0
1A-hap2	144	W1415_SMUGGLER	179		1	0	0	0	0	NA	NA	0	NA	1	0	0	0	0	NA	0	NA	0	1	NA	1	1	1	1	NA	1	1	0	0	1	0	1	0	1	1	1	0	1	0	1	0	NA	0	0	0
1A-hap2	145	W1447_BENTLEY	0		1	0	1	0	0	0	0	1	1	1	1	0	0	0	1	1	1	0	0	1	0	1	1	1	1	1	0	1	0	1	0	1	0	0	0	0	0	1	1	1	0	1	0	0	0
1A-hap2	146	W1470_CHOICE*	0		0	1	1	0	1	1	1	0	0	1	0	0	0	0	0	0	0	0	1	0	0	0	0	0	1	0	1	0	1	0	1	0	1	0	0	0	1	0	1	0	1	1	1	1	1
1A-hap2	147	W1497_SAMURAI	0		1	0	0	0	0	1	1	0	0	1	0	0	0	0	0	0	0	0	1	0	1	1	1	1	0	1	1	0	0	1	0	1	0	1	1	1	0	1	0	1	0	0	0	0	0
1A-hap2	148	W1546_GATSBY	0		0	1	1	0	1	0	0	1	1	1	1	0	1	1	0	0	0	0	1	0	0	0	0	0	1	0	1	0	1	1	1	1	1	0	0	0	1	1	1	0	1	0	0	0	0
1A-hap2	149	W1549_FASTNET	0		1	0	0	0	0	1	1	0	0	1	0	0	0	0	0	0	0	0	1	0	0	1	1	1	0	1	1	0	0	1	0	1	0	1	1	1	0	1	0	1	0	0	0	0	0
1A-hap2	150	W1550_DOVER	1		1	0	0	0	0	1	1	0	0	1	0	0	1	1	0	0	0	0	1	0	0	1	1	1	0	1	0	0	0	1	0	1	0	1	1	1	0	1	0	1	0	0	0	0	0
1A-hap2	151	W1573_AARDEN	0		1	0	0	0	0	1	1	0	0	1	0	0	0	0	0	0	0	0	1	0	0	0	0	0	1	0	1	0	1	0	1	0	1	0	0	0	1	0	1	0	1	1	1	1	1
1A-hap2	152	W1666_CANADAIR	1		1	0	1	0	1	1	1	0	0	1	0	0	0	0	1	1	1	1	1	1	0	0	0	0	1	1	1	0	0	1	0	1	0	0	0	0	0	1	1	1	0	1	0	0	0
1A-hap2	153	W1668_MAXWELL	2		1	0	1	0	1	1	1	0	0	1	0	0	0	0	1	1	1	1	1	1	0	0	0	0	1	1	1	0	0	1	0	1	0	0	0	0	0	1	1	1	0	1	0	0	0
1A-hap2	154	W1704_VELOCITY	0		0	1	1	1	1	1	1	0	0	1	0	0	0	0	0	0	0	0	1	0	1	1	1	1	0	1	1	0	0	1	0	1	0	1	1	1	0	1	0	1	0	0	0	0	0
1A-hap2	155	W1724_EMERALD	0		0	1	1	1	1	1	1	0	0	1	0	0	0	0	0	0	0	0	1	0	0	0	0	0	1	0	1	0	1	0	1	0	1	0	0	0	1	0	1	0	1	1	1	1	1
1A-hap2	156	W1726_LIMERICK	1		0	1	1	1	1	1	1	0	0	1	0	0	0	0	0	0	0	0	1	0	1	1	1	1	0	1	1	0	0	1	0	1	0	1	1	1	0	1	0	1	0	0	0	0	0
1A-hap2	157	W173_FLANDERS	0		1	0	1	0	0	0	0	1	1	1	1	0	0	0	1	1	1	0	0	1	0	0	0	0	1	1	0	1	0	1	0	1	0	1	1	1	0	1	1	1	1	0	0	0	0
1A-hap2	158	W1737_JB_DIEGO	0		1	0	0	0	0	1	1	0	0	1	0	0	0	0	0	0	0	0	1	0	0	0	0	0	1	0	1	0	1	0	1	0	1	0	0	0	1	0	1	0	1	1	1	1	1
1A-hap2	159	W1746_WALPOLE	1		0	1	1	1	1	1	1	0	0	1	0	1	1	1	0	0	0	0	1	0	0	1	1	1	0	1	1	0	0	1	0	1	0	1	1	1	0	1	0	1	0	0	0	0	0
1A-hap2	160	W1779_CELEBRATION	1		1	0	1	0	0	0	0	1	1	1	1	0	0	0	1	1	1	0	0	1	0	1	1	1	0	1	1	0	0	1	0	1	0	1	1	1	0	1	1	1	1	0	0	0	0
1A-hap2	161	W178_KINSMAN	0		1	0	1	0	1	1	1	0	0	1	0	1	0	0	1	1	0	0	1	0	1	1	1	1	0	1	1	0	0	1	0	1	0	1	1	1	0	1	0	1	0	0	0	0	0
1A-hap2	162	W1801_PANORAMA	1		0	1	1	1	1	1	1	0	0	1	0	0	0	0	0	0	0	0	1	0	1	1	1	1	0	1	1	0	0	1	0	1	0	1	1	1	0	1	0	1	0	0	0	0	0
1A-hap2	163	W1830_ROCHFORT	0		1	0	1	0	0	0	0	1	1	1	1	0	0	0	1	1	1	0	0	1	0	1	1	1	0	1	1	0	0	1	0	1	0	1	1	1	0	1	0	1	0	0	0	0	0
1A-hap2	164	W1877_KWS_CURLEW	0		0	1	1	1	1	1	1	0	0	1	0	0	0	0	0	0	0	0	1	0	0	0	0	0	1	0	1	0	1	0	1	0	1	0	0	0	1	0	1	0	1	1	1	1	1
1A-hap2	165	W192_DURIN	0		1	0	0	0	0	1	1	0	0	1	0	0	0	0	0	0	0	0	1	0	0	0	0	0	1	0	1	0	1	0	1	0	1	0	0	0	1	0	1	0	1	1	1	1	1
1A-hap2	166	W23_TOMMY	0		1	0	1	0	0	0	0	1	1	1	1	0	0	0	1	1	1	0	0	1	0	0	0	0	1	1	0	0	0	1	0	1	0	0	0	0	0	1	0	1	0	1	0	0	0
1A-hap2	167	W230_HUSTLER	0		1	0	0	0	0	1	1	0	0	1	0	0	0	0	0	0	0	0	1	0	1	1	1	1	0	1	1	0	0	1	0	1	0	1	1	1	0	1	0	1	0	0	0	0	0
1A-hap2	168	W231_BRIGAND	0		1	0	0	0	0	1	1	0	0	1	0	0	0	0	0	0	0	0	1	0	1	1	1	1	0	1	1	0	0	1	0	1	0	0	0	0	0	1	0	1	0	0	0	0	0
1A-hap2	169	W235_ARGENT	0		1	0	1	0	1	1	1	0	0	1	0	1	0	0	1	1	1	1	1	1	0	1	1	1	0	1	1	0	0	1	0	1	0	1	1	1	0	1	0	1	0	0	0	1	1
1A-hap2	170	W260_ANVIL	0		1	0	1	0	0	0	0	1	1	1	1	0	0	0	1	1	1	0	0	1	0	0	0	0	1	1	0	1	0	1	0	1	0	1	1	1	0	1	1	1	1	0	0	0	0
1A-hap2	171	W274_BOUNTY	0		1	0	1	0	0	0	0	1	1	1	1	0	0	0	1	1	1	0	0	1	0	0	0	0	1	1	0	1	0	1	0	1	0	1	1	1	0	1	1	1	1	0	0	0	0
1A-hap2	172	W286_HERALD	0		1	0	1	0	0	0	0	1	1	1	1	0	0	0	1	1	1	0	0	1	0	0	0	0	1	1	0	1	0	1	0	1	0	1	1	1	0	1	1	1	1	0	0	0	0
1A-hap2	173	W287_AVALON	0		1	0	0	0	0	1	1	0	0	1	0	0	0	0	0	0	0	0	1	0	1	0	0	0	1	0	1	0	1	0	1	0	1	0	0	0	1	0	1	0	1	1	1	1	1
1A-hap2	174	W311_ABELE	1		1	0	0	0	0	1	1	0	0	1	0	0	0	0	0	0	0	0	1	0	1	1	1	1	0	1	1	0	0	1	0	1	0	1	1	1	0	1	0	1	0	0	0	0	0
1A-hap2	175	W317_CHAMPLEIN	0		1	0	0	0	0	1	1	0	0	1	0	0	0	0	0	0	0	0	1	0	1	1	1	1	0	1	1	0	0	1	0	1	0	1	1	1	0	1	0	1	0	0	0	0	0
1A-hap2	176	W319_MARIS_WIDGEON	0		1	0	1	0	0	0	0	1	1	1	1	0	0	0	1	1	1	0	0	1	0	0	0	0	1	1	0	1	0	1	0	1	0	1	1	1	0	1	1	1	1	0	0	0	0
1A-hap2	177	W323_FLAMBEAU	0		1	0	0	0	0	1	1	0	0	1	0	0	0	0	0	0	0	0	1	0	1	1	1	1	0	1	1	0	0	1	0	1	0	1	1	1	0	1	0	1	0	0	0	0	0
1A-hap2	178	W325_RAPIER	0		1	0	0	0	0	1	1	0	0	1	0	0	0	0	0	0	0	0	1	0	1	1	1	1	0	1	1	0	0	1	0	1	0	1	1	1	0	1	0	1	0	0	0	0	0
1A-hap2	179	W389_STETSON	1		1	0	0	0	0	1	1	0	0	1	0	0	0	0	0	0	0	0	1	0	0	1	1	1	0	1	1	0	0	1	0	1	0	1	1	1	0	1	0	1	0	0	0	0	0
1A-hap2	180	W41_MARIS_BEACON	0		1	0	0	0	0	1	1	0	0	1	0	0	0	0	0	0	0	0	1	0	1	1	1	1	0	1	1	0	0	1	0	1	0	1	1	1	0	1	0	1	0	0	0	0	0
1A-hap2	181	W423_HAMMER	0		1	0	1	0	0	0	0	1	1	1	1	0	0	0	1	1	1	0	0	1	0	0	0	0	1	1	0	0	0	1	0	1	0	0	0	0	0	1	0	1	0	1	0	0	0
1A-hap2	182	W488_RENARD	2		1	0	0	0	0	1	1	0	0	1	0	0	0	0	0	0	0	0	1	0	0	0	0	0	1	0	1	0	1	0	1	0	1	0	0	0	1	0	1	0	1	1	1	1	1
1A-hap2	183	W489_BROCK	1		1	0	0	0	0	1	1	0	0	1	0	0	0	0	0	0	0	0	1	0	0	0	0	0	1	0	1	0	1	0	1	0	1	0	0	0	1	0	1	0	1	1	1	1	1
1A-hap2	184	W491_BRIMSTONE	0		1	0	0	0	0	1	1	0	0	1	0	0	0	0	0	0	0	0	1	0	1	1	1	1	0	1	1	0	0	1	0	1	0	1	1	1	0	1	0	1	0	0	0	0	0
1A-hap2	185	W496_TONIC	2		0	1	1	1	1	1	1	0	0	1	0	1	1	1	0	0	0	0	1	0	0	1	1	1	0	0	1	0	1	0	1	0	1	1	1	1	0	1	0	1	0	0	0	0	0
1A-hap2	186	W527_GAWAIN	0		1	0	0	0	0	1	1	0	0	1	0	0	0	0	0	0	0	0	1	0	1	1	1	1	0	1	1	0	0	1	0	1	0	1	1	1	0	1	0	1	0	0	0	0	0
1A-hap2	187	W528_ASLAN	0		1	0	0	0	0	1	1	0	0	1	0	0	0	0	0	0	0	0	1	0	1	1	1	1	0	1	1	0	0	1	0	1	0	1	1	1	0	1	0	1	0	0	0	0	0
1A-hap2	188	W529_CRAFTSMAN	0		1	0	0	0	0	1	1	0	0	1	0	0	0	0	0	0	0	0	1	0	1	0	0	0	1	0	1	0	1	0	1	0	1	1	1	1	1	0	1	0	1	1	1	1	1
1A-hap2	189	W565_PARADE	0		1	0	0	0	0	1	1	0	0	1	0	0	0	0	0	0	0	0	1	0	1	1	1	1	0	1	1	0	0	1	0	1	0	1	1	1	0	1	0	1	0	0	0	0	0
1A-hap2	190	W626_SQUADRON	0		1	0	1	0	0	0	0	1	1	1	1	0	0	0	1	1	1	0	0	1	0	0	0	0	1	1	0	0	0	1	0	1	0	1	1	1	0	1	1	1	1	0	0	0	0
1A-hap2	191	W66_MARIS_HUNTSMAN	0		1	0	0	0	0	1	1	0	0	1	0	0	0	0	0	0	0	0	1	0	1	1	1	1	0	1	1	0	0	1	0	1	0	1	1	1	0	1	0	1	0	0	0	0	0
1A-hap2	192	W67_MARIS_TEMPLAR	2		1	0	0	0	0	1	1	0	0	1	0	0	NA	0	1	0	1	0	0	1	1	1	1	1	0	1	0	0	0	1	0	1	0	1	1	1	0	1	0	1	0	0	0	0	0
1A-hap2	193	W724_EKLA	0		1	0	1	0	0	0	0	1	1	1	1	0	0	0	1	1	1	0	0	1	0	1	1	1	0	1	1	0	0	1	0	1	0	1	1	1	0	1	1	1	1	0	0	0	0
1A-hap2	194	W728_TALON	1		1	0	1	0	0	0	0	1	1	1	1	0	0	0	1	1	1	0	0	1	0	1	1	1	0	1	1	0	0	1	0	1	0	1	1	1	0	1	0	1	0	0	0	0	0
1A-hap2	195	W735_TARA	1		1	0	0	0	0	1	1	0	0	1	0	0	0	0	0	0	0	0	1	0	0	0	0	0	1	0	1	0	1	0	1	0	1	0	0	0	1	0	1	0	1	1	1	1	1
1A-hap2	196	W756_SITKA	0		1	0	1	0	0	0	0	1	1	1	1	0	0	0	1	1	1	0	0	1	0	0	0	0	1	1	0	0	0	1	0	1	0	0	0	0	0	1	0	1	0	1	0	0	0
1A-hap2	197	W760_SOLDIER	0		1	0	1	0	0	0	0	1	1	1	1	0	0	0	1	1	1	0	0	1	0	0	0	0	1	1	0	0	0	1	0	1	0	1	1	1	0	1	1	1	1	0	0	0	0
1A-hap2	198	W765_SAREK	0		1	0	0	0	0	1	1	0	0	1	0	0	0	0	0	0	0	0	1	0	1	1	1	1	0	0	1	0	1	1	1	1	1	1	1	1	1	1	0	1	0	0	0	0	0
1A-hap2	199	W770_LANCELOT	0		0	1	1	1	1	1	1	0	0	1	0	0	0	0	0	0	0	0	1	0	0	0	0	0	1	0	1	0	1	0	1	0	1	0	0	0	1	0	1	0	1	1	1	1	1
1A-hap2	200	W787_TORFRIDA	0		0	1	1	1	1	1	1	0	0	1	0	0	0	0	0	0	0	0	1	0	0	0	0	0	1	0	1	0	1	0	1	0	1	0	0	0	1	0	1	0	1	1	1	1	1
1A-hap2	201	W798_CAMP_REMY	0		1	0	1	0	0	0	0	1	1	1	1	0	0	0	1	1	1	0	0	1	0	1	1	1	0	1	1	0	0	1	0	1	0	1	1	1	0	1	1	1	1	0	0	0	0
1A-hap2	202	W803_FLETUM	0		1	0	0	0	0	1	1	0	0	1	0	0	0	0	0	0	0	0	1	0	1	1	1	1	0	1	1	0	0	1	0	1	0	1	1	1	0	1	0	1	0	0	0	1	1
1A-hap2	203	W808_SPARK	0		0	1	1	1	1	1	1	0	0	1	0	1	1	1	0	0	0	0	1	0	0	1	1	1	0	0	1	0	1	0	1	0	1	1	1	1	0	1	0	1	0	0	0	0	0
1A-hap2	204	W810_ZODIAC	0		1	0	1	0	0	0	0	1	1	1	1	0	0	0	1	1	1	0	0	1	0	0	0	0	1	1	0	0	0	1	0	1	0	0	0	0	0	1	0	1	0	1	0	0	0
1A-hap2	205	W818_BRIGADIER	0		1	0	1	0	0	0	0	1	1	1	1	0	0	0	1	1	1	0	0	1	0	0	0	0	1	1	0	0	0	1	0	1	0	1	1	1	0	1	1	1	1	0	0	0	0
1A-hap2	206	W824_BRYDEN	1		1	0	1	0	0	0	0	1	1	1	1	0	0	0	1	1	1	0	0	1	0	1	1	1	0	1	1	0	0	1	0	1	0	1	1	1	0	1	1	1	1	0	0	0	0
1A-hap2	207	W833_CADENZA	0		0	1	1	1	1	1	1	0	0	1	0	1	1	1	0	0	0	0	1	0	0	1	1	1	0	0	1	0	1	0	1	0	1	1	1	1	0	1	0	1	0	0	0	0	0
1A-hap2	208	W844_TREND	1		1	0	1	0	0	0	0	1	1	1	1	0	0	0	1	1	1	0	0	1	0	1	1	1	0	1	1	0	0	1	0	1	0	1	1	1	0	1	1	1	1	0	0	0	0
1A-hap2	209	W859_ANDANTE	32		0	1	1	1	1	1	1	0	0	1	0	0	0	0	1	1	1	NA	0	1	0	1	1	1	0	1	1	0	0	1	0	1	0	1	1	1	0	1	0	1	0	0	0	0	0
1A-hap2	210	W867_PROPHET	0		1	0	1	0	0	0	0	1	1	1	1	0	0	0	1	1	1	0	0	1	0	0	0	0	1	1	0	1	0	1	0	1	0	1	1	1	0	1	1	1	1	0	0	0	0
1A-hap2	211	W896_DYNAMO	0		1	0	0	0	0	1	1	0	0	1	0	0	0	0	0	0	0	0	1	0	1	1	1	1	0	1	1	0	0	1	0	1	0	1	1	1	0	1	0	1	0	0	0	0	0
1A-hap2	212	W954_CROFTER	0		1	0	1	0	0	0	0	1	1	1	1	0	0	0	1	1	1	0	0	1	0	0	0	0	1	1	0	0	0	1	0	1	0	1	1	1	0	1	1	1	1	0	0	0	0
1A-hap2	213	W967_ABBOT	0		0	1	1	0	1	1	1	0	0	1	0	0	0	0	0	0	0	0	1	0	0	0	0	0	1	0	1	0	1	0	1	0	1	0	0	0	1	0	1	0	1	1	1	1	1
1A-hap2	214	W994_WARRIOR	1		0	1	1	1	1	1	1	0	0	1	0	0	0	0	0	0	0	0	1	0	0	0	0	0	1	0	1	0	1	0	1	0	1	0	0	0	1	0	1	0	1	1	1	1	1
1A-hap2	215	W1907_KWS_PODIUM	24		0	1	1	1	1	1	1	0	0	1	0	0	0	0	0	0	0	0	1	0	0	0	0	0	1	0	1	0	1	0	1	0	1	0	0	0	1	0	1	0	1	1	1	1	1
		W848_WOODSTOCK	0		1	0	1	0	1	1	1	0	0	1	0	1	0	0	1	1	1	1	1	1	0	0	0	0	1	0	1	0	1	0	1	0	1	0	0	0	1	0	1	0	1	1	1	1	1
		W1429_ALSACE	0		0	1	1	1	1	1	1	0	0	1	0	0	0	0	0	0	0	0	1	0	0	0	0	0	1	0	1	0	1	0	1	0	1	0	0	0	1	0	1	0	1	1	1	1	1
		W755_ORESTIS	0		1	0	1	0	1	1	1	0	0	1	0	0	0	0	1	1	1	1	1	1	0	0	0	0	1	1	1	0	0	1	0	1	0	0	0	0	0	1	1	1	0	1	0	0	0
		W1343_CARLTON	0		0	1	1	1	1	1	1	0	0	1	0	0	0	0	0	0	0	0	1	0	0	0	0	0	1	0	1	0	1	0	1	0	1	0	0	0	1	0	1	0	1	1	1	1	1
		W1449_WELFORD	0		0	1	1	1	1	1	1	0	0	1	0	0	0	0	0	0	0	0	1	0	0	0	0	0	1	0	1	0	1	0	1	0	1	0	0	0	1	0	1	0	1	1	1	1	1
		W1450_PENNANT*	0		0	1	1	1	1	1	1	0	0	1	0	0	0	0	0	0	0	0	1	0	0	0	0	0	1	0	1	0	1	0	1	0	1	0	0	0	1	0	1	0	1	1	1	1	1
		W834_SOISSONS	0		1	0	0	0	1	0	0	1	1	0	1	1	0	0	1	1	1	1	0	1	0	0	0	0	1	1	0	1	0	1	0	1	0	1	1	1	0	1	0	1	0	0	0	0	0
		W531_BOOTY	0		0	1	1	1	1	1	1	0	0	1	0	0	0	0	1	1	1	1	0	1	0	0	0	0	1	1	0	1	0	1	0	1	0	1	1	1	0	1	0	1	0	0	0	0	0
		W671_PASTICHE	0		1	0	0	0	0	1	1	0	0	1	0	0	0	0	0	0	0	0	1	0	1	1	1	1	0	1	1	0	0	1	0	1	0	1	1	1	0	1	0	1	0	0	0	0	0
		W371_JENA	0		1	0	0	0	0	1	1	0	0	1	0	0	0	0	0	0	0	0	1	0	1	1	1	1	0	1	1	0	0	1	0	1	0	1	1	1	0	1	0	1	0	0	0	0	0
1A-Hap1	1	W1376_EINSTEIN	0		1	0	1	0	0	0	0	1	1	1	1	0	0	0	1	1	1	0	0	1	0	0	0	0	1	1	0	1	0	1	0	1	0	1	1	1	0	1	1	1	1	0	0	0	0
1A-Hap1	2	W1467_MAGNITUDE	0		0	1	1	1	1	1	1	0	0	1	0	0	0	0	0	0	0	0	1	0	0	0	0	0	1	0	1	0	1	0	1	0	1	0	0	0	1	0	1	0	1	1	1	1	1
1A-Hap1	3	W1468_DEFENDER	0		0	1	1	1	1	1	1	0	0	1	0	0	0	0	0	0	0	0	1	0	0	0	0	0	1	0	1	0	1	0	1	0	1	0	0	0	1	0	1	0	1	1	1	1	1
1A-Hap1	4	W1756_LANGDALE	0		1	0	0	0	0	1	1	0	0	1	0	0	0	0	0	0	0	0	1	0	0	0	0	0	1	0	1	0	1	0	1	0	1	0	0	0	1	0	1	0	1	1	1	1	1
1A-Hap1	5	W736_HEREWARD	0		1	0	0	0	0	1	1	0	0	1	0	0	0	0	0	0	0	0	1	0	0	0	0	0	1	0	1	0	1	0	1	0	1	0	0	0	1	0	1	0	1	1	1	1	1
1A-Hap1	6	W829_VERITAS	0		0	1	1	1	1	1	1	0	0	1	0	0	0	0	0	0	0	0	1	0	0	0	0	0	1	0	1	0	1	0	1	0	1	0	0	0	1	0	1	0	1	1	1	1	1
1A-Hap1	7	W940_CLOVE	0		0	1	1	1	1	1	1	0	0	1	0	0	0	0	0	0	0	0	1	0	0	0	0	0	1	0	1	0	1	0	1	0	1	0	0	0	1	0	1	0	1	1	1	1	1
1A-Hap1	8	W1753_BATSMAN	1		1	0	1	0	0	0	0	1	1	1	1	0	0	0	1	1	1	0	0	1	0	1	1	1	0	1	1	0	0	1	0	1	0	1	1	1	0	1	1	1	1	0	0	0	0
1A-Hap1	9	W801_ASTRON	1		1	0	1	0	0	0	0	1	1	1	1	0	0	0	1	1	1	0	0	1	0	1	1	1	0	1	1	0	0	1	0	1	0	1	1	1	0	1	1	1	1	0	0	0	0
1A-Hap1	10	W827_RENOWN	0		1	0	1	0	0	0	0	1	1	1	1	0	0	0	1	1	1	0	0	1	0	0	0	0	1	1	0	0	0	1	0	1	0	0	0	0	0	1	0	1	0	1	0	0	0
		W1904_RAINBOW*	0		0	1	1	1	1	1	1	0	0	1	0	0	0	0	0	0	0	0	1	0	0	1	1	1	0	1	1	0	0	1	0	1	0	1	1	1	0	1	0	1	0	0	0	0	0
		W1407_AWARD	0		0	1	1	1	1	1	1	0	0	1	0	0	0	0	0	0	0	0	1	0	0	1	1	1	0	1	1	0	0	1	0	1	0	1	1	1	0	1	0	1	0	0	0	0	0
		W464_FRONTIER	1		1	0	1	0	1	1	1	0	1	0	0	1	1	1	0	0	0	0	1	0	0	1	1	1	0	1	1	0	0	1	0	1	0	1	1	1	0	1	0	1	0	0	0	1	1
		W900_TRAWLER	1		0	1	1	1	1	1	1	0	0	1	0	0	0	0	0	0	0	0	1	0	0	0	0	0	1	0	1	0	1	0	1	0	1	1	1	1	1	0	1	0	1	1	1	1	1
1A-Hap4	1	W1489_ISIDOR	0		1	0	0	0	0	1	1	0	0	1	0	0	0	0	0	0	0	0	1	0	1	0	0	0	1	0	1	0	1	0	1	0	1	0	0	0	1	0	1	0	1	1	1	1	1
[truncated: 683 more columns]

## Sheet: 2A
				Haploblock
				cM	1.01014	3.05124	3.05124	3.05124	3.05124	3.05124	3.05124	3.05124	3.05124	3.05124	3.05124	3.05124	3.05124	3.05124	3.05124	4.55879	4.55879	4.55879	4.55879	4.55879	5.0613	5.56382	5.56382	6.06634	6.06634	6.06634	6.06634	6.06634	6.06634	9.16011	9.16011	9.16011	9.16011	11.1856	11.1856	11.1856	11.1856	11.6881	12.6982	17.9663	22.1353	22.1353	22.1353	22.6379	22.6379
Haplotype	Count	Line	Missing SNPs	SNP (MAGIC QTL interval highlighted)	BS00111318_51	BS00023052_51	Ex_c19516_3687	Excalibur_c59428_270	Excalibur_rep_c66982_126	Excalibur_rep_c82595_77	RFL_Contig174_406	TA012412_0412	Tdurum_contig56157_454	wsnp_Ex_c11560_18632777	wsnp_Ex_c19516_28481857	wsnp_Ex_c19516_28483050	wsnp_Ex_rep_c66982_65423289	wsnp_Ex_rep_c66982_65424063	wsnp_Ex_rep_c67619_66272209	BobWhite_c13373_250	BobWhite_c22714_132	BS00003735_51	BS00022024_51	Excalibur_c3439_534	BS00064392_51	Kukri_c33374_1048	wsnp_Ku_c33374_42877546	BS00022393_51	BS00068050_51	Excalibur_c29231_905	TA002095_0637	tplb0032i02_1388	tplb0032i02_1435	Excalibur_c12980_2392	Excalibur_c12980_2621	Kukri_c40204_141	RAC875_c42847_141	BobWhite_c10673_138	BobWhite_c10673_330	Excalibur_c32668_467	RAC875_c39634_370	RAC875_c57889_55	BobWhite_c48552_673	Excalibur_rep_c110303_320	Kukri_c46040_620	tplb0049o19_694	wsnp_Ex_c770_1514612	BS00014736_51	BS00016676_51
2A-hap2	1	W109_MEGA	2		0	0	0	0	1	1	0	0	1	1	0	0	0	0	1	1	0	0	0	0	1	0	0	0	1	0	1	1	0	1	0	1	1	1	1	0	0	1	1	0	1	1	1	0	0
2A-hap2	2	W1108_DATUM	0		0	1	1	1	0	0	0	0	0	0	0	0	1	1	0	1	1	1	1	1	0	0	1	1	1	1	1	1	1	0	0	0	0	1	1	1	1	1	0	0	1	0	1	0	1
2A-hap2	3	W1196_ELECTRON	0		0	1	1	1	0	0	0	0	0	0	0	0	1	1	0	0	1	1	1	1	1	0	0	0	1	1	1	1	1	0	1	0	0	1	1	0	0	1	0	0	1	0	1	1	1
2A-hap2	4	W1511_CHESTER	0		0	1	1	1	0	0	0	0	0	0	0	0	1	1	0	1	1	1	1	1	0	0	1	1	1	1	1	1	1	0	0	0	0	1	1	1	1	1	0	0	1	0	1	0	1
2A-hap2	5	W389_STETSON	1		0	1	1	1	0	0	1	1	0	0	1	1	1	1	0	0	1	1	1	1	0	1	1	1	0	1	1	0	1	0	1	0	0	1	1	0	0	1	1	0	1	0	1	1	1
2A-hap2	6	W1035_MAVERICK	0		0	1	1	1	0	0	0	0	0	0	0	0	1	1	0	1	1	1	1	1	0	0	1	1	1	1	1	1	1	0	0	0	0	1	1	1	1	1	0	0	1	0	1	0	1
2A-hap2	7	W1039_CHAUCER	0		0	1	1	1	0	0	0	0	0	0	0	0	1	1	0	1	1	1	1	1	0	0	1	1	1	1	1	1	1	0	0	0	0	1	1	1	1	1	0	0	1	0	1	0	1
2A-hap2	8	W1040_WESTON	0		0	1	1	1	0	0	0	0	0	0	0	0	1	1	0	1	1	1	1	1	0	0	1	1	1	1	1	1	1	0	0	0	0	1	1	1	1	1	0	0	1	0	1	0	1
2A-hap2	9	W1048_WELLINGTON	0		0	1	1	1	0	0	0	0	0	0	0	0	1	1	0	1	1	1	1	1	0	0	1	1	1	1	1	1	1	0	0	0	0	1	1	1	1	1	0	0	1	0	1	0	1
2A-hap2	10	W111_ATOU	0		0	1	1	1	0	0	1	1	0	0	1	1	1	1	0	0	1	1	1	1	1	0	0	0	1	1	1	1	1	0	1	0	0	1	1	0	0	1	0	0	1	0	1	1	1
2A-hap2	11	W1111_AARDVARK	0		0	1	1	1	0	0	1	1	0	0	1	1	1	1	0	0	1	1	1	1	1	0	0	0	0	1	1	1	1	0	1	0	0	1	1	0	0	1	0	1	1	0	1	1	1
2A-hap2	12	W1115_DICKINS	10		0	1	1	1	0	0	0	0	0	0	0	0	1	1	0	1	1	1	1	1	0	0	1	1	1	1	1	1	1	0	0	0	0	1	1	1	1	1	0	0	1	0	1	0	1
2A-hap2	13	W1149_WICKHAM	0		0	1	1	1	0	0	0	0	0	0	0	0	1	1	0	1	1	1	1	1	0	0	1	1	1	1	1	1	1	0	0	0	0	1	1	1	1	1	0	0	1	0	1	0	1
2A-hap2	14	W1156_BRANDO	0		0	1	1	1	0	0	0	0	0	0	0	0	1	1	0	1	1	1	1	1	0	0	1	1	1	1	1	1	1	0	0	0	0	1	1	1	1	1	0	0	1	0	1	0	1
2A-hap2	15	W1210_ORTON	0		0	1	1	1	0	0	0	0	0	0	0	0	1	1	0	1	1	1	1	1	0	0	1	1	1	1	1	1	1	0	0	0	0	1	1	1	1	1	0	0	1	0	1	0	1
2A-hap2	16	W1211_ODYSSEY	0		1	1	1	1	0	0	1	1	0	0	1	1	1	1	0	0	1	1	1	1	0	1	1	0	1	0	0	1	0	1	0	1	1	1	1	0	0	1	0	0	1	0	1	1	1
2A-hap2	17	W1222_ARRIVA	0		0	1	1	1	0	0	0	0	0	0	0	0	1	1	0	1	1	1	1	1	0	0	1	1	1	1	1	1	1	0	0	0	0	1	1	1	1	1	0	0	1	0	1	0	1
2A-hap2	18	W1226_TRAVIX	0		0	1	1	1	0	0	0	0	0	0	0	0	1	1	0	1	1	1	1	1	0	0	1	1	1	1	1	1	1	0	0	0	0	1	1	1	1	1	0	0	1	0	1	0	1
2A-hap2	19	W1263_FENDER	0		0	1	1	1	0	0	1	1	0	0	1	1	1	1	0	0	1	1	1	1	1	0	0	0	0	1	1	1	1	0	1	0	0	1	1	0	0	1	0	1	1	0	1	1	1
2A-hap2	20	W1266_ACCESS	1		0	1	1	1	0	0	0	0	0	0	0	0	1	1	0	1	1	1	1	1	0	0	1	1	1	1	1	1	1	0	0	0	0	1	1	1	1	1	0	0	1	0	1	0	1
2A-hap2	21	W1271_FEAST	0		0	1	1	1	0	0	0	0	0	0	0	0	1	1	0	1	1	1	1	1	0	0	1	1	1	1	1	1	1	0	0	0	0	1	1	1	1	1	0	0	1	0	1	0	1
2A-hap2	22	W1276_ALCHEMIST	0		0	1	1	1	0	0	0	0	0	0	0	0	1	1	0	1	1	1	1	1	0	0	1	1	1	1	1	1	1	0	0	0	0	1	1	1	1	1	0	0	1	0	1	0	1
2A-hap2	23	W1278_PHLEBAS	0		0	1	1	1	0	0	0	0	0	0	0	0	1	1	0	1	1	1	1	1	0	0	1	1	1	1	1	1	1	0	0	0	0	1	1	1	1	1	0	0	1	0	1	0	1
2A-hap2	24	W1321_PR21R60	1		0	1	1	1	0	0	0	0	0	0	0	0	1	1	0	1	1	1	1	1	0	0	1	1	1	1	1	1	1	0	0	0	0	1	1	1	1	1	0	0	1	0	1	0	1
2A-hap2	25	W133_TALENT	0		0	1	1	1	0	0	1	1	0	0	1	1	1	1	0	0	1	1	1	1	0	1	1	1	0	1	1	0	1	0	1	0	0	1	1	0	0	1	0	0	1	0	1	1	1
2A-hap2	26	W1333_ASHANTI	0		0	1	1	1	0	0	0	0	0	0	0	0	1	1	0	1	1	1	1	1	0	0	1	1	1	1	1	1	1	0	0	0	0	1	1	1	1	1	0	0	1	0	1	0	1
2A-hap2	27	W1343_CARLTON	0		1	1	1	1	0	0	1	1	0	0	1	1	1	1	0	0	1	1	1	1	0	1	1	0	1	0	0	1	0	1	0	1	1	1	1	0	0	1	0	0	1	0	1	1	1
2A-hap2	28	W1411_DICKSON	1		0	0	0	0	1	1	0	0	1	1	0	0	0	0	1	1	0	0	0	0	1	0	0	0	1	0	0	1	0	0	1	0	0	0	0	1	1	0	1	1	1	1	1	0	0
2A-hap2	29	W1415_SMUGGLER	0		0	1	1	1	0	0	0	0	0	0	0	0	1	1	0	1	1	1	1	1	0	0	1	1	1	1	1	1	1	0	0	0	0	1	1	1	1	1	0	0	1	0	1	0	1
2A-hap2	30	W1450_PENNANT*	0		1	1	1	1	0	0	1	1	0	0	1	1	1	1	0	0	1	1	1	1	0	1	1	0	1	0	0	1	0	1	0	1	1	1	1	0	0	1	1	0	1	0	1	1	1
2A-hap2	31	W1467_MAGNITUDE	0		0	1	1	1	0	0	0	0	0	0	0	0	1	1	0	1	1	1	1	1	0	0	1	1	1	1	1	1	1	0	0	0	0	1	1	1	1	1	0	0	1	0	1	0	1
2A-hap2	32	W1468_DEFENDER	0		0	1	1	1	0	0	0	0	0	0	0	0	1	1	0	1	1	1	1	1	0	0	1	1	1	1	1	1	1	0	0	0	0	1	1	1	1	1	0	0	1	0	1	0	1
2A-hap2	33	W1469_SCANDIA	0		0	0	0	0	1	1	0	0	1	1	0	0	0	0	1	1	0	0	0	0	1	0	0	0	1	0	0	1	0	0	1	0	0	0	0	1	1	0	1	1	1	0	1	1	1
2A-hap2	34	W1470_CHOICE*	0		0	1	1	1	0	0	0	0	0	0	0	0	1	1	0	1	1	1	1	1	0	0	1	1	1	1	1	1	1	0	0	0	0	1	1	1	1	1	0	0	1	0	1	0	1
2A-hap2	35	W1497_SAMURAI	0		0	1	1	1	0	0	0	0	0	0	0	0	1	1	0	1	1	1	1	1	0	0	1	1	1	1	1	1	1	0	0	0	0	1	1	1	1	1	0	0	1	0	1	0	1
2A-hap2	36	W1502_BROMPTON	0		1	1	1	1	0	0	1	1	0	0	1	1	1	1	0	0	1	1	1	1	0	1	1	0	1	0	0	1	0	1	0	1	1	1	1	0	0	1	0	0	1	0	1	1	1
2A-hap2	37	W1512_EXETER	0		0	1	1	1	0	0	0	0	0	0	0	0	1	1	0	1	1	1	1	1	0	0	1	1	1	1	1	1	1	0	0	0	0	1	1	1	1	1	0	0	1	0	1	0	1
2A-hap2	38	W1556_HOURRA	0		0	1	1	1	0	0	0	0	0	0	0	0	1	1	0	1	1	1	1	1	0	0	1	1	1	1	1	1	1	0	0	0	0	1	1	1	1	1	0	0	1	0	1	0	1
2A-hap2	39	W1573_AARDEN	0		0	1	1	1	0	0	0	0	0	0	0	0	1	1	0	1	1	1	1	1	0	0	1	1	1	1	1	1	1	0	0	0	0	1	1	1	1	1	0	0	1	0	1	0	1
2A-hap2	40	W158_MARIS_FUNDIN	4		0	1	1	1	0	0	0	0	0	0	0	0	1	1	0	0	0	1	1	1	1	0	0	0	1	1	1	1	1	0	1	0	0	1	1	0	0	1	1	0	1	0	1	1	1
2A-hap2	41	W1667_BUZZER	0		0	1	1	1	0	0	0	0	0	0	0	0	1	1	0	1	1	1	1	1	0	0	1	1	1	1	1	1	1	0	0	0	0	1	1	1	1	1	0	0	1	0	1	0	1
2A-hap2	42	W1680_MUSKETEER	1		0	1	1	1	0	0	0	0	0	0	0	0	1	1	0	1	1	1	1	1	0	0	1	1	1	1	1	1	1	0	0	0	0	1	1	1	1	1	0	0	1	0	1	0	1
2A-hap2	43	W1695_BOWINDO	0		0	1	1	1	0	0	0	0	0	0	0	0	1	1	0	1	1	1	1	1	0	0	1	1	1	1	1	1	1	0	0	0	0	1	1	1	1	1	0	0	1	0	1	0	1
2A-hap2	44	W171_HARDI	12		0	1	1	1	0	0	1	1	0	0	1	1	1	1	0	0	1	1	1	1	0	1	1	0	1	1	1	1	1	0	1	0	0	1	1	0	0	1	1	0	1	0	1	1	1
2A-hap2	45	W1724_EMERALD	0		0	1	1	1	0	0	0	0	0	0	0	0	1	1	0	1	1	1	1	1	0	0	1	1	1	1	1	1	1	0	0	0	0	1	1	1	1	1	0	0	1	0	1	0	1
2A-hap2	46	W173_FLANDERS	0		0	1	1	1	0	0	1	1	0	0	1	1	1	1	0	0	1	1	1	1	0	1	1	1	0	1	1	0	1	0	1	0	0	1	1	0	0	1	0	0	1	0	1	1	1
2A-hap2	47	W1779_CELEBRATION	0		0	1	1	1	0	0	0	0	0	0	0	0	1	1	0	1	1	1	1	1	0	0	1	1	1	1	1	1	1	0	0	0	0	1	1	1	1	1	0	0	1	0	1	0	1
2A-hap2	48	W1830_ROCHFORT	1		0	1	1	1	0	0	0	0	0	0	0	0	1	1	0	1	1	1	1	1	0	0	1	1	1	1	1	1	1	0	0	0	0	1	1	1	1	1	0	0	1	0	1	0	1
2A-hap2	49	W1892_CADOGAN	0		0	1	1	1	0	0	0	0	0	0	0	0	1	1	0	1	1	1	1	1	0	0	1	1	1	1	1	1	1	0	0	0	0	1	1	1	1	1	0	0	1	0	1	0	1
2A-hap2	50	W192_DURIN	0		0	1	1	1	0	0	1	1	0	0	1	1	1	1	0	0	1	1	1	1	0	1	1	0	1	1	1	1	1	0	1	0	0	1	1	0	0	1	1	0	1	1	1	0	0
2A-hap2	51	W205_KADOR	0		0	1	1	1	0	0	1	1	0	0	1	1	1	1	0	0	1	1	1	1	0	1	1	1	0	1	1	0	1	0	1	0	0	1	1	0	0	1	0	0	1	0	1	1	1
2A-hap2	52	W23_TOMMY	0		0	1	1	1	0	0	1	1	0	0	1	1	1	1	0	0	1	1	1	1	0	1	1	0	1	1	1	1	1	0	1	0	0	1	1	0	0	1	0	0	1	0	1	1	1
2A-hap2	53	W260_ANVIL	0		0	1	1	1	0	0	1	1	0	0	1	1	1	1	0	0	1	1	1	1	1	0	0	0	1	0	1	1	0	1	0	1	1	1	1	0	0	1	1	0	1	0	1	1	1
2A-hap2	54	W265_COPAIN	0		0	1	1	1	0	0	1	1	0	0	1	1	1	1	0	0	1	1	1	1	1	0	0	0	0	1	0	1	1	0	1	0	0	1	1	0	0	1	1	0	1	1	1	0	0
2A-hap2	55	W288_MAESTRO	0		0	1	1	1	0	0	0	0	0	0	0	0	1	1	0	0	1	1	1	1	1	0	0	0	1	1	1	1	1	0	1	0	0	1	1	0	0	1	0	0	1	0	1	1	1
2A-hap2	56	W317_CHAMPLEIN	40		0	1	1	1	0	0	1	1	0	0	1	1	1	1	0	0	1	1	1	1	0	1	1	1	0	1	1	0	1	0	1	0	0	1	1	0	0	1	0	0	1	0	1	1	1
2A-hap2	57	W4_BOUQUET	1		0	1	1	1	0	0	1	1	0	0	1	1	1	1	0	0	1	1	1	1	1	0	0	0	0	1	0	1	1	0	1	0	0	1	1	0	0	1	0	0	1	0	1	1	1
2A-hap2	58	W43_MARIS_ENVOY	0		0	1	1	1	0	0	1	1	0	0	1	1	1	1	0	0	1	1	1	1	0	1	1	0	1	1	1	1	1	0	1	0	0	1	1	0	0	1	1	0	1	0	1	1	1
2A-hap2	59	W440_GALAHAD	0		0	1	1	1	0	0	1	1	0	0	1	1	1	1	0	0	1	1	1	1	0	1	1	0	1	1	1	1	1	0	1	0	0	1	1	0	0	1	1	0	1	0	1	1	1
2A-hap2	60	W488_RENARD	0		0	1	1	1	0	0	0	0	0	0	0	0	1	1	0	0	1	1	1	1	1	0	0	0	1	1	1	1	1	0	1	0	0	1	1	0	0	1	0	0	1	0	1	1	1
2A-hap2	61	W489_BROCK	0		0	1	1	1	0	0	0	0	0	0	0	0	1	1	0	0	1	1	1	1	1	0	0	0	1	1	1	1	1	0	1	0	0	1	1	0	0	1	0	0	1	0	1	1	1
2A-hap2	62	W585_RENDEZVOUS	0		0	1	1	1	0	0	0	0	0	0	0	0	1	1	0	1	1	1	1	1	0	0	1	1	1	1	1	1	1	0	0	0	0	1	1	1	1	1	0	0	1	0	1	0	1
2A-hap2	63	W67_MARIS_TEMPLAR	0		1	1	1	1	0	0	1	1	0	0	1	1	1	1	0	0	1	1	1	1	0	1	1	1	0	1	1	0	1	0	1	0	0	1	1	0	0	1	1	0	1	1	1	0	0
2A-hap2	64	W735_TARA	0		0	1	1	1	0	0	0	0	0	0	0	0	1	1	0	0	1	1	1	1	1	0	0	0	1	1	1	1	1	0	1	0	0	1	1	0	0	1	0	0	1	1	1	0	0
2A-hap2	65	W760_SOLDIER	0		0	1	1	1	0	0	0	0	0	0	0	0	1	1	0	1	1	1	1	1	0	0	1	1	1	1	1	1	1	0	0	0	0	1	1	1	1	1	0	0	1	0	1	0	1
2A-hap2	66	W785_ARISTOCRAT	0		0	1	1	1	0	0	0	0	0	0	0	0	1	1	0	1	1	1	1	1	0	0	1	1	1	1	1	1	1	0	0	0	0	1	1	1	1	1	0	0	1	0	1	0	1
2A-hap2	67	W787_TORFRIDA	0		0	1	1	1	0	0	0	0	0	0	0	0	1	1	0	1	1	1	1	1	0	0	1	1	1	1	1	1	1	0	0	0	0	1	1	1	1	1	0	0	1	0	1	0	1
2A-hap2	68	W856_LYNX*	0		0	1	1	1	0	0	0	0	0	0	0	0	1	1	0	1	1	1	1	1	0	0	1	1	1	1	1	1	1	0	0	0	0	1	1	1	1	1	0	0	1	0	1	0	1
2A-hap2	69	W859_ANDANTE	1		0	1	1	1	0	0	0	0	0	0	0	0	1	1	0	1	1	1	1	1	0	0	1	1	1	1	1	1	1	0	0	0	0	1	1	1	1	1	0	0	1	0	1	0	1
2A-hap2	70	W886_TURPIN	0		0	1	1	1	0	0	0	0	0	0	0	0	1	1	0	1	1	1	1	1	0	0	1	1	1	1	1	1	1	0	0	0	0	1	1	1	1	1	0	0	1	0	1	0	1
2A-hap2	71	W933_RALEIGH	0		0	1	1	1	0	0	0	0	0	0	0	0	1	1	0	1	1	1	1	1	0	0	1	1	1	1	1	1	1	0	0	0	0	1	1	1	1	1	0	0	1	0	1	0	1
2A-hap2	72	W934_DRAKE	4		0	1	1	1	0	0	0	0	0	0	0	0	1	1	0	1	1	1	1	1	0	0	1	1	1	1	1	1	1	0	0	0	0	1	1	1	1	1	0	0	1	0	1	0	1
2A-hap2	73	W943_GALATEA	0		0	1	1	1	0	0	1	1	0	0	1	1	1	1	0	0	1	1	1	1	0	1	1	0	1	1	1	1	1	0	1	0	0	1	1	0	0	1	1	0	1	0	1	1	1
2A-hap2	74	W967_ABBOT	0		0	1	1	1	0	0	0	0	0	0	0	0	1	1	0	1	1	1	1	1	0	0	1	1	1	1	1	1	1	0	0	0	0	1	1	1	1	1	0	0	1	0	1	0	1
2A-hap2	75	W978_HARRIER	0		0	1	1	1	0	0	0	0	0	0	0	0	1	1	0	1	1	1	1	1	0	0	1	1	1	1	1	1	1	0	0	0	0	1	1	1	1	1	0	0	1	0	1	0	1
2A-hap2	76	W980_MALACCA	0		0	1	1	1	0	0	1	1	0	0	1	1	1	1	0	0	1	1	1	1	1	0	0	0	0	1	1	1	1	0	1	0	0	1	1	0	0	1	0	1	1	0	1	1	1
2A-hap2	77	W994_WARRIOR	0		0	1	1	1	0	0	0	0	0	0	0	0	1	1	0	1	1	1	1	1	0	0	1	1	1	1	1	1	1	0	0	0	0	1	1	1	1	1	0	0	1	0	1	0	1
2A-hap2	78	W274_BOUNTY	0		0	1	1	1	0	0	1	1	0	0	1	1	1	1	0	0	1	1	1	1	1	0	0	0	0	1	0	1	1	0	1	0	0	1	1	0	0	1	0	0	1	0	1	1	1
2A-hap2	79	W287_AVALON	0		0	1	1	1	0	0	1	1	0	0	1	1	1	1	0	0	1	1	1	1	1	0	0	0	0	1	1	1	1	0	1	0	0	1	1	0	0	1	0	0	1	1	1	0	0
2A-hap2	80	W319_MARIS_WIDGEON	0		0	1	1	1	0	0	1	1	0	0	1	1	1	1	0	0	1	1	1	1	1	0	0	0	0	1	0	1	1	0	1	0	0	1	1	0	0	1	0	0	1	0	1	1	1
2A-hap2	81	W464_FRONTIER	0		0	1	1	1	0	0	1	1	0	0	1	1	1	1	0	0	1	1	1	1	1	0	0	0	0	1	0	1	1	0	1	0	0	1	1	0	0	1	0	0	1	0	1	1	1
2A-hap2	82	W808_SPARK	24		0	0	0	0	1	1	0	0	1	1	0	0	0	0	1	1	0	0	0	0	1	0	0	0	1	0	1	1	0	1	0	1	1	0	0	1	1	1	0	0	0	0	0	1	1
2A-hap2	83	W1028_TEMPEST	0		0	1	1	1	0	0	0	0	0	0	0	0	1	1	0	1	1	1	1	1	0	0	1	1	1	1	1	1	1	0	0	0	0	1	1	1	1	1	0	0	1	0	1	0	1
2A-hap2	84	W1030_CANTATA	0		0	1	1	1	0	0	0	0	0	0	0	0	1	1	0	1	1	1	1	1	0	0	1	1	1	1	1	1	1	0	0	0	0	1	1	1	1	1	0	0	1	0	1	0	1
2A-hap2	85	W1031_FALSTAFF	0		0	1	1	1	0	0	0	0	0	0	0	0	1	1	0	1	1	1	1	1	0	0	1	1	1	1	1	1	1	0	0	0	0	1	1	1	1	1	0	0	1	0	1	0	1
2A-hap2	86	W1078_MARSHAL	0		0	1	1	1	0	0	0	0	0	0	0	0	1	1	0	1	1	1	1	1	0	0	1	1	1	1	1	1	1	0	0	0	0	1	1	1	1	1	0	0	1	0	1	0	1
2A-hap2	87	W1126_ECLIPSE	53		0	1	1	1	0	0	0	0	0	0	0	0	1	1	0	1	1	1	1	1	0	0	1	1	1	1	1	1	1	0	0	0	0	1	1	1	1	1	0	0	1	0	1	0	1
2A-hap2	88	W1133_AGAMI	0		0	1	1	1	0	0	0	0	0	0	0	0	1	1	0	1	1	1	1	1	0	0	1	1	1	1	1	1	1	0	0	0	0	1	1	1	1	1	0	0	1	0	1	0	1
2A-hap2	89	W1151_CHICAGO	0		1	1	1	1	0	0	1	1	0	0	1	1	1	1	0	0	1	1	1	1	0	1	1	0	1	0	0	1	0	1	0	1	1	1	1	0	0	1	0	0	1	1	1	0	0
2A-hap2	90	W1161_DERWENT*	0		1	1	1	1	0	0	1	1	0	0	1	1	1	1	0	0	1	1	1	1	0	1	1	0	1	0	0	1	0	1	0	1	1	1	1	0	0	1	0	0	1	0	1	1	1
2A-hap2	91	W1169_MEXICO	0		1	1	1	1	0	0	1	1	0	0	1	1	1	1	0	0	1	1	1	1	0	1	1	0	1	0	0	1	0	1	0	1	1	1	1	0	0	1	0	0	1	0	1	1	1
2A-hap2	92	W1184_ARLINGTON	0		1	1	1	1	0	0	1	1	0	0	1	1	1	1	0	0	1	1	1	1	0	1	1	0	1	0	0	1	0	1	0	1	1	1	1	0	0	1	0	0	1	0	1	1	1
2A-hap2	93	W1201_REYDON	0		0	1	1	1	0	0	0	0	0	0	0	0	1	1	0	1	1	1	1	1	0	0	1	1	1	1	1	1	1	0	0	0	0	1	1	1	1	1	0	0	1	0	1	0	1
2A-hap2	94	W1235_EPOCH	0		0	1	1	1	0	0	0	0	0	0	0	0	1	1	0	0	1	1	1	1	1	0	0	0	1	1	1	1	1	0	1	0	0	1	1	0	0	1	1	0	1	0	1	1	1
2A-hap2	95	W1262_MACRO	0		0	1	1	1	0	0	0	0	0	0	0	0	1	1	0	1	1	1	1	1	0	0	1	1	1	1	1	1	1	0	0	0	0	1	1	1	1	1	0	0	1	0	1	0	1
2A-hap2	96	W1267_ANGLO	0		0	1	1	1	0	0	0	0	0	0	0	0	1	1	0	1	1	1	1	1	0	0	1	1	1	1	1	1	1	0	0	0	0	1	1	1	1	1	0	0	1	0	1	0	1
2A-hap2	97	W1269_POSIT	0		0	1	1	1	0	0	0	0	0	0	0	0	1	1	0	1	1	1	1	1	0	0	1	1	1	1	1	1	1	0	0	0	0	1	1	1	1	1	0	0	1	0	1	0	1
2A-hap2	98	W1272_RAMPART	0		0	1	1	1	0	0	0	0	0	0	0	0	1	1	0	1	1	1	1	1	0	0	1	1	1	1	1	1	1	0	0	0	0	1	1	1	1	1	0	0	1	0	1	0	1
2A-hap2	99	W1273_VAULT	0		0	1	1	1	0	0	0	0	0	0	0	0	1	1	0	1	1	1	1	1	0	0	1	1	1	1	1	1	1	0	0	0	0	1	1	1	1	1	0	0	1	0	1	0	1
2A-hap2	100	W1295_SABRE*	0		0	1	1	1	0	0	0	0	0	0	0	0	1	1	0	1	1	1	1	1	0	0	1	1	1	1	1	1	1	0	0	0	0	1	1	1	1	1	0	0	1	0	1	0	1
2A-hap2	101	W1328_WIZARD***	0		0	1	1	1	0	0	0	0	0	0	0	0	1	1	0	1	1	1	1	1	0	0	1	1	1	1	1	1	1	0	0	0	0	1	1	1	1	1	0	0	1	0	1	0	1
2A-hap2	102	W1361_MALLET	0		1	1	1	1	0	0	1	1	0	0	1	1	1	1	0	0	1	1	1	1	0	1	1	0	1	0	0	1	0	1	0	1	1	1	1	0	0	1	0	0	1	0	1	1	1
2A-hap2	103	W1376_EINSTEIN	0		0	0	0	0	1	1	0	0	1	1	0	0	0	0	1	1	0	0	0	0	1	0	0	0	1	0	0	1	0	0	1	0	0	0	0	1	1	0	0	1	1	0	1	1	1
2A-hap2	104	W1383_CHARDONNAY	0		0	1	1	1	0	0	0	0	0	0	0	0	1	1	0	1	1	1	1	1	0	0	1	1	1	1	1	1	1	0	0	0	0	1	1	1	1	1	0	0	1	0	1	0	1
2A-hap2	105	W1388_CORDIALE	1		0	1	1	1	0	0	1	1	0	0	1	1	1	1	0	0	1	1	1	1	1	0	0	0	0	1	1	1	1	0	1	0	0	1	1	0	0	1	0	1	1	0	1	1	1
2A-hap2	106	W1392_QUEST	0		0	1	1	1	0	0	0	0	0	0	0	0	1	1	0	1	1	1	1	1	0	0	1	1	1	1	1	1	1	0	0	0	0	1	1	1	1	1	0	0	1	0	1	0	1
2A-hap2	107	W1429_ALSACE	0		1	1	1	1	0	0	1	1	0	0	1	1	1	1	0	0	1	1	1	1	0	1	1	1	0	1	1	0	1	0	1	0	0	1	1	0	0	1	1	0	1	1	1	0	0
2A-hap2	108	W1438_CAPHORN	0		0	1	1	1	0	0	0	0	0	0	0	0	1	1	0	1	1	1	1	1	0	0	1	1	1	1	1	1	1	0	0	0	0	1	1	1	1	1	0	0	1	0	1	0	1
2A-hap2	109	W1441_MONUMENT	0		0	1	1	1	0	0	0	0	0	0	0	0	1	1	0	1	1	1	1	1	0	0	1	1	1	1	1	1	1	0	0	0	0	1	1	1	1	1	0	0	1	0	1	0	1
2A-hap2	110	W1442_GLADIATOR*	0		0	1	1	1	0	0	0	0	0	0	0	0	1	1	0	1	1	1	1	1	0	0	1	1	1	1	1	1	1	0	0	0	0	1	1	1	1	1	0	0	1	0	1	0	1
2A-hap2	111	W1443_HERITAGE	0		0	1	1	1	0	0	0	0	0	0	0	0	1	1	0	1	1	1	1	1	0	0	1	1	1	1	1	1	1	0	0	0	0	1	1	1	1	1	0	0	1	0	1	0	1
2A-hap2	112	W1444_M007	0		0	1	1	1	0	0	0	0	0	0	0	0	1	1	0	1	1	1	1	1	0	0	1	1	1	1	1	1	1	0	0	0	0	1	1	1	1	1	0	0	1	0	1	0	1
2A-hap2	113	W1449_WELFORD	0		1	1	1	1	0	0	1	1	0	0	1	1	1	1	0	0	1	1	1	1	0	1	1	0	1	0	0	1	0	1	0	1	1	1	1	0	0	1	0	0	1	0	1	1	1
2A-hap2	114	W1456_RAGLAN	0		0	1	1	1	0	0	0	0	0	0	0	0	1	1	0	1	1	1	1	1	0	0	1	1	1	1	1	1	1	0	0	0	0	1	1	1	1	1	0	0	1	0	1	0	1
2A-hap2	115	W1463_EQUATOR	1		0	1	1	1	0	0	0	0	0	0	0	0	1	1	0	1	1	1	1	1	0	0	1	1	1	1	1	1	1	0	0	0	0	1	1	1	1	1	0	0	1	0	1	0	1
2A-hap2	116	W1499_PREDATOR	0		0	1	1	1	0	0	0	0	0	0	0	0	1	1	0	1	1	1	1	1	0	0	1	1	1	1	1	1	1	0	0	0	0	1	1	1	1	1	0	0	1	0	1	0	1
2A-hap2	117	W1532_MASCOT*	0		0	1	1	1	0	0	0	0	0	0	0	0	1	1	0	1	1	1	1	1	0	0	1	1	1	1	1	1	1	0	0	0	0	1	1	1	1	1	0	0	1	0	1	0	1
2A-hap2	118	W1545_ZEBEDEE	0		0	1	1	1	0	0	1	1	0	0	1	1	1	1	0	0	1	1	1	1	0	1	1	0	1	0	0	1	0	1	0	1	1	1	1	0	0	1	0	0	1	1	1	0	0
2A-hap2	119	W1546_GATSBY	0		1	1	1	1	0	0	1	1	0	0	1	1	1	1	0	0	1	1	1	1	0	1	1	1	0	1	1	0	1	0	1	0	0	1	1	0	0	1	0	0	0	0	0	1	1
2A-hap2	120	W1549_FASTNET	0		0	1	1	1	0	0	0	0	0	0	0	0	1	1	0	1	1	1	1	1	0	0	1	1	1	1	1	1	1	0	0	0	0	1	1	1	1	1	0	0	1	0	1	0	1
2A-hap2	121	W1578_KIPLING	0		1	1	1	1	0	0	1	1	0	0	1	1	1	1	0	0	1	1	1	1	0	1	1	0	1	0	0	1	0	1	0	1	1	1	1	0	0	1	0	0	1	0	1	1	1
2A-hap2	122	W1599_BATTALION	0		0	1	1	1	0	0	0	0	0	0	0	0	1	1	0	1	1	1	1	1	0	0	1	1	1	1	1	1	1	0	0	0	0	1	1	1	1	1	0	0	1	0	1	0	1
2A-hap2	123	W1611_CONTENDER	0		0	1	1	1	0	0	1	1	0	0	1	1	1	1	0	0	1	1	1	1	0	1	1	0	1	0	0	1	0	1	0	1	1	1	1	0	0	1	0	0	1	0	1	1	1
2A-hap2	124	W1652_HUMBER	0		0	1	1	1	0	0	0	0	0	0	0	0	1	1	0	1	1	1	1	1	0	0	1	1	1	1	1	1	1	0	0	0	0	1	1	1	1	1	0	0	1	0	1	0	1
2A-hap2	125	W1687_MARKSMAN**	0		0	1	1	1	0	0	0	0	0	0	0	0	1	1	0	1	1	1	1	1	0	0	1	1	1	1	1	1	1	0	0	0	0	1	1	1	1	1	0	0	1	0	1	0	1
2A-hap2	126	W1753_BATSMAN	0		1	1	1	1	0	0	1	1	0	0	1	1	1	1	0	0	1	1	1	1	0	1	1	1	0	1	1	0	1	0	1	0	0	1	1	0	0	1	0	0	1	1	1	0	1
2A-hap2	127	W1766_GALLANT	0		0	1	1	1	0	0	1	1	0	0	1	1	1	1	0	0	1	1	1	1	1	0	0	0	0	1	1	1	1	0	1	0	0	1	1	0	0	1	0	1	1	0	1	1	1
2A-hap2	128	W1769_SHOGUN	0		1	1	1	1	0	0	1	1	0	0	1	1	1	1	0	0	1	1	1	1	0	1	1	0	1	0	0	1	0	1	0	1	1	1	1	0	0	1	0	0	1	0	1	1	1
2A-hap2	129	W1806_TIMARU	1		0	1	1	1	0	0	0	0	0	0	0	0	1	1	0	1	1	1	1	1	0	0	1	1	1	1	1	1	1	0	0	0	0	1	1	1	1	1	0	0	1	0	1	0	1
2A-hap2	130	W1865_WARRIOR**	0		0	0	0	0	1	1	0	0	1	1	0	0	0	0	1	1	0	0	0	0	1	0	0	0	1	0	0	1	0	0	1	0	0	0	0	1	1	0	0	0	1	1	1	0	0
2A-hap2	131	W1871_STALWART	0		0	1	1	1	0	0	0	0	0	0	0	0	1	1	0	1	1	1	1	1	0	0	1	1	1	1	1	1	1	0	0	0	0	1	1	1	1	1	0	0	1	0	1	0	1
2A-hap2	132	W1880_KWS_STERLING	0		0	1	1	1	0	0	0	0	0	0	0	0	1	1	0	1	1	1	1	1	0	0	1	1	1	1	1	1	1	0	0	0	0	1	1	1	1	1	0	0	1	0	1	0	1
2A-hap2	133	W1882_HORIZON	0		0	0	0	0	1	1	0	0	1	1	0	0	0	0	1	1	0	0	0	0	1	0	0	0	1	0	0	1	0	0	1	0	0	0	0	1	1	0	1	0	1	1	1	0	0
2A-hap2	134	W1909_KWS_GYMNAST	0		0	1	1	1	0	0	0	0	0	0	0	0	1	1	0	1	1	1	1	1	0	0	1	1	1	1	1	1	1	0	0	0	0	1	1	1	1	1	0	0	1	0	1	0	1
2A-hap2	135	W1922_COCOON	0		0	1	1	1	0	0	0	0	0	0	0	0	1	1	0	1	1	1	1	1	0	0	1	1	1	1	1	1	1	0	0	0	0	1	1	1	1	1	0	0	1	0	1	0	1
2A-hap2	136	W1947_SHELDON	0		0	0	0	0	1	1	0	0	1	1	0	0	0	0	1	1	0	0	0	0	1	0	0	0	1	0	0	1	0	0	1	0	0	0	0	1	1	0	0	0	1	1	1	0	0
2A-hap2	137	W1954_TUXEDO	0		0	1	1	1	0	0	0	0	0	0	0	0	1	1	0	1	1	1	1	1	0	0	1	1	1	1	1	1	1	0	0	0	0	1	1	1	1	1	0	0	1	0	1	0	1
2A-hap2	138	W692_BEAVER	0		1	1	1	1	0	0	1	1	0	0	1	1	1	1	0	0	1	1	1	1	0	1	1	0	1	0	0	1	0	1	0	1	1	1	1	0	0	1	0	0	1	0	1	1	1
2A-hap2	139	W694_HAVEN	0		1	1	1	1	0	0	1	1	0	0	1	1	1	1	0	0	1	1	1	1	0	1	1	0	1	0	0	1	0	1	0	1	1	1	1	0	0	1	0	0	1	0	1	1	1
2A-hap2	140	W770_LANCELOT	0		0	1	1	1	0	0	0	0	0	0	0	0	1	1	0	1	1	1	1	1	0	0	1	1	1	1	1	1	1	0	0	0	0	1	1	1	1	1	0	0	1	0	1	0	1
2A-hap2	141	W828_HUNTER	0		0	1	1	1	0	0	1	1	0	0	1	1	1	1	0	0	1	1	1	1	0	1	1	0	1	0	0	1	0	1	0	1	1	1	1	0	0	1	0	0	1	0	1	1	1
2A-hap2	142	W878_BEAUFORT	0		0	1	1	1	0	0	0	0	0	0	0	0	1	1	0	1	1	1	1	1	0	0	1	1	1	1	1	1	1	0	0	0	0	1	1	1	1	1	0	0	1	0	1	0	1
2A-hap2	143	W881_ENCORE	0		0	1	1	1	0	0	1	1	0	0	1	1	1	1	0	0	1	1	1	1	0	1	1	0	1	0	0	1	0	1	0	1	1	1	1	0	0	1	0	0	1	0	1	1	1
2A-hap2	144	W932_REAPER	0		0	1	1	1	0	0	0	0	0	0	0	0	1	1	0	1	1	1	1	1	0	0	1	1	1	1	1	1	1	0	0	0	0	1	1	1	1	1	0	0	1	0	1	0	1
2A-hap2	145	W938_SHANNON	0		1	1	1	1	0	0	1	1	0	0	1	1	1	1	0	0	1	1	1	1	0	1	1	0	1	0	0	1	0	1	0	1	1	1	1	0	0	1	1	0	1	0	1	1	1
2A-hap2	146	W939_CHARGER	0		0	0	0	0	1	1	0	0	1	1	0	0	0	0	1	1	0	0	0	0	1	0	0	0	1	0	0	1	0	0	1	0	0	0	0	1	1	0	1	1	1	0	1	1	1
2A-hap2	147	W940_CLOVE	0		1	1	1	1	0	0	1	1	0	0	1	1	1	1	0	0	1	1	1	1	0	1	1	0	1	0	0	1	0	1	0	1	1	1	1	0	0	1	0	0	1	0	1	1	1
2A-hap2	148	W942_NEWHAVEN	0		1	1	1	1	0	0	1	1	0	0	1	1	1	1	0	0	1	1	1	1	0	1	1	0	1	0	0	1	0	1	0	1	1	1	1	0	0	1	0	0	1	0	1	1	1
2A-hap2	149	W945_MAGELLAN	0		0	1	1	1	0	0	0	0	0	0	0	0	1	1	0	1	1	1	1	1	0	0	1	1	1	1	1	1	1	0	0	0	0	1	1	1	1	1	0	0	1	0	1	0	1
2A-hap2	150	W946_CHIANTI	0		0	1	1	1	0	0	0	0	0	0	0	0	1	1	0	1	1	1	1	1	0	0	1	1	1	1	1	1	1	0	0	0	0	1	1	1	1	1	0	0	1	0	1	0	1
2A-hap2	151	W973_MADRIGAL	0		0	1	1	1	0	0	0	0	0	0	0	0	1	1	0	1	1	1	1	1	0	0	1	1	1	1	1	1	1	0	0	0	0	1	1	1	1	1	0	0	1	0	1	0	1
2A-hap2	152	W983_EQUINOX	0		0	1	1	1	0	0	0	0	0	0	0	0	1	1	0	1	1	1	1	1	0	0	1	1	1	1	1	1	1	0	0	0	0	1	1	1	1	1	0	0	1	0	1	0	1
1A-hap4	1	W1152_EXPLOSIV	0		0	1	1	1	0	0	0	0	0	0	0	0	1	1	0	1	1	1	1	1	0	0	1	1	1	1	1	1	1	0	0	0	0	1	1	1	1	1	0	0	1	0	1	0	1
1A-hap4	2	W296_GRANTA	0		1	1	1	1	0	0	1	1	0	0	1	1	1	1	0	0	1	1	1	1	0	1	1	1	0	1	1	0	1	0	1	0	0	1	1	0	0	1	1	0	0	0	0	1	1
1A-hap4	3	W728_TALON	0		1	1	1	1	0	0	1	1	0	0	1	1	1	1	0	0	1	1	1	1	0	1	1	1	0	1	1	0	1	0	1	0	0	1	1	0	0	1	1	0	1	1	1	0	0
1A-hap4	4	W10_MILDRESS	0		0	0	0	0	1	1	0	0	1	1	0	0	0	0	1	1	1	0	0	0	0	1	1	1	0	1	1	0	1	0	1	0	0	1	1	0	0	1	1	0	1	1	1	0	0
1A-hap4	5	W1029_BLAZE	0		0	1	1	1	0	0	0	0	0	0	0	0	1	1	0	0	1	1	1	1	1	0	0	0	1	1	1	1	1	0	1	0	0	1	1	0	0	1	0	0	1	0	1	1	1
1A-hap4	6	W103_MARIS_FREEMAN	0		0	1	1	1	0	0	1	1	0	0	1	1	1	1	0	0	1	1	1	1	1	0	0	0	0	1	0	1	1	0	1	0	0	1	1	0	0	1	0	0	1	0	1	1	1
1A-hap4	7	W1155_DENVER*	0		0	1	1	1	0	0	0	0	0	0	0	0	1	1	0	1	1	1	1	1	0	0	1	1	1	1	1	1	1	0	0	0	0	1	1	1	1	1	0	0	1	0	1	0	1
1A-hap4	8	W134_CLEMENT	0		0	0	0	0	1	1	0	0	1	1	0	0	0	0	1	1	1	0	0	0	0	1	1	1	0	1	1	0	1	0	1	0	0	1	1	0	0	1	1	0	1	1	1	0	0
1A-hap4	9	W1462_AMBROSIA	0		0	0	0	0	1	1	0	0	1	1	0	0	0	0	1	1	0	0	0	0	1	0	0	0	1	0	0	1	0	1	0	1	1	1	1	0	0	1	1	0	1	1	1	0	0
1A-hap4	10	W1561_HYPERION	0		0	1	1	1	0	0	0	0	0	0	0	0	1	1	0	1	1	1	1	1	0	0	1	1	1	1	1	1	1	0	0	0	0	1	1	1	1	1	0	0	1	0	1	0	1
1A-hap4	11	W1668_MAXWELL	1		0	1	1	1	0	0	0	0	0	0	0	0	1	1	0	1	1	1	1	1	0	0	1	1	1	1	1	1	1	0	0	0	0	1	1	1	1	1	0	0	1	0	1	0	1
1A-hap4	12	W178_KINSMAN	1		1	1	1	1	0	0	1	1	0	0	1	1	1	1	0	0	1	1	1	1	0	1	1	1	0	1	1	0	1	0	1	0	0	1	1	0	0	1	1	0	1	0	1	1	1
1A-hap4	13	W1798_CASSIUS	0		0	1	1	1	0	0	0	0	0	0	0	0	1	1	0	1	1	1	1	1	0	0	1	1	1	1	1	1	1	0	0	0	0	1	1	1	1	1	0	0	1	0	1	0	1
1A-hap4	14	W18_MARIS_RANGER	0		0	1	1	1	0	0	1	1	0	0	1	1	1	1	0	0	1	1	1	1	1	0	0	0	0	1	0	1	1	0	1	0	0	1	1	0	0	1	0	0	1	0	1	1	1
1A-hap4	15	W1943_LAZARUS	1		0	1	1	1	0	0	0	0	0	0	0	0	1	1	0	1	1	1	1	1	0	0	1	1	1	1	1	1	1	0	0	0	0	1	1	1	1	1	0	0	1	0	1	0	1
1A-hap4	16	W291_HEDGEHOG	0		1	1	1	1	0	0	1	1	0	0	1	1	1	1	0	0	1	1	1	1	0	1	1	0	1	0	0	1	0	1	0	1	1	1	1	0	0	1	1	0	1	1	1	0	0
1A-hap4	17	W325_RAPIER	1		0	1	1	1	0	0	1	1	0	0	1	1	1	1	0	0	1	1	1	1	1	0	0	0	0	1	0	1	1	0	1	0	0	1	1	0	0	1	0	0	1	0	1	1	1
1A-hap4	18	W364_LONGBOW	0		1	1	1	1	0	0	1	1	0	0	1	1	1	1	0	0	1	1	1	1	0	1	1	1	0	1	1	0	1	0	1	0	0	1	1	0	0	1	0	0	1	0	1	1	1
1A-hap4	19	W438_MITHRAS	0		1	1	1	1	0	0	1	1	0	0	1	1	1	1	0	0	1	1	1	1	0	1	1	1	0	1	1	0	1	0	1	0	0	1	1	0	0	1	0	0	1	0	1	1	1
1A-hap4	20	W439_AVOCET	2		1	1	1	1	0	0	1	1	0	0	1	1	1	1	0	0	1	1	1	1	0	1	1	1	0	1	1	0	1	0	1	0	0	1	1	0	0	1	1	0	1	0	1	1	1
1A-hap4	21	W479_AMBASSADOR	0		0	1	1	1	0	0	0	0	0	0	0	0	1	1	0	0	1	1	1	1	1	0	0	0	1	1	1	1	1	0	1	0	0	1	1	0	0	1	0	0	1	0	1	1	1
1A-hap4	22	W496_TONIC	26		0	0	0	0	1	1	0	0	1	1	0	0	NA	0	1	1	0	0	0	0	1	0	0	0	1	0	1	1	0	1	0	1	1	0	0	1	1	1	0	0	0	0	0	1	1
1A-hap4	23	W590_CINNABAR	0		1	1	1	1	0	0	1	1	0	0	1	1	1	1	0	0	1	1	1	1	0	1	1	0	1	0	0	1	0	1	0	1	1	1	1	0	0	1	1	0	1	1	1	0	0
1A-hap4	24	W591_HORNET	10		1	1	1	1	0	0	1	1	0	0	1	1	1	1	0	0	1	1	1	1	0	1	1	0	1	NA	0	1	0	1	0	1	1	1	1	0	0	1	1	0	1	0	1	1	1
1A-hap4	25	W618_MERLIN	0		1	1	1	1	0	0	1	1	0	0	1	1	1	1	0	0	1	1	1	1	0	1	1	1	0	1	1	0	1	0	1	0	0	1	1	0	0	1	1	0	1	1	1	0	0
1A-hap4	26	W635_MANDATE	0		1	1	1	1	0	0	1	1	0	0	1	1	1	1	0	0	1	1	1	1	0	1	1	0	1	0	0	1	0	1	0	1	1	1	1	0	0	1	1	0	1	0	1	1	1
1A-hap4	27	W682_URBAN	0		1	1	1	1	0	0	1	1	0	0	1	1	1	1	0	0	1	1	1	1	0	1	1	1	0	1	1	0	1	0	1	0	0	1	1	0	0	1	1	0	0	0	0	1	1
1A-hap4	28	W755_ORESTIS	0		1	1	1	1	0	0	1	1	0	0	1	1	1	1	0	0	1	1	1	1	0	1	1	1	0	1	1	0	1	0	1	0	0	1	1	0	0	1	1	0	1	1	1	0	0
1A-hap4	29	W759_ADMIRAL	0		0	0	0	0	1	1	0	0	1	1	0	0	0	0	1	1	0	0	0	0	1	0	0	0	1	0	0	1	0	1	0	1	1	1	1	0	0	1	1	0	1	1	1	0	0
1A-hap4	30	W803_FLETUM	0		1	0	0	0	1	1	0	0	1	1	0	0	0	0	1	1	1	0	0	0	0	1	1	1	0	1	1	0	1	0	1	0	0	1	1	0	0	1	1	0	1	0	1	1	1
1A-hap4	31	W806_DIABLO	3		0	1	1	1	0	0	1	1	0	0	1	1	1	1	0	0	1	1	1	1	0	1	1	1	0	1	1	0	1	0	1	0	0	1	1	0	0	1	1	0	0	0	0	1	1
1A-hap4	32	W848_WOODSTOCK	0		1	1	1	1	0	0	1	1	0	0	1	1	1	1	0	0	1	1	1	1	0	1	1	1	0	1	1	0	1	0	1	0	0	1	1	0	0	1	0	0	1	0	1	1	1
1A-hap4	33	W1330_ROBIGUS	0		0	0	0	0	1	1	0	0	1	1	0	0	0	0	1	1	0	0	0	0	1	0	0	0	1	0	0	1	0	0	1	0	0	0	0	1	1	0	0	0	1	1	1	0	0
1A-hap4	34	W1658_OAKLEY	0		0	0	0	0	1	1	0	0	1	1	0	0	0	0	1	1	0	0	0	0	1	0	0	0	1	0	0	1	0	0	1	0	0	0	0	1	1	0	0	0	1	1	1	0	0
1A-hap4	35	W1808_ACROBAT	0		0	1	1	1	0	0	1	1	0	0	1	1	1	1	0	0	1	1	1	1	1	0	0	0	0	1	1	1	1	0	1	0	0	1	1	0	0	1	0	1	1	0	1	1	1
1A-hap4	36	W1813_CONQUEROR	1		0	1	1	1	0	0	0	0	0	0	0	0	1	1	0	1	1	1	1	1	0	0	1	1	1	1	1	1	1	0	0	0	0	1	1	1	1	1	0	0	1	0	1	0	1
1A-hap4	37	W1885_BELUGA	0		0	0	0	0	1	1	0	0	1	1	0	0	0	0	1	1	0	0	0	0	1	0	0	0	1	0	0	1	0	0	1	0	0	0	0	1	1	0	1	0	1	1	1	0	0
1A-hap4	38	W1137_BROILER	0		0	1	1	1	0	0	0	0	0	0	0	0	1	1	0	1	1	1	1	1	0	0	1	1	1	1	1	1	1	0	0	0	0	1	1	1	1	1	0	0	1	0	1	0	1
1A-hap4	39	W1364_RIVET	0		0	1	1	1	0	0	0	0	0	0	0	0	1	1	0	1	1	1	1	1	0	0	1	1	1	1	1	1	1	0	0	0	0	1	1	1	1	1	0	0	1	0	1	0	1
1A-hap4	40	W1677_ROCKY*	1		0	1	1	1	0	0	1	1	0	0	1	1	1	1	0	0	1	1	1	1	0	1	1	0	1	0	0	1	0	1	0	1	1	1	1	0	0	1	0	0	1	0	1	1	1
1A-hap4	41	W565_PARADE	0		1	1	1	1	0	0	1	1	0	0	1	1	1	1	0	0	1	1	1	1	0	1	1	1	0	1	1	0	1	0	1	0	0	1	1	0	0	1	1	0	1	0	1	1	1
1A-hap4	42	W1911_KWS_TARGET	1		0	1	1	1	0	0	1	1	0	0	1	1	1	1	0	0	1	1	1	1	1	0	0	0	1	0	0	1	0	0	1	0	0	0	0	1	1	0	0	0	1	1	1	0	0
1A-hap4	43	W1933_ORBIT	0		0	0	0	0	1	1	0	0	1	1	0	0	0	0	1	1	0	0	0	0	1	0	0	0	1	0	0	1	0	0	1	0	0	0	0	1	1	0	0	0	1	0	1	1	1
1A-hap4	44	W810_ZODIAC	0		1	1	1	1	0	0	1	1	0	0	1	1	1	1	0	0	1	1	1	1	0	1	1	1	0	1	1	0	1	0	1	0	0	1	1	0	0	1	1	0	1	0	1	1	1
1A-hap4	45	W896_DYNAMO	0		1	1	1	1	0	0	1	1	0	0	1	1	1	1	0	0	1	1	1	1	0	1	1	1	0	1	1	0	1	0	1	0	0	1	1	0	0	1	1	0	1	0	1	1	1
1A-hap4	46	W1224_CYBER	0		0	0	0	0	1	1	0	0	1	1	0	0	0	0	1	1	0	0	0	0	1	0	0	0	1	0	1	1	0	1	0	1	1	1	1	0	0	1	1	0	0	0	0	1	1
1A-hap4	47	W1332_CONVOY	0		0	1	1	1	0	0	0	0	0	0	0	0	1	1	0	1	1	1	1	1	0	0	1	1	1	1	1	1	1	0	0	0	0	1	1	1	1	1	0	0	1	0	1	0	1
1A-hap4	48	W544_AXONA	0		0	0	0	0	1	1	0	0	1	1	0	0	0	0	1	1	0	0	0	0	1	0	0	0	1	0	1	1	0	1	0	1	1	1	1	0	0	1	1	0	0	0	0	1	1
1A-hap4	49	W954_CROFTER	0		0	1	1	1	0	0	0	0	0	0	0	0	1	1	0	0	1	1	1	1	1	0	0	0	1	1	1	1	1	0	1	0	0	1	1	0	0	1	0	0	1	0	1	1	1
1A-hap4	50	W833_CADENZA	1		0	0	0	0	1	1	0	0	1	1	0	0	0	0	1	1	0	0	0	0	1	0	0	0	1	0	1	1	0	1	0	1	1	1	1	0	0	1	1	0	0	0	0	1	1
		W1895_DENMAN	0		0	1	1	1	0	0	1	1	0	0	1	1	1	1	0	0	1	1	1	1	0	1	1	1	0	1	1	0	1	0	1	0	0	0	0	1	1	1	0	0	1	0	1	0	1
		W1482_GLASGOW	1		0	1	1	1	0	0	1	1	0	0	1	1	1	1	0	0	1	1	1	1	0	1	1	1	0	1	1	0	1	0	1	0	0	1	1	0	0	1	0	0	1	1	1	0	0
		W724_EKLA	0		0	1	1	1	0	0	1	1	0	0	1	1	1	1	0	0	1	1	1	1	0	1	1	0	1	1	1	1	1	0	1	0	0	1	1	0	0	1	1	0	1	0	1	1	1
		W798_CAMP_REMY	0		1	1	1	1	0	0	1	1	0	0	1	1	1	1	0	0	1	1	1	1	0	1	1	1	0	1	1	0	1	0	1	0	0	1	1	0	0	1	1	0	1	0	1	1	1
		W65_MARIS_PLOUGHMAN	0		0	1	1	1	0	0	1	1	0	0	1	1	1	1	0	0	1	1	1	1	1	0	0	0	0	1	0	1	1	0	1	0	0	1	1	0	0	1	0	0	1	0	1	1	1
		W272_SENTRY	0		0	1	1	1	0	0	1	1	0	0	1	1	1	1	0	0	1	1	1	1	1	0	0	0	0	1	0	1	1	0	1	0	0	1	1	0	0	1	0	0	1	0	1	1	1
		W273_VILLEIN	0		0	1	1	1	0	0	0	0	0	0	0	0	1	1	0	0	1	1	1	1	1	0	0	0	1	1	1	1	1	0	1	0	0	1	1	0	0	1	0	0	1	0	1	1	1
2A-hap7	1	W1120_FLAIR	0		1	1	1	1	0	0	1	1	0	0	1	1	1	1	0	0	1	1	1	1	0	1	1	1	0	1	1	0	1	0	1	0	0	1	1	0	0	1	1	0	0	0	0	1	1
2A-hap7	2	W1233_ARK	0		0	0	0	0	1	1	0	0	1	1	0	0	0	0	1	1	1	0	0	0	0	1	1	0	1	0	1	0	1	1	0	1	1	0	0	1	1	1	0	0	1	1	1	0	0
2A-hap7	3	W328_DISPONENT	0		0	1	1	1	0	0	1	1	0	0	1	1	1	1	0	0	1	1	1	1	0	1	1	0	1	1	1	1	1	0	1	0	0	1	1	0	0	1	1	0	1	0	1	1	1
2A-hap7	4	W732_DEAN	0		0	1	1	1	0	0	0	0	0	0	0	0	1	1	0	0	1	1	1	1	1	0	0	0	1	1	1	1	1	0	1	0	0	1	1	0	0	1	1	0	1	0	1	1	1
2A-hap7	5	W773_TORONTO	1		1	1	1	1	0	0	1	1	0	0	1	1	1	1	0	0	1	1	1	1	0	1	1	1	0	1	1	0	1	0	1	0	0	1	1	0	0	1	1	0	0	0	0	1	1
		W169_ALCEDO	1		1	1	1	1	0	0	1	1	0	0	1	1	1	1	0	0	1	1	1	1	0	1	1	1	0	1	1	0	1	0	1	0	0	1	1	0	0	1	1	0	0	0	0	1	1
		W670_APOSTLE	0		0	1	1	1	0	0	1	1	0	0	1	1	1	1	0	0	1	1	1	1	1	0	0	0	0	1	1	1	1	0	1	0	0	1	1	0	0	1	0	1	1	0	1	1	1
		W1728_ZANATAN	0		1	1	1	1	0	0	1	1	0	0	1	1	1	1	0	0	1	1	1	1	0	1	1	0	1	0	0	1	0	1	0	1	1	1	1	0	0	1	0	0	1	0	1	1	1
		W371_JENA	1		0	1	1	1	0	0	1	1	0	0	1	1	1	1	0	0	1	1	1	1	0	1	1	0	1	0	1	1	0	1	0	1	1	1	1	0	0	1	1	0	0	0	0	1	1
		W1008_JACADI	0		1	1	1	1	0	0	1	1	0	0	1	1	1	1	0	0	1	1	1	1	0	1	1	1	0	1	1	0	1	0	1	0	0	1	1	0	0	1	1	0	0	0	0	1	1
		W671_PASTICHE	0		0	1	1	1	0	0	1	1	0	0	1	1	1	1	0	0	1	1	1	1	0	1	1	0	1	0	1	1	0	1	0	1	1	1	1	0	0	1	1	0	0	0	0	1	1
2A-hap3	1	W1003_VIVANT	0		1	1	1	1	0	0	1	1	0	0	1	1	1	1	0	0	1	1	1	1	0	1	1	1	0	1	1	0	1	0	1	0	0	1	1	0	0	1	1	0	1	0	1	1	1
2A-hap3	2	W193_TIPSTAFF	1		0	1	1	1	0	0	1	1	0	0	1	1	1	1	0	0	1	1	1	1	0	1	1	1	0	1	1	0	1	0	1	0	0	1	1	0	0	1	1	0	1	0	1	1	1
2A-hap3	3	W1070_CLAIRE	0		1	1	1	1	0	0	1	1	0	0	1	1	1	1	0	0	1	1	1	1	0	1	1	1	0	1	1	0	1	0	1	0	0	1	1	0	0	1	1	0	1	1	1	0	0
2A-hap3	4	W1088_ROSETTE	0		0	1	1	1	0	0	0	0	0	0	0	0	1	1	0	1	1	1	1	1	0	0	1	1	1	1	1	1	1	0	0	0	0	1	1	1	1	1	0	0	1	0	1	0	1
2A-hap3	5	W1092_SHAMROCK	2		0	0	0	0	1	1	0	0	1	1	0	0	NA	0	1	0	0	0	0	0	1	0	0	NA	1	0	0	1	0	0	1	0	0	0	0	1	1	0	1	1	1	0	1	1	1
2A-hap3	6	W110_CARIBO	0		1	1	1	1	0	0	1	1	0	0	1	1	1	1	0	0	1	1	1	1	0	1	1	1	0	1	1	0	1	0	1	0	0	1	1	0	0	1	1	0	1	0	1	1	1
2A-hap3	7	W1195_VERDON	0		0	0	0	0	1	1	0	0	1	1	0	0	0	0	1	1	0	0	0	0	1	0	0	0	1	0	0	1	0	0	1	0	0	0	0	1	1	0	1	1	1	0	1	1	1
2A-hap3	8	W1199_MILESTONE	1		1	1	1	1	0	0	1	1	0	0	1	1	1	1	0	0	1	1	1	1	0	1	1	0	1	1	1	1	1	0	1	0	0	1	1	0	0	1	1	0	1	0	1	1	1
2A-hap3	9	W1220_DEBEN	0		0	1	1	1	0	0	1	1	0	0	1	1	1	1	0	0	1	1	1	1	0	1	1	0	1	0	0	1	0	1	0	1	1	1	1	0	0	1	0	0	1	0	1	1	1
2A-hap3	10	W1227_BISCAY	0		0	1	1	1	0	0	0	0	0	0	0	0	1	1	0	1	1	1	1	1	0	0	1	1	1	1	1	1	1	0	0	0	0	1	1	1	1	1	0	0	1	0	1	0	1
2A-hap3	11	W1258_CHATSWORTH	0		1	1	1	1	0	0	1	1	0	0	1	1	1	1	0	0	1	1	1	1	0	1	1	1	0	1	1	0	1	0	1	0	0	1	1	0	0	1	1	0	1	0	1	1	1
2A-hap3	12	W1259_WOBURN	0		0	1	1	1	0	0	1	1	0	0	1	1	1	1	0	0	1	1	1	1	0	1	1	1	0	1	1	0	1	0	1	0	0	1	1	0	0	1	1	0	1	1	1	0	0
2A-hap3	13	W1277_FRELON	0		0	1	1	1	0	0	0	0	0	0	0	0	1	1	0	1	1	1	1	1	0	0	1	1	1	1	1	1	1	0	0	0	0	1	1	1	1	1	0	0	1	0	1	0	1
2A-hap3	14	W1292_VIRTUOSE	1		0	1	1	1	0	0	0	0	0	0	0	0	1	1	0	1	1	1	1	1	0	0	1	1	1	1	1	1	1	0	0	0	0	1	1	1	1	1	0	0	1	0	1	0	1
2A-hap3	15	W1353_GOODWILL	0		0	1	1	1	0	0	1	1	0	0	1	1	1	1	0	0	1	1	1	1	0	1	1	1	0	1	1	0	1	0	1	0	0	1	1	0	0	1	1	0	1	0	1	1	1
2A-hap3	16	W1359_INSIGHT	0		0	1	1	1	0	0	0	0	0	0	0	0	1	1	0	1	1	1	1	1	0	0	1	1	1	1	1	1	1	0	0	0	0	1	1	1	1	1	0	0	1	0	1	0	1
2A-hap3	17	W1407_AWARD	2		0	0	0	0	1	1	0	0	1	1	0	0	0	0	1	1	0	0	0	0	1	0	0	0	1	0	0	1	0	0	1	0	0	0	0	1	1	0	0	0	1	1	1	0	0
2A-hap3	18	W1426_ISTABRAQ	0		1	1	1	1	0	0	1	1	0	0	1	1	1	1	0	0	1	1	1	1	0	1	1	1	0	1	1	0	1	0	1	0	0	1	1	0	0	1	1	0	1	1	1	0	0
2A-hap3	19	W1435_SW_TATAROS	1		0	1	1	1	0	0	0	0	0	0	0	0	1	1	0	1	1	1	1	1	0	0	1	1	1	1	1	1	1	0	0	0	0	1	1	1	1	1	0	0	1	0	1	0	1
2A-hap3	20	W1564_ALCHEMY	2		1	1	1	1	0	0	1	1	0	0	1	1	1	1	0	0	1	1	1	1	0	1	1	1	0	1	1	0	1	0	1	0	0	1	1	0	0	1	1	NA	1	1	1	0	0
2A-hap3	21	W1606_OCHRE	0		0	1	1	1	0	0	0	0	0	0	0	0	1	1	0	1	1	1	1	1	0	0	1	1	1	1	1	1	1	0	0	0	0	1	1	1	1	1	0	0	1	0	1	0	1
2A-hap3	22	W1621_GULLIVER	0		0	1	1	1	0	0	0	0	0	0	0	0	1	1	0	0	1	1	1	1	0	0	1	1	1	1	1	1	1	0	0	0	0	1	1	1	1	1	0	0	1	0	1	0	1
2A-hap3	23	W1787_SCOUT	0		0	1	1	1	0	0	1	1	0	0	1	1	1	1	0	0	1	1	1	1	0	1	1	0	1	0	0	1	0	1	0	1	1	1	1	0	0	1	0	0	1	0	1	1	1
2A-hap3	24	W1795_BANTAM*	0		0	1	1	1	0	0	0	0	0	0	0	0	1	1	0	1	1	1	1	1	0	0	1	1	1	1	1	1	1	0	0	0	0	1	1	1	1	1	0	0	1	0	1	0	1
2A-hap3	25	W1860_EDMUNDS	0		0	1	1	1	0	0	0	0	0	0	0	0	1	1	0	1	1	1	1	1	0	0	1	1	1	1	1	1	1	0	0	0	0	1	1	1	1	1	0	0	1	0	1	0	1
2A-hap3	26	W1904_RAINBOW*	2		1	1	1	1	0	0	1	1	0	0	1	1	1	1	0	0	1	1	1	1	0	1	1	0	1	0	0	1	0	1	0	1	1	1	1	0	0	1	0	0	1	1	1	0	0
2A-hap3	27	W1940_GRAVITAS	0		1	1	1	1	0	0	1	1	0	0	1	1	1	1	0	0	1	1	1	1	0	1	1	1	0	1	1	0	1	0	1	0	0	1	1	0	0	1	0	1	1	1	1	0	0
2A-hap3	28	W243_AQUILA	0		1	1	1	1	0	0	1	1	0	0	1	1	1	1	0	0	1	1	1	1	0	1	1	1	0	1	1	0	1	0	1	0	0	1	1	0	0	1	1	0	0	0	0	1	1
2A-hap3	29	W509_BOXER	0		1	1	1	1	0	0	1	1	0	0	1	1	1	1	0	0	1	1	1	1	0	1	1	1	0	1	1	0	1	0	1	0	0	1	1	0	0	1	1	0	0	0	0	1	1
2A-hap3	30	W607_APOLLO	1		1	1	1	1	0	0	1	1	0	0	1	1	1	1	0	0	1	1	1	1	0	1	1	1	0	1	1	0	1	0	1	0	0	1	1	0	0	1	1	0	0	0	0	1	1
2A-hap3	31	W63_BENNO	0		0	1	1	1	0	0	1	1	0	0	1	1	1	1	0	0	1	1	1	1	0	1	1	1	0	1	1	0	1	0	1	0	0	1	1	0	0	1	1	0	0	0	0	1	1
2A-hap3	32	W672_FRESCO	0		0	0	0	0	1	1	0	0	1	1	0	0	0	0	1	1	0	0	0	0	1	0	0	0	1	0	0	1	0	0	1	0	0	0	0	1	1	0	1	1	1	0	1	1	1
2A-hap3	33	W707_AXIAL	0		0	1	1	1	0	0	1	1	0	0	1	1	1	1	0	0	1	1	1	1	1	0	0	0	1	0	1	1	0	1	0	1	1	1	1	0	0	1	1	0	1	1	1	0	0
2A-hap3	34	W775_ESTICA	0		1	1	1	1	0	0	1	1	0	0	1	1	1	1	0	0	1	1	1	1	0	1	1	0	1	1	1	1	1	0	1	0	0	1	1	0	0	1	1	0	1	0	1	1	1
2A-hap3	35	W776_WASP	0		1	1	1	1	0	0	1	1	0	0	1	1	1	1	0	0	1	1	1	1	0	1	1	1	0	1	1	0	1	0	1	0	0	1	1	0	0	1	1	0	0	0	0	1	1
2A-hap3	36	W783_CAPRIMUS	0		1	1	1	1	0	0	1	1	0	0	1	1	1	1	0	0	1	1	1	1	0	1	1	1	0	1	1	0	1	0	1	0	0	1	1	0	0	1	1	0	0	0	0	1	1
2A-hap3	37	W826_LEO*	0		0	0	0	0	1	1	0	0	1	1	0	0	0	0	1	1	0	0	0	0	1	0	0	0	1	0	0	1	0	0	1	0	0	0	0	1	1	0	1	1	1	0	1	1	1
2A-hap3	38	W827_RENOWN	0		1	1	1	1	0	0	1	1	0	0	1	1	1	1	0	0	1	1	1	1	0	1	1	1	0	1	1	0	1	0	1	0	0	1	1	0	0	1	0	0	1	0	1	1	1
2A-hap3	39	W847_FLAME	0		1	1	1	1	0	0	1	1	0	0	1	1	1	1	0	0	1	1	1	1	0	1	1	1	0	1	1	0	1	0	1	0	0	1	1	0	0	1	1	0	1	1	1	0	0
2A-hap3	40	W992_HOLSTER	0		0	1	1	1	0	0	0	0	0	0	0	0	1	1	0	1	1	1	1	1	0	0	1	1	1	1	1	1	1	0	0	0	0	1	1	1	1	1	0	0	1	0	1	0	1
2A-hap3	41	W1020_TILBURI	0		0	1	1	1	0	0	0	0	0	0	0	0	1	1	0	1	1	1	1	1	0	0	1	1	1	1	1	1	1	0	0	0	0	1	1	1	1	1	0	0	1	0	1	0	1
2A-hap3	42	W1046_OBERON	1		0	1	1	1	0	0	0	0	0	0	0	0	1	1	0	1	1	1	1	1	0	0	1	1	1	1	1	1	1	0	0	0	0	1	1	1	1	1	0	0	1	0	1	0	1
2A-hap3	43	W105_MARIS_MARKSMAN	0		1	1	1	1	0	0	1	1	0	0	1	1	1	1	0	0	1	1	1	1	0	1	1	1	0	1	1	0	1	0	1	0	0	1	1	0	0	1	0	0	1	0	1	1	1
2A-hap3	44	W1100_BUCHAN	0		0	1	1	1	0	0	0	0	0	0	0	0	1	1	0	1	1	1	1	1	0	0	1	1	1	1	1	1	1	0	0	0	0	1	1	1	1	1	0	0	1	0	1	0	1
2A-hap3	45	W1147_NAPIER	0		0	1	1	1	0	0	0	0	0	0	0	0	1	1	0	1	1	1	1	1	0	0	1	1	1	1	1	1	1	0	0	0	0	1	1	1	1	1	0	0	1	0	1	0	1
2A-hap3	46	W1200_OPTION	0		1	1	1	1	0	0	1	1	0	0	1	1	1	1	0	0	1	1	1	1	0	1	1	1	0	1	1	0	1	0	1	0	0	1	1	0	0	1	0	0	1	1	1	0	1
2A-hap3	47	W1257_RICHMOND	0		0	1	1	1	0	0	0	0	0	0	0	0	1	1	0	1	1	1	1	1	0	0	1	1	1	1	1	1	1	0	0	0	0	1	1	1	1	1	0	0	1	0	1	0	1
2A-hap3	48	W1326_TELLUS	0		0	1	1	1	0	0	0	0	0	0	0	0	1	1	0	1	1	1	1	1	0	0	1	1	1	1	1	1	1	0	0	0	0	1	1	1	1	1	0	0	1	0	1	0	1
2A-hap3	49	W1414_VECTOR	0		1	1	1	1	0	0	1	1	0	0	1	1	1	1	0	0	1	1	1	1	0	1	1	0	1	0	0	1	0	1	0	1	1	1	1	0	0	1	0	0	1	0	1	1	1
2A-hap3	50	W1445_BELTER	0		0	1	1	1	0	0	0	0	0	0	0	0	1	1	0	1	1	1	1	1	0	0	1	1	1	1	1	1	1	0	0	0	0	1	1	1	1	1	0	0	1	0	1	0	1
2A-hap3	51	W1731_HEREFORD	0		0	1	1	1	0	0	1	1	0	0	1	1	1	1	0	0	1	1	1	1	0	1	1	0	1	0	0	1	0	1	0	1	1	1	1	0	0	1	0	0	1	0	1	1	1
2A-hap3	52	W1825_TYRELL	0		0	1	1	1	0	0	0	0	0	0	0	0	1	1	0	0	1	1	1	1	1	0	0	0	1	0	0	1	0	1	0	1	1	0	0	1	1	1	1	0	1	1	1	0	0
2A-hap3	53	W1858_SANTANA	0		1	1	1	1	0	0	1	1	0	0	1	1	1	1	0	0	1	1	1	1	0	1	1	0	1	0	0	1	0	1	0	1	1	1	1	0	0	1	0	0	1	0	1	1	1
2A-hap3	54	W1916_KWS_SANTIAGO	0		0	1	1	1	0	0	0	0	0	0	0	0	1	1	0	1	1	1	1	1	0	0	1	1	1	1	1	1	1	0	0	0	0	1	1	1	1	1	0	0	1	0	1	0	1
2A-hap3	55	W196_SPORTSMAN	0		1	1	1	1	0	0	1	1	0	0	1	1	1	1	0	0	1	1	1	1	0	1	1	1	0	1	1	0	1	0	1	0	0	1	1	0	0	1	1	0	1	0	1	1	1
2A-hap3	56	W201_ARMADA	0		1	1	1	1	0	0	1	1	0	0	1	1	1	1	0	0	1	1	1	1	0	1	1	1	0	1	1	0	1	0	1	0	0	1	1	0	0	1	1	0	1	1	1	0	0
2A-hap3	57	W233_MARDLER	0		1	1	1	1	0	0	1	1	0	0	1	1	1	1	0	0	1	1	1	1	0	1	1	1	0	1	1	0	1	0	1	0	0	1	1	0	0	1	1	0	1	0	1	1	1
2A-hap3	58	W286_HERALD	0		1	1	1	1	0	0	1	1	0	0	1	1	1	1	0	0	1	1	1	1	0	1	1	1	0	1	1	0	1	0	1	0	0	1	1	0	0	1	0	0	1	0	1	1	1
2A-hap3	59	W311_ABELE	0		1	1	1	1	0	0	1	1	0	0	1	1	1	1	0	0	1	1	1	1	0	1	1	1	0	1	1	0	1	0	1	0	0	1	1	0	0	1	1	0	1	0	1	1	1
2A-hap3	60	W323_FLAMBEAU	0		0	1	1	1	0	0	0	0	0	0	0	0	1	1	0	0	1	1	1	1	0	1	1	1	0	1	1	0	1	0	1	0	0	1	1	0	0	1	1	0	1	0	1	1	1
2A-hap3	61	W39_MARIS_SETTLER	33		0	1	1	1	0	0	1	1	0	0	1	1	1	1	0	0	1	1	1	1	0	1	1	0	1	1	1	1	1	0	1	0	0	1	1	0	0	1	1	0	1	0	1	1	1
2A-hap3	62	W41_MARIS_BEACON	1		1	1	1	1	0	0	1	1	0	0	1	1	1	1	0	0	1	1	1	1	0	1	1	1	0	1	1	0	1	0	1	0	0	1	1	0	0	1	1	0	1	0	1	1	1
2A-hap3	63	W42_MARIS_NIMROD	1		1	1	1	1	0	0	1	1	0	0	1	1	1	1	0	0	1	1	1	1	0	1	1	1	0	1	1	0	1	0	1	0	0	1	1	0	0	1	1	0	1	0	1	1	1
2A-hap3	64	W423_HAMMER	0		1	1	1	1	0	0	1	1	0	0	1	1	1	1	0	0	1	1	1	1	0	1	1	1	0	1	1	0	1	0	1	0	0	1	1	0	0	1	1	0	1	0	1	1	1
2A-hap3	65	W527_GAWAIN	60		1	1	1	1	0	0	1	1	0	0	1	1	1	1	0	0	1	1	1	1	0	1	1	1	0	1	1	0	1	0	1	0	0	1	1	0	0	1	1	0	1	0	1	1	1
2A-hap3	66	W528_ASLAN	0		0	1	1	1	0	0	1	1	0	0	1	1	1	1	0	0	1	1	1	1	0	1	1	1	0	1	1	0	1	0	1	0	0	1	1	0	0	1	1	0	1	1	1	0	0
2A-hap3	67	W529_CRAFTSMAN	1		1	1	1	1	0	0	1	1	0	0	1	1	1	1	0	0	1	1	1	1	0	1	1	1	0	1	1	0	1	0	1	0	0	1	1	0	0	1	0	0	1	0	1	1	1
2A-hap3	68	W765_SAREK	0		1	1	1	1	0	0	1	1	0	0	1	1	1	1	0	0	1	1	1	1	0	1	1	1	0	1	1	0	1	0	1	0	0	1	1	0	0	1	1	0	0	0	0	1	1
2A-hap3	69	W533_MERCIA	0		0	1	1	1	0	0	1	1	0	0	1	1	1	1	0	0	1	1	1	1	0	1	1	1	0	1	1	0	1	0	1	0	0	1	1	0	0	1	0	0	1	0	1	1	1
2A-hap3	70	W537_SLEJPNER	1		1	1	1	1	0	0	1	1	0	0	1	1	1	1	0	0	1	1	1	1	0	1	1	1	0	1	1	0	1	0	1	0	0	1	1	0	0	1	1	0	1	0	1	1	1
2A-hap3	71	W610_SOLEIL	1		0	1	1	1	0	0	1	1	0	0	1	1	1	1	0	0	1	1	1	1	0	1	1	1	0	1	1	0	1	0	1	0	0	1	1	0	0	1	0	0	1	0	1	1	1
2A-hap3	72	W626_SQUADRON	0		1	1	1	1	0	0	1	1	0	0	1	1	1	1	0	0	1	1	1	1	0	1	1	1	0	1	1	0	1	0	1	0	1	1	1	0	0	1	1	0	1	0	1	1	1
2A-hap3	73	W66_MARIS_HUNTSMAN	1		1	1	1	1	0	0	1	1	0	0	1	1	1	1	0	0	1	1	1	1	0	1	1	1	0	1	1	0	1	0	1	0	0	1	1	0	0	1	1	0	1	0	1	1	1
2A-hap3	74	W817_HUSSAR	0		0	1	1	1	0	0	0	0	0	0	0	0	1	1	0	1	1	1	1	1	0	0	1	1	1	1	1	1	1	0	0	0	0	1	1	1	1	1	0	0	1	0	1	0	1
2A-hap3	75	W818_BRIGADIER	0		0	1	1	1	0	0	0	0	0	0	0	0	1	1	0	1	1	1	1	1	0	0	1	1	1	1	1	1	1	0	0	0	0	1	1	1	1	1	0	0	1	0	1	0	1
2A-hap3	76	W972_ACCLAIM	2		0	1	1	1	0	0	0	0	0	0	0	0	1	1	0	1	1	1	1	1	0	0	1	1	1	1	1	1	1	0	0	0	0	1	1	1	1	1	0	0	1	0	1	0	1
2A-hap3	77	W612_ARMINDA	7		1	1	1	1	0	0	1	1	0	0	1	1	1	1	0	0	1	1	1	1	0	1	1	1	0	1	1	0	1	0	1	0	0	1	1	0	0	1	1	0	1	0	1	1	1
2A-hap5	1	W1014_BANKER	0		0	0	0	0	1	1	0	0	1	1	0	0	0	0	1	1	0	0	0	0	1	0	0	0	1	0	0	1	0	0	1	0	0	0	0	1	1	0	1	1	1	1	1	0	0
2A-hap5	2	W1251_HARROW	0		0	1	1	1	0	0	0	0	0	0	0	0	1	1	0	1	1	1	1	1	0	0	1	1	1	1	1	1	1	0	0	0	0	1	1	1	1	1	0	0	1	0	1	0	1
2A-hap5	3	W1019_TEMPLE	0		0	0	0	0	1	1	0	0	1	1	0	0	0	0	1	1	0	0	0	0	1	0	0	0	1	0	0	1	0	0	1	0	0	0	0	1	1	0	1	1	1	0	1	1	1
2A-hap5	4	W1033_SAVANNAH	0		0	1	1	1	0	0	0	0	0	0	0	0	1	1	0	1	1	1	1	1	0	0	1	1	1	1	1	1	1	0	0	0	0	1	1	1	1	1	0	0	1	0	1	0	1
2A-hap5	5	W1062_SHANGO	0		0	1	1	1	0	0	0	0	0	0	0	0	1	1	0	0	1	1	1	1	1	0	0	0	1	1	1	1	1	0	1	0	0	0	0	1	1	1	1	0	1	1	1	0	0
2A-hap5	6	W1122_ATOLL*	0		0	1	1	1	0	0	0	0	0	0	0	0	1	1	0	0	1	1	1	1	1	0	0	0	1	1	1	1	1	0	1	0	0	1	1	0	0	1	0	0	1	1	1	0	0
2A-hap5	7	W1157_RANGER	1		0	1	1	1	0	0	0	0	0	0	0	0	1	1	0	0	1	1	1	1	1	0	0	0	1	1	1	1	1	0	1	0	0	0	0	1	1	1	1	0	1	1	1	0	0
2A-hap5	8	W1202_OXBOW	0		0	1	1	1	0	0	0	0	0	0	0	0	1	1	0	1	1	1	1	1	0	0	1	1	1	1	1	1	1	0	0	0	0	1	1	1	1	1	0	0	1	0	1	0	1
2A-hap5	9	W1204_SLADE	0		0	1	1	1	0	0	0	0	0	0	0	0	1	1	0	1	1	1	1	1	0	0	1	1	1	1	1	1	1	0	0	0	0	1	1	1	1	1	0	0	1	0	1	0	1
2A-hap5	10	W1206_GOLDLACE	2		0	1	1	1	0	0	0	0	0	0	0	0	1	1	0	1	1	1	1	1	0	0	1	1	1	1	1	1	1	0	0	0	0	1	1	1	1	1	0	0	1	0	1	0	1
2A-hap5	11	W1223_CANTERBURY	0		0	1	1	1	0	0	0	0	0	0	0	0	1	1	0	1	1	1	1	1	0	0	1	1	1	1	1	1	1	0	0	0	0	1	1	1	1	1	0	0	1	0	1	0	1
2A-hap5	12	W1240_NEXUS	0		0	0	0	0	1	1	0	0	1	1	0	0	0	0	1	1	0	0	0	0	1	0	0	0	1	0	0	1	0	0	1	0	0	0	0	1	1	0	1	1	1	1	1	0	0
2A-hap5	13	W1275_KEMPT	0		0	1	1	1	0	0	0	0	0	0	0	0	1	1	0	1	1	1	1	1	0	0	1	1	1	1	1	1	1	0	0	0	0	1	1	1	1	1	0	0	1	0	1	0	1
2A-hap5	14	W1310_CAPNOR	0		0	1	1	1	0	0	0	0	0	0	0	0	1	1	0	1	1	1	1	1	0	0	1	1	1	1	1	1	1	0	0	0	0	1	1	1	1	1	0	0	1	0	1	0	1
2A-hap5	15	W1331_CONTEXT	0		0	1	1	1	0	0	0	0	0	0	0	0	1	1	0	1	1	1	1	1	0	0	1	1	1	1	1	1	1	0	0	0	0	1	1	1	1	1	0	0	1	0	1	0	1
2A-hap5	16	W1370_HARBOUR	0		0	0	0	0	1	1	0	0	1	1	0	0	0	0	1	1	0	0	0	0	1	0	0	0	1	0	0	1	0	0	1	0	0	0	0	1	1	0	1	1	1	1	1	0	0
2A-hap5	17	W1380_ARRAN	1		1	1	1	1	0	0	1	1	0	0	1	1	1	1	0	0	1	1	1	1	0	1	1	1	0	1	1	0	1	0	1	0	0	1	1	0	0	1	1	NA	1	1	1	0	0
2A-hap5	18	W1427_NIJINSKY	0		0	0	0	0	1	1	0	0	1	1	0	0	0	0	1	1	0	0	0	0	1	0	0	0	1	0	0	1	0	0	1	0	0	0	0	1	1	0	1	0	1	1	1	0	0
2A-hap5	19	W1428_SANCERRE	0		1	1	1	1	0	0	1	1	0	0	1	1	1	1	0	0	1	1	1	1	0	1	1	1	0	1	1	0	1	0	1	0	0	1	1	0	0	1	1	0	1	0	1	1	1
2A-hap5	20	W1439_DART*	0		0	1	1	1	0	0	0	0	0	0	0	0	1	1	0	1	1	1	1	1	0	0	1	1	1	1	1	1	1	0	0	0	0	1	1	1	1	1	0	0	1	0	1	0	1
2A-hap5	21	W1447_BENTLEY	0		0	1	1	1	0	0	0	0	0	0	0	0	1	1	0	0	1	1	1	1	1	0	0	0	1	1	1	1	1	0	1	0	0	0	0	1	1	1	1	0	1	1	1	0	0
2A-hap5	22	W1461_MAYFIELD	0		0	1	1	1	0	0	0	0	0	0	0	0	1	1	0	1	1	1	1	1	0	0	1	1	1	1	1	1	1	0	0	0	0	1	1	1	1	1	0	0	1	0	1	0	1
2A-hap5	23	W1464_EXTEND	0		0	0	0	0	1	1	0	0	1	1	0	0	0	0	1	1	0	0	0	0	1	0	0	0	1	0	0	1	0	0	1	0	0	0	0	1	1	0	1	1	1	1	1	0	0
2A-hap5	24	W1542_DIRECTOR	0		0	1	1	1	0	0	0	0	0	0	0	0	1	1	0	1	1	1	1	1	0	0	1	1	1	1	1	1	1	0	0	0	0	1	1	1	1	1	0	0	1	0	1	0	1
2A-hap5	25	W1543_ASAGAI	0		0	1	1	1	0	0	0	0	0	0	0	0	1	1	0	1	1	1	1	1	0	0	1	1	1	1	1	1	1	0	0	0	0	1	1	1	1	1	0	0	1	0	1	0	1
2A-hap5	26	W1649_SAHARA	0		1	1	1	1	0	0	1	1	0	0	1	1	1	1	0	0	1	1	1	1	0	1	1	1	0	1	1	0	1	0	1	0	0	1	1	0	0	1	1	0	1	1	1	0	0
2A-hap5	27	W1666_CANADAIR	0		0	1	1	1	0	0	0	0	0	0	0	0	1	1	0	1	1	1	1	1	0	0	1	1	1	1	1	1	1	0	0	0	0	1	1	1	1	1	0	0	1	0	1	0	1
2A-hap5	28	W1756_LANGDALE	0		1	1	1	1	0	0	1	1	0	0	1	1	1	1	0	0	1	1	1	1	0	1	1	1	0	1	1	0	1	0	1	0	0	1	1	0	0	1	1	0	1	1	1	0	1
2A-hap5	29	W179_HOBBIT	0		0	1	1	1	0	0	0	0	0	0	0	0	1	1	0	0	1	1	1	1	1	0	0	0	1	1	1	1	1	0	1	0	0	1	1	0	0	1	0	0	1	0	1	1	1
2A-hap5	30	W1790_LEAR	0		0	0	0	0	1	1	0	0	1	1	0	0	0	0	1	1	0	0	0	0	1	0	0	0	1	0	0	1	0	0	1	0	0	0	0	1	1	0	0	0	1	1	1	0	0
2A-hap5	31	W1811_GRAFTON	0		0	1	1	1	0	0	1	1	0	0	1	1	1	1	0	0	1	1	1	1	1	0	0	0	0	1	1	1	1	0	1	0	0	1	1	0	0	1	0	1	1	0	1	1	1
2A-hap5	32	W1827_CHEVRON**	0		0	0	0	0	1	1	0	0	1	1	0	0	0	0	1	1	0	0	0	0	1	0	0	0	1	0	0	1	0	1	0	1	1	1	1	0	0	1	0	0	1	0	1	1	1
2A-hap5	33	W1853_INVICTA	0		1	1	1	1	0	0	1	1	0	0	1	1	1	1	0	0	1	1	1	1	0	1	1	1	0	1	1	0	1	0	1	0	0	1	1	0	0	1	1	0	1	1	1	0	0
2A-hap5	34	W1883_KWS_QUARTZ	0		0	1	1	1	0	0	0	0	0	0	0	0	1	1	0	1	1	1	1	1	0	0	1	1	1	1	1	1	1	0	0	0	0	1	1	1	1	1	0	0	1	0	1	0	1
2A-hap5	35	W1941_STIGG	0		0	0	0	0	1	1	0	0	1	1	0	0	0	0	1	1	0	0	0	0	1	0	0	0	1	0	0	1	0	0	1	0	0	0	0	1	1	0	1	0	1	0	1	1	1
2A-hap5	36	W230_HUSTLER	2		1	1	1	1	0	0	1	1	0	0	1	1	1	1	0	0	1	1	1	1	0	1	1	1	0	1	1	0	1	0	1	0	0	1	1	0	0	1	1	0	1	0	1	1	1
2A-hap5	37	W231_BRIGAND	0		1	1	1	1	0	0	1	1	0	0	1	1	1	1	0	0	1	1	1	1	0	1	1	1	0	1	1	0	1	0	1	0	0	1	1	0	0	1	1	0	1	1	1	0	0
2A-hap5	38	W270_WIZARD	1		0	1	1	1	0	0	0	0	0	0	0	0	1	1	0	0	1	1	1	1	1	0	0	0	1	1	1	1	1	0	1	0	0	1	1	0	0	1	0	0	1	0	1	1	1
2A-hap5	39	W321_NORMAN	0		0	1	1	1	0	0	0	0	0	0	0	0	1	1	0	0	1	1	1	1	1	0	0	0	1	1	1	1	1	0	1	0	0	1	1	0	0	1	0	0	1	0	1	1	1
2A-hap5	40	W486_MOULIN	0		0	0	0	0	1	1	0	0	1	1	0	0	0	0	1	1	0	0	0	0	1	0	0	0	1	0	0	1	0	0	1	0	0	0	0	1	1	0	1	1	1	0	1	1	1
2A-hap5	41	W491_BRIMSTONE	0		1	1	1	1	0	0	1	1	0	0	1	1	1	1	0	0	1	1	1	1	0	1	1	1	0	1	1	0	1	0	1	0	0	1	1	0	0	1	1	0	1	0	1	1	1
2A-hap5	42	W531_BOOTY	1		1	1	1	1	0	0	1	1	0	0	1	1	1	1	0	0	1	1	1	1	0	1	1	1	0	1	1	0	1	0	1	0	0	1	1	0	0	1	1	0	1	1	1	0	0
2A-hap5	43	W628_RIBAND	0		0	1	1	1	0	0	0	0	0	0	0	0	1	1	0	0	1	1	1	1	1	0	0	0	1	1	1	1	1	0	1	0	0	0	0	1	1	1	1	0	1	1	1	0	0
2A-hap5	44	W756_SITKA	0		1	1	1	1	0	0	1	1	0	0	1	1	1	1	0	0	1	1	1	1	0	1	1	1	0	1	1	0	1	0	1	0	0	1	1	0	0	1	0	0	1	0	1	1	1
2A-hap5	45	W811_FENDA	3		1	1	1	1	0	0	1	1	0	0	1	1	1	1	0	0	1	1	1	1	0	1	1	1	0	1	1	0	1	0	1	0	0	1	1	0	0	1	0	0	1	0	1	1	1
2A-hap5	46	W824_BRYDEN	0		0	1	1	1	0	0	0	0	0	0	0	0	1	1	0	0	1	1	1	1	1	0	0	0	1	1	1	1	1	0	1	0	0	0	0	1	1	1	1	0	1	1	1	0	0
2A-hap5	47	W825_ADROIT	0		0	0	0	0	1	1	0	0	1	1	0	0	0	0	1	1	0	0	0	0	1	0	0	0	1	0	0	1	0	0	1	0	0	0	0	1	1	0	1	1	1	1	1	0	0
2A-hap5	48	W834_SOISSONS	0		0	0	0	0	1	1	0	0	1	1	0	0	0	0	1	1	0	0	0	0	1	0	0	0	1	0	1	1	0	1	0	1	1	1	1	0	0	1	1	0	1	1	1	0	0
2A-hap5	49	W862_ATLA	0		1	1	1	1	0	0	1	1	0	0	1	1	1	1	0	0	1	1	1	1	0	1	1	0	1	0	0	1	0	1	0	1	1	1	1	0	0	1	0	0	1	0	1	1	1
2A-hap5	50	W863_OSTARA	0		0	0	0	0	1	1	0	0	1	1	0	0	0	0	1	1	0	0	0	0	1	0	0	0	1	0	0	1	0	0	1	0	0	0	0	1	1	0	1	1	1	0	1	1	1
2A-hap5	51	W867_PROPHET	0		0	1	1	1	0	0	0	0	0	0	0	0	1	1	0	1	1	1	1	1	0	0	1	1	1	1	1	1	1	0	0	0	0	1	1	1	1	1	0	0	1	0	1	0	1
2A-hap5	52	W882_CONSORT	0		0	0	0	0	1	1	0	0	1	1	0	0	0	0	1	1	0	0	0	0	1	0	0	0	1	0	0	1	0	0	1	0	0	0	0	1	1	0	1	1	1	1	1	0	0
2A-hap5	53	W931_CAXTON	0		1	0	0	0	1	1	0	0	1	1	0	0	0	0	1	1	0	0	0	0	1	0	0	0	1	0	0	1	0	0	1	0	0	0	0	1	1	0	1	0	1	0	1	1	1
2A-hap5	54	W970_IMPALA	0		0	1	1	1	0	0	0	0	0	0	0	0	1	1	0	1	1	1	1	1	0	0	1	1	1	1	1	1	1	0	0	0	0	1	1	1	1	1	0	0	1	0	1	0	1
		W1249_CHEQUER	0		1	1	1	1	0	0	1	1	0	0	1	1	1	1	0	0	1	1	1	1	0	1	1	0	1	0	0	1	0	1	0	1	1	1	1	0	0	1	0	0	1	0	1	1	1
2A-hap5	55	W982_HUDSON	0		0	1	1	1	0	0	0	0	0	0	0	0	1	1	0	1	1	1	1	1	0	0	1	1	1	1	1	1	1	0	0	0	0	1	1	1	1	1	0	0	1	0	1	0	1
2A-hap1	1	W1489_ISIDOR	2		1	1	1	1	0	0	1	1	0	0	1	1	1	1	0	0	1	1	1	1	0	1	1	0	1	0	1	1	0	0	1	0	0	1	1	0	0	1	1	0	1	0	1	1	1
2A-hap1	2	W1153_GENGHIS	0		0	1	1	1	0	0	0	0	0	0	0	0	1	1	0	1	1	1	1	1	0	0	1	1	1	1	1	1	1	0	0	0	0	1	1	1	1	1	0	0	1	0	1	0	1
2A-hap1	3	W1205_POTENT	4		0	1	1	1	0	0	0	0	0	0	0	0	1	1	0	1	1	1	1	1	0	0	1	1	1	1	1	1	1	0	0	0	0	1	1	1	1	1	0	0	1	0	1	0	1
2A-hap1	4	W1281_XI19	0		0	0	0	0	1	1	0	0	1	1	0	0	0	0	1	1	0	0	0	0	1	0	0	0	1	0	1	1	0	1	0	1	1	1	1	0	0	1	1	0	0	0	0	1	1
2A-hap1	5	W1282_SOLSTICE*	0		1	1	1	1	0	0	1	1	0	0	1	1	1	1	0	0	1	1	1	1	0	1	1	1	0	1	1	0	1	0	1	0	0	1	1	0	0	1	1	0	1	0	1	1	1
2A-hap1		W1400_FLAXEN	0		0	1	1	1	0	0	0	0	0	0	0	0	1	1	0	1	1	1	1	1	0	0	1	1	1	1	1	1	1	0	0	0	0	1	1	1	1	1	0	0	1	0	1	0	1
2A-hap1	6	W1335_SCORPION_25	0		0	0	0	0	1	1	0	0	1	1	0	0	0	0	1	1	0	0	0	0	1	0	0	0	1	0	1	1	0	1	0	1	1	1	1	0	0	1	1	0	0	0	0	1	1
2A-hap1	7	W1336_WARLOCK_24	0		0	0	0	0	1	1	0	0	1	1	0	0	0	0	1	1	0	0	0	0	1	0	0	0	1	0	1	1	0	1	0	1	1	1	1	0	0	1	1	0	0	0	0	1	1
2A-hap1	8	W1367_FIELDER	0		0	1	1	1	0	0	0	0	0	0	0	0	1	1	0	1	1	1	1	1	0	0	1	1	1	1	1	1	1	0	0	0	0	1	1	1	1	1	0	0	1	0	1	0	1
2A-hap1	9	W1625_BENEDICT	0		0	1	1	1	0	0	0	0	0	0	0	0	1	1	0	0	1	1	1	1	0	0	1	1	1	1	1	1	1	0	0	0	0	1	1	1	1	1	0	0	1	0	1	0	1
2A-hap1	10	W1704_VELOCITY	1		0	0	0	0	1	1	0	0	1	1	0	0	0	0	1	1	0	0	0	0	1	0	0	0	1	0	1	1	0	1	0	1	1	1	1	0	0	1	1	0	0	0	0	1	1
2A-hap1	11	W1725_DUXFORD	0		0	0	0	0	1	1	0	0	1	1	0	0	0	0	1	1	0	0	0	0	1	0	0	0	1	0	1	1	0	1	0	1	1	1	1	0	0	1	1	0	0	0	0	1	1
2A-hap1	12	W1726_LIMERICK	0		0	0	0	0	1	1	0	0	1	1	0	0	0	0	1	1	0	0	0	0	1	0	0	0	1	0	1	1	0	1	0	1	1	1	1	0	0	1	1	0	0	0	0	1	1
2A-hap1	13	W1746_WALPOLE	0		1	1	1	1	0	0	1	1	0	0	1	1	1	1	0	0	1	1	1	1	0	1	1	1	0	1	1	0	1	0	1	0	0	1	1	0	0	1	1	0	1	0	1	1	1
2A-hap1	14	W1789_QPLUS	0		1	1	1	1	0	0	1	1	0	0	1	1	1	1	0	0	1	1	1	1	0	1	1	1	0	1	1	0	1	0	1	0	0	1	1	0	0	1	0	0	1	1	1	0	0
2A-hap1	15	W1801_PANORAMA	0		1	1	1	1	0	0	1	1	0	0	1	1	1	1	0	0	1	1	1	1	0	1	1	1	0	1	1	0	1	0	1	0	0	1	1	0	0	1	1	0	1	0	1	1	1
2A-hap1	16	W1877_KWS_CURLEW	0		0	0	0	0	1	1	0	0	1	1	0	0	0	0	1	1	0	0	0	0	1	0	0	0	1	0	1	1	0	1	0	1	1	1	1	0	0	1	1	0	0	0	0	1	1
2A-hap1	17	W1907_KWS_PODIUM	0		0	1	1	1	0	0	1	1	0	0	1	1	1	1	0	0	1	1	1	1	1	0	0	0	0	1	1	1	1	0	1	0	0	1	1	0	0	1	0	0	0	0	0	1	1
2A-hap1	18	W235_ARGENT	0		0	1	1	1	0	0	1	1	0	0	1	1	1	1	0	0	1	1	1	1	1	0	0	0	0	1	0	1	1	0	1	0	0	1	1	0	0	1	0	0	1	0	1	1	1
2A-hap1	19	W829_VERITAS	0		1	1	1	1	0	0	1	1	0	0	1	1	1	1	0	0	1	1	1	1	0	1	1	0	1	0	0	1	0	1	0	1	1	1	1	0	0	1	0	0	1	1	1	0	1
2A-hap1	20	W858_RIALTO	4		1	1	1	1	0	0	1	1	0	0	1	1	1	1	0	0	1	1	1	1	0	1	1	0	1	0	0	1	0	1	0	1	1	1	1	0	0	1	0	0	1	0	1	1	1
2A-hap6	1	W1047_KRAKATOA	1		1	1	1	1	0	0	1	1	0	0	1	1	1	1	0	0	1	1	1	1	0	1	1	0	1	0	0	1	0	1	0	1	1	1	1	0	0	1	0	0	1	0	1	1	1
2A-hap6	2	W1577_HURLEY	2		0	1	1	1	0	0	1	1	0	0	1	1	1	1	0	0	1	1	1	1	1	0	0	0	1	0	1	1	0	1	0	1	1	1	1	0	0	1	1	0	1	1	1	0	0
2A-hap6	3	W1197_DORIAL	0		1	1	1	1	0	0	1	1	0	0	1	1	1	1	0	0	1	1	1	1	0	1	1	0	1	0	0	1	0	1	0	1	1	1	1	0	0	1	0	0	1	0	1	1	1
2A-hap6	4	W1300_WINDSOR	3		0	1	1	1	0	0	1	1	0	0	1	1	1	1	0	1	1	1	1	1	0	1	1	0	1	1	0	1	1	0	1	0	0	1	1	0	0	1	1	0	0	0	0	1	1
2A-hap6	5	W1327_BRUNEL	0		0	1	1	1	0	0	0	0	0	0	0	0	1	1	0	1	1	1	1	1	0	0	1	1	1	1	1	1	1	0	0	0	0	1	1	1	1	1	0	0	1	0	1	0	1
2A-hap6	6	W1329_ZAKA	0		0	1	1	1	0	0	0	0	0	0	0	0	1	1	0	1	1	1	1	1	0	0	1	1	1	1	1	1	1	0	0	0	0	1	1	1	1	1	0	0	1	0	1	0	1
2A-hap6	7	W1395_SENATOR	0		1	1	1	1	0	0	1	1	0	0	1	1	1	1	0	0	1	1	1	1	0	1	1	0	1	0	0	1	0	1	0	1	1	1	1	0	0	1	0	0	1	0	1	1	1
2A-hap6	8	W1477_ATLANTA	0		0	1	1	1	0	0	0	0	0	0	0	0	1	1	0	1	1	1	1	1	0	0	1	1	1	1	1	1	1	0	0	0	0	1	1	1	1	1	0	0	1	0	1	0	1
2A-hap6	9	W1541_PIRANHA	0		1	1	1	1	0	0	1	1	0	0	1	1	1	1	0	0	1	1	1	1	0	1	1	0	1	0	0	1	0	1	0	1	1	1	1	0	0	1	0	0	1	0	1	1	1
2A-hap6	10	W1727_MONTY	0		0	0	0	0	1	1	0	0	1	1	0	0	0	0	1	1	0	0	0	0	1	0	0	0	1	0	0	1	0	0	1	0	0	0	0	1	1	0	0	0	1	0	1	1	1
2A-hap6	11	W1737_JB_DIEGO	0		0	1	1	1	0	0	1	1	0	0	1	1	1	1	0	0	1	1	1	1	1	0	0	0	0	1	0	1	1	0	1	0	0	1	1	0	0	1	1	0	0	0	0	1	1
2A-hap6	12	W1760_GALTIC	0		0	1	1	1	0	0	0	0	0	0	0	0	1	1	0	1	1	1	1	1	0	0	1	1	1	1	1	1	1	0	0	0	0	1	1	1	1	1	0	0	1	0	1	0	1
2A-hap6	13	W801_ASTRON	0		1	1	1	1	0	0	1	1	0	0	1	1	1	1	0	0	1	1	1	1	0	1	1	1	0	1	1	0	1	0	1	0	0	1	1	0	0	1	0	0	1	1	1	0	1
2A-hap6	14	W844_TREND	0		1	1	1	1	0	0	1	1	0	0	1	1	1	1	0	0	1	1	1	1	0	1	1	0	1	1	1	1	1	0	1	0	0	1	1	0	0	1	0	0	1	1	1	0	0
		W1213_EXSEPT	0		0	0	0	0	1	1	0	0	1	1	0	0	0	0	1	1	0	0	0	0	1	0	0	0	1	0	0	1	0	0	1	0	0	0	0	1	1	0	1	0	1	1	1	0	0
		W1714_ORATOR	0		1	1	1	1	0	0	1	1	0	0	1	1	1	1	0	0	1	1	1	1	0	1	1	1	0	1	1	0	1	0	1	0	0	1	1	0	0	1	1	0	1	1	1	0	0
		W966_RUBENS	0		0	1	1	1	0	0	0	0	0	0	0	0	1	1	0	1	1	1	1	1	0	0	1	1	1	1	1	1	1	0	0	0	0	1	1	1	1	1	0	0	1	0	1	0	1
		W736_HEREWARD	0		0	0	0	0	1	1	0	0	1	1	0	0	0	0	1	1	0	0	0	0	1	0	0	0	1	0	0	1	0	0	1	0	0	0	0	1	1	0	1	1	1	0	1	1	1
		W276_VIRTUE	0		1	1	1	1	0	0	1	1	0	0	1	1	1	1	0	0	1	1	1	1	0	1	1	0	1	1	1	1	1	0	1	0	0	1	1	0	0	1	0	0	1	0	1	1	1
		W584_SARSEN	0		1	1	1	1	0	0	1	1	0	0	1	1	1	1	0	0	1	1	1	1	0	1	1	1	0	1	1	0	1	0	1	0	0	1	1	0	0	1	1	0	1	1	1	0	0
		W900_TRAWLER	1		1	1	1	1	0	0	1	1	0	0	1	1	1	1	0	0	1	1	1	1	0	1	1	1	0	1	1	0	1	0	1	0	0	1	1	0	0	1	0	0	1	1	1	0	0
		W1409_MAYFAIR	0		0	1	1	1	0	0	0	0	0	0	0	0	1	1	0	1	1	1	1	1	0	0	1	1	1	1	1	1	1	0	0	0	0	1	1	1	1	1	0	0	1	0	1	0	1
		W955_RITMO	0		1	1	1	1	0	0	1	1	0	0	1	1	1	1	0	0	1	1	1	1	0	1	1	0	1	1	1	1	1	0	1	0	0	1	1	0	0	1	0	0	1	0	1	1	1
		W289_SHIRE	0		0	1	1	1	0	0	0	0	0	0	0	0	1	1	0	0	1	1	1	1	1	0	0	0	1	1	1	1	1	0	1	0	0	1	1	0	0	1	0	0	1	0	1	1	1
		W1286_STORM	0		0	1	1	1	0	0	1	1	0	0	1	1	1	1	0	1	1	1	1	1	0	1	1	1	0	1	1	0	1	0	1	0	0	1	1	0	0	1	0	0	1	1	1	0	0
		W1550_DOVER	3		0	1	1	1	0	0	0	0	0	0	0	0	1	1	0	1	1	1	1	1	NA	0	1	1	1	1	1	1	1	0	0	0	0	1	1	1	1	1	0	0	1	0	1	0	1
[truncated: 805 more columns]

## Sheet: 2B
				Haploblock
				cM	0.502517	1.00503	1.00503	1.00503	2.52799	3.03051	3.03051	3.03051	3.03051	3.53303	3.53303	4.03554	4.53806	4.53806	5.04058	5.04058	5.04058	5.04058	5.04058	5.04058	5.04058	5.04058	5.04058	5.04058	5.04058	5.04058	5.04058	5.04058	5.04058	5.04058	5.04058	5.04058	5.04058	5.04058	5.04058	5.04058	5.04058	5.04058	5.04058	5.04058	5.54309	6.04561	6.04561	6.04561	6.54813
Haplotype	Count	Line	Missing SNPs	SNP (MAGIC QTL interval highlighted)	BobWhite_c17047_268	BobWhite_c11397_231	Excalibur_c17250_104	RAC875_c65386_72	Kukri_c19266_779	BS00067280_51	Kukri_c3701_330	Kukri_c3701_392	tplb0054d13_2445	BobWhite_c12144_216	BS00099469_51	BS00064570_51	Excalibur_c7903_1013	Kukri_c52263_281	BS00010734_51	BS00031118_51	BS00058815_51	BS00083768_51	BS00101456_51	BS00101972_51	Ex_c525_1401	Excalibur_c2656_3198	Excalibur_c29417_400	Excalibur_c29417_499	Excalibur_c42248_663	GENE_1442_78	IAAV4862	IACX10969	IACX11138	IACX6340	IACX9460	Kukri_c43395_182	Kukri_c6306_1151	Kukri_c6306_685	RAC875_c45166_1174	RAC875_rep_c113375_508	tplb0034e07_1869	tplb0034e07_718	wsnp_Ex_c10961_17803258	wsnp_Ra_c1501_2991585	RAC875_c34512_493	BS00074255_51	Ra_c5718_1142	RAC875_c25628_180	RAC875_c34512_685
2B-hap2	1	W1019_TEMPLE	0		0	0	0	1	0	0	0	1	1	1	0	0	1	0	1	0	1	1	1	1	0	1	0	0	1	1	1	0	0	1	1	0	1	0	1	0	0	0	1	1	1	1	0	1	0
2B-hap2	2	W1028_TEMPEST	0		0	0	0	1	0	0	0	1	1	1	0	0	1	0	1	0	1	1	1	1	0	1	0	0	1	1	1	0	0	1	1	0	1	0	1	0	0	0	1	1	1	1	0	1	0
2B-hap2	3	W1029_BLAZE	0		0	0	0	1	0	0	0	1	1	1	0	0	1	0	1	0	1	1	1	1	0	1	0	0	1	1	1	0	0	1	1	0	1	0	1	0	0	0	1	1	1	1	0	1	0
2B-hap2	4	W103_MARIS_FREEMAN	0		0	0	0	1	0	1	1	0	1	1	0	0	1	0	0	1	0	0	0	0	1	0	1	1	0	0	0	1	1	0	0	1	0	1	0	1	1	1	0	0	0	1	0	1	1
2B-hap2	5	W1031_FALSTAFF	0		0	0	0	1	0	0	0	1	1	1	0	0	1	0	1	0	1	1	1	1	0	1	0	0	1	1	1	0	0	1	1	0	1	0	1	0	0	0	1	1	1	1	0	1	0
2B-hap2	6	W1047_KRAKATOA	0		0	1	0	1	1	1	1	0	0	1	0	1	1	0	0	1	0	0	0	0	1	0	1	1	0	0	0	1	1	0	0	1	0	1	0	1	1	1	0	0	0	1	0	1	1
2B-hap2	7	W1048_WELLINGTON	0		0	0	0	1	0	0	0	1	1	1	0	0	1	0	1	0	1	1	1	1	0	1	0	0	1	1	1	0	0	1	1	0	1	0	1	0	0	0	1	1	1	1	0	1	0
2B-hap2	8	W105_MARIS_MARKSMAN	0		0	0	0	1	0	1	1	0	1	1	0	0	1	0	0	1	0	0	0	0	1	0	1	1	0	0	0	1	1	0	0	1	0	1	0	1	1	1	0	0	0	1	0	1	1
2B-hap2	9	W1062_SHANGO	0		0	0	0	1	0	0	0	1	1	1	0	0	1	0	1	0	1	1	1	1	0	1	0	0	1	1	1	0	0	1	1	0	1	0	1	0	0	0	1	1	1	1	0	1	0
2B-hap2	10	W1078_MARSHAL	0		0	0	0	1	0	0	0	1	1	1	0	0	1	0	1	0	1	1	1	1	0	1	0	0	1	1	1	0	0	1	1	0	1	0	1	0	0	0	1	1	1	1	0	1	0
2B-hap2	11	W1092_SHAMROCK	8		1	0	0	1	1	1	0	0	0	1	0	0	1	0	1	1	0	0	0	0	0	0	1	1	1	0	0	1	1	1	NA	1	0	1	0	0	1	0	0	1	1	1	0	1	0
2B-hap2	12	W1122_ATOLL*	0		0	0	0	1	0	0	0	1	1	1	0	0	1	0	1	0	1	1	1	1	0	1	0	0	1	1	1	0	0	1	1	0	1	0	1	0	0	0	1	1	1	1	0	1	0
2B-hap2	13	W1126_ECLIPSE	2		0	0	0	1	0	0	0	1	1	1	0	0	1	0	1	0	1	1	1	1	0	1	0	0	1	1	1	0	0	1	1	0	1	0	1	0	0	0	1	1	1	1	0	1	0
2B-hap2	14	W1133_AGAMI	1		0	1	0	1	1	1	1	0	0	1	0	1	1	0	0	1	0	0	0	0	1	0	1	1	0	0	0	1	1	0	0	1	0	1	0	1	1	1	0	0	0	1	0	1	1
2B-hap2	15	W1149_WICKHAM	1		0	1	0	1	1	1	1	0	0	1	0	1	1	0	0	1	0	0	0	0	1	0	1	1	0	0	0	1	1	0	0	1	0	1	0	1	1	1	0	0	0	1	0	1	1
2B-hap2	16	W1153_GENGHIS	1		0	0	0	1	0	0	0	1	1	1	0	0	1	0	1	0	1	1	1	1	0	1	0	0	1	1	1	0	0	1	1	0	1	0	1	0	0	0	1	1	1	1	0	1	0
2B-hap2	17	W1161_DERWENT*	0		0	1	0	1	1	1	1	0	0	1	0	1	1	0	0	1	0	0	0	0	1	0	1	1	0	0	0	1	1	0	0	1	0	1	0	1	1	1	0	0	0	1	0	1	1
2B-hap2	18	W1169_MEXICO	0		0	1	0	1	1	1	1	0	0	1	0	1	1	0	0	1	0	0	0	0	1	0	1	1	0	0	0	1	1	0	0	1	0	1	0	1	1	1	0	0	0	1	0	1	1
2B-hap2	19	W1184_ARLINGTON	0		0	1	0	1	1	1	1	0	0	1	0	1	1	0	0	1	0	0	0	0	1	0	1	1	0	0	0	1	1	0	0	1	0	1	0	1	1	1	0	0	0	1	0	1	1
2B-hap2	20	W1195_VERDON	1		0	1	0	1	1	1	1	0	0	1	0	1	1	0	0	1	0	0	0	0	1	0	1	1	0	0	0	1	1	0	0	1	0	1	0	1	1	1	0	0	0	1	0	1	1
2B-hap2	21	W1197_DORIAL	0		1	0	0	1	0	0	0	1	1	0	1	0	0	1	1	0	1	1	1	1	0	1	0	0	1	1	1	0	0	1	1	0	1	0	1	0	0	0	1	1	1	0	1	0	0
2B-hap2	22	W1201_REYDON	0		0	0	0	1	0	0	0	1	1	1	0	0	1	0	1	0	1	1	1	1	0	1	0	0	1	1	1	0	0	1	1	0	1	0	1	0	0	0	1	1	1	1	0	1	0
2B-hap2	23	W1205_POTENT	0		0	1	0	1	1	1	1	0	0	1	0	1	1	0	0	1	0	0	0	0	1	0	1	1	0	0	0	1	1	0	0	1	0	1	0	1	1	1	0	0	0	1	0	1	1
2B-hap2	24	W1210_ORTON	0		0	0	0	1	0	0	0	1	1	1	0	0	1	0	1	0	1	1	1	1	0	1	0	0	1	1	1	0	0	1	1	0	1	0	1	0	0	0	1	1	1	1	0	1	0
2B-hap2	25	W1211_ODYSSEY	0		0	0	0	1	0	0	0	1	1	1	0	0	1	0	1	0	1	1	1	1	0	1	0	0	1	1	1	0	0	1	1	0	1	0	1	0	0	0	1	1	1	1	0	1	0
2B-hap2	26	W1213_EXSEPT	0		0	0	0	1	1	0	0	0	0	1	0	0	1	0	0	1	0	0	0	0	1	0	1	1	0	0	0	1	1	0	0	1	0	1	0	1	1	1	0	0	1	1	0	1	0
2B-hap2	27	W1251_HARROW	6		0	0	0	1	0	0	0	1	1	1	0	0	1	0	1	0	1	1	1	1	0	1	0	0	1	1	1	0	0	1	1	0	1	0	1	0	0	0	1	1	1	1	0	1	0
2B-hap2	28	W1259_WOBURN	0		0	0	0	1	0	0	0	1	1	1	0	0	1	0	1	0	1	1	1	1	0	1	0	0	1	1	1	0	0	1	1	0	1	0	1	0	0	0	1	1	1	1	0	1	0
2B-hap2	29	W1266_ACCESS	0		0	0	0	1	0	0	0	1	1	1	0	0	1	0	1	0	1	1	1	1	0	1	0	0	1	1	1	0	0	1	1	0	1	0	1	0	0	0	1	1	1	1	0	1	0
2B-hap2	30	W1267_ANGLO	0		0	1	1	0	1	1	1	0	0	1	0	1	1	0	0	1	0	0	0	0	1	0	1	1	0	0	0	1	1	0	0	1	0	1	0	1	1	1	0	0	0	1	0	1	1
2B-hap2	31	W1272_RAMPART	0		0	0	0	1	0	0	0	1	1	1	0	0	1	0	1	0	1	1	1	1	0	1	0	0	1	1	1	0	0	1	1	0	1	0	1	0	0	0	1	1	1	1	0	1	0
2B-hap2	32	W1276_ALCHEMIST	0		0	1	0	1	1	1	1	0	0	1	0	1	1	0	0	1	0	0	0	0	1	0	1	1	0	0	0	1	1	0	0	1	0	1	0	1	1	1	0	0	0	1	0	1	1
2B-hap2	33	W1280_A13_98	0		0	0	0	1	0	0	0	1	1	1	0	0	1	0	1	0	1	1	1	1	0	1	0	0	1	1	1	0	0	1	1	0	1	0	1	0	0	0	1	1	1	1	0	1	0
2B-hap2	34	W1282_SOLSTICE*	0		0	1	1	0	1	1	1	0	0	1	0	1	1	0	0	1	0	0	0	0	1	0	1	1	0	0	0	1	1	0	0	1	0	1	0	1	1	1	0	0	0	1	0	1	1
2B-hap2	35	W1295_SABRE*	0		0	1	0	1	1	1	1	0	0	1	0	1	1	0	0	1	0	0	0	0	1	0	1	1	0	0	0	1	1	0	0	1	0	1	0	1	1	1	0	0	0	1	0	1	1
2B-hap2	36	W1310_CAPNOR	0		0	0	0	1	0	1	1	0	1	1	0	0	1	0	0	1	0	0	0	0	1	0	1	1	0	0	0	1	1	0	0	1	0	1	0	1	1	1	0	0	0	1	0	1	1
2B-hap2	37	W1327_BRUNEL	1		0	1	0	1	1	1	1	0	0	1	0	1	1	0	0	1	0	0	0	0	1	0	1	1	0	0	0	1	1	0	0	1	0	1	0	1	1	1	0	0	0	1	0	1	1
2B-hap2	38	W1329_ZAKA	0		0	1	0	1	1	1	1	0	0	1	0	1	1	0	0	1	0	0	0	0	1	0	1	1	0	0	0	1	1	0	0	1	0	1	0	1	1	1	0	0	0	1	0	1	1
2B-hap2	39	W1502_BROMPTON	0		1	1	0	1	1	1	1	0	0	1	0	1	1	0	0	1	0	0	0	0	1	0	1	1	0	0	0	1	1	0	0	1	0	1	0	1	1	1	0	0	0	1	0	1	1
2B-hap2	40	W1070_CLAIRE	0		0	1	0	1	1	1	1	0	0	1	0	1	1	0	0	1	0	0	0	0	1	0	1	1	0	0	0	1	1	0	0	1	0	1	0	1	1	1	0	0	0	1	0	1	1
2B-hap2	41	W736_HEREWARD	0		0	1	0	1	1	1	1	0	0	1	0	1	1	0	0	1	0	0	0	0	1	0	1	1	0	0	0	1	1	0	0	1	0	1	0	1	1	1	0	0	0	1	0	1	1
2B-hap2	42	W858_RIALTO	3		0	1	0	1	1	1	1	0	0	1	0	1	1	0	0	1	0	0	0	0	1	0	1	1	0	0	0	1	1	0	0	1	0	1	0	1	1	1	0	0	0	1	0	1	1
2B-hap2	43	W1281_XI19	0		1	0	0	1	0	0	0	1	1	0	1	0	0	1	1	0	1	1	1	1	0	1	0	0	1	1	1	0	0	1	1	0	1	0	1	0	0	0	1	1	1	0	1	0	0
2B-hap2	44	W1335_SCORPION_25	0		1	0	0	1	0	0	0	1	1	0	1	0	0	1	1	0	1	1	1	1	0	1	0	0	1	1	1	0	0	1	1	0	1	0	1	0	0	0	1	1	1	0	1	0	0
2B-hap2	45	W1336_WARLOCK_24	0		1	0	0	1	0	0	0	1	1	0	1	0	0	1	1	0	1	1	1	1	0	1	0	0	1	1	1	0	0	1	1	0	1	0	1	0	0	0	1	1	1	0	1	0	0
2B-hap2	46	W1353_GOODWILL	0		0	0	0	1	0	0	0	1	1	1	0	0	1	0	1	0	1	1	1	1	0	1	0	0	1	1	1	0	0	1	1	0	1	0	1	0	0	0	1	1	1	1	0	1	0
2B-hap2	47	W1361_MALLET	0		0	0	0	1	0	0	0	1	1	1	0	0	1	0	0	1	0	0	0	0	1	0	1	1	0	0	0	1	1	0	0	1	0	1	0	1	1	1	0	0	0	1	0	1	1
2B-hap2	48	W1367_FIELDER	1		0	1	0	1	1	1	1	0	0	1	0	1	1	0	0	1	0	0	0	0	1	0	1	1	0	0	0	1	1	0	0	1	0	1	0	1	1	1	0	0	0	1	0	1	1
2B-hap2	49	W1376_EINSTEIN	0		0	0	0	1	0	0	0	1	1	1	0	0	1	0	1	0	1	1	1	1	0	1	0	0	1	1	1	0	0	1	1	0	1	0	1	0	0	0	1	1	1	1	0	1	0
2B-hap2	50	W1383_CHARDONNAY	1		0	1	0	1	1	1	1	0	0	1	0	1	1	0	0	1	0	0	0	0	1	0	1	1	0	0	0	1	1	0	0	1	0	1	0	1	1	1	0	0	0	1	0	1	1
2B-hap2	51	W1395_SENATOR	0		0	0	0	1	0	0	0	1	1	1	0	0	1	0	1	0	1	1	1	1	0	1	0	0	1	1	1	0	0	1	1	0	1	0	1	0	0	0	1	1	1	1	0	1	0
2B-hap2	52	W1407_AWARD	4		1	1	0	1	1	1	1	0	0	1	0	1	1	0	1	0	1	1	1	1	0	1	0	0	1	1	1	0	0	1	1	0	1	0	1	0	0	0	1	1	1	1	0	1	0
2B-hap2	53	W1409_MAYFAIR	0		0	0	0	1	0	1	1	0	1	1	0	0	1	0	0	1	0	0	0	0	1	0	1	1	0	0	0	1	1	0	0	1	0	1	0	1	1	1	0	0	0	1	0	1	1
2B-hap2	54	W1426_ISTABRAQ	0		0	1	0	1	1	1	1	0	0	1	0	1	1	0	0	1	0	0	0	0	1	0	1	1	0	0	0	1	1	0	0	1	0	1	0	1	1	1	0	0	0	1	0	1	1
2B-hap2	55	W1429_ALSACE	0		0	0	0	1	0	0	0	1	1	1	0	0	1	0	1	0	1	1	1	1	0	1	0	0	1	1	1	0	0	1	1	0	1	0	1	0	0	0	1	1	1	1	0	1	0
2B-hap2	56	W1441_MONUMENT	0		0	0	0	1	0	1	1	0	1	1	0	0	1	0	1	0	1	1	1	1	0	1	0	0	1	1	1	0	0	1	1	0	1	0	1	0	0	0	1	1	1	1	0	1	0
2B-hap2	57	W1442_GLADIATOR*	0		0	0	0	1	0	0	0	1	1	1	0	0	1	0	1	0	1	1	1	1	0	1	0	0	1	1	1	0	0	1	1	0	1	0	1	0	0	0	1	1	1	1	0	1	0
2B-hap2	58	W1443_HERITAGE	0		0	1	1	0	1	1	1	0	0	1	0	1	1	0	0	1	0	0	0	0	1	0	1	1	0	0	0	1	1	0	0	1	0	1	0	1	1	1	0	0	0	1	0	1	1
2B-hap2	59	W1444_M007	1		0	1	0	1	1	1	1	0	0	1	0	1	1	0	0	1	0	0	0	0	1	0	1	1	0	0	0	1	1	0	0	1	0	1	0	1	1	1	0	0	0	1	0	1	1
2B-hap2	60	W1447_BENTLEY	0		0	0	0	1	0	0	0	1	1	1	0	0	1	0	1	0	1	1	1	1	0	1	0	0	1	1	1	0	0	1	1	0	1	0	1	0	0	0	1	1	1	1	0	1	0
2B-hap2	61	W1456_RAGLAN	0		0	0	0	1	0	0	0	1	1	1	0	0	1	0	1	0	1	1	1	1	0	1	0	0	1	1	1	0	0	1	1	0	1	0	1	0	0	0	1	1	1	1	0	1	0
2B-hap2	62	W1467_MAGNITUDE	1		0	1	0	1	1	1	1	0	0	1	0	1	1	0	0	1	0	0	0	0	1	0	1	1	0	0	0	1	1	0	0	1	0	1	0	1	1	1	0	0	0	1	0	1	1
2B-hap2	63	W1468_DEFENDER	0		0	1	0	1	1	1	1	0	0	1	0	1	1	0	0	1	0	0	0	0	1	0	1	1	0	0	0	1	1	0	0	1	0	1	0	1	1	1	0	0	0	1	0	1	1
2B-hap2	64	W1477_ATLANTA	0		0	1	0	1	1	1	1	0	0	1	0	1	1	0	0	1	0	0	0	0	1	0	1	1	0	0	0	1	1	0	0	1	0	1	0	1	1	1	0	0	0	1	0	1	1
2B-hap2	65	W1482_GLASGOW	0		1	0	0	1	0	0	0	1	1	0	1	0	0	1	1	0	1	1	1	1	0	1	0	0	1	1	1	0	0	1	1	0	1	0	1	0	0	0	1	1	1	1	0	1	0
2B-hap2	66	W1489_ISIDOR	0		0	1	0	1	1	1	1	0	0	1	0	1	1	0	0	1	0	0	0	0	1	0	1	1	0	0	0	1	1	0	0	1	0	1	0	1	1	1	0	0	0	1	0	1	1
2B-hap2	67	W1511_CHESTER	0		0	1	0	1	1	1	1	0	0	1	0	1	1	0	0	1	0	0	0	0	1	0	1	1	0	0	0	1	1	0	0	1	0	1	0	1	1	1	0	0	0	1	0	1	1
2B-hap2	68	W1541_PIRANHA	0		0	1	0	1	1	1	1	0	0	1	0	1	1	0	0	1	0	0	0	0	1	0	1	1	0	0	0	1	1	0	0	1	0	1	0	1	1	1	0	0	0	1	0	1	1
2B-hap2	69	W1545_ZEBEDEE	0		0	0	0	1	0	0	0	1	1	1	0	0	1	0	1	0	1	1	1	1	0	1	0	0	1	1	1	0	0	1	1	0	1	0	1	0	0	0	1	1	1	1	0	1	0
2B-hap2	70	W1556_HOURRA	0		0	0	0	1	0	0	0	1	1	1	0	0	1	0	1	0	1	1	1	1	0	1	0	0	1	1	1	0	0	1	1	0	1	0	1	0	0	0	1	1	1	1	0	1	0
2B-hap2	71	W1578_KIPLING	0		1	1	0	1	1	1	1	0	0	1	0	1	1	0	0	1	0	0	0	0	1	0	1	1	0	0	0	1	1	0	0	1	0	1	0	1	1	1	0	0	0	1	0	1	1
2B-hap2	72	W1625_BENEDICT	6		0	0	0	1	1	1	0	0	0	1	0	0	1	0	1	1	0	0	0	0	0	0	1	1	1	0	0	1	1	1	NA	1	0	1	0	0	1	0	0	1	1	1	0	1	0
2B-hap2	73	W1652_HUMBER	0		0	1	1	0	1	1	1	0	0	1	0	1	1	0	0	1	0	0	0	0	1	0	1	1	0	0	0	1	1	0	0	1	0	1	0	1	1	1	0	0	0	1	0	1	1
2B-hap2	74	W1714_ORATOR	0		0	1	0	1	1	1	1	0	0	1	0	1	1	0	0	1	0	0	0	0	1	0	1	1	0	0	0	1	1	0	0	1	0	1	0	1	1	1	0	0	0	1	0	1	1
2B-hap2	75	W1724_EMERALD	0		0	0	0	1	0	0	0	1	1	0	1	0	1	1	1	0	1	1	1	1	0	1	0	0	1	1	1	0	0	1	1	0	1	0	1	0	0	0	1	1	1	1	0	1	0
2B-hap2	76	W1725_DUXFORD	0		1	0	0	1	0	0	0	1	1	0	1	0	0	1	1	0	1	1	1	1	0	1	0	0	1	1	1	0	0	1	1	0	1	0	1	0	0	0	1	1	1	0	1	0	0
2B-hap2	77	W1726_LIMERICK	0		1	0	0	1	0	0	0	1	1	0	1	0	0	1	1	0	1	1	1	1	0	1	0	0	1	1	1	0	0	1	1	0	1	0	1	0	0	0	1	1	1	0	1	0	0
2B-hap2	78	W1746_WALPOLE	0		1	0	0	1	0	0	0	1	1	0	1	0	0	1	1	0	1	1	1	1	0	1	0	0	1	1	1	0	0	1	1	0	1	0	1	0	0	0	1	1	1	0	1	0	0
2B-hap2	79	W1753_BATSMAN	0		0	0	0	1	0	0	0	1	1	1	0	0	1	0	1	0	1	1	1	1	0	1	0	0	1	1	1	0	0	1	1	0	1	0	1	0	0	0	1	1	1	1	0	1	0
2B-hap2	80	W1756_LANGDALE	0		0	0	0	1	0	0	0	1	1	1	0	0	1	0	1	0	1	1	1	1	0	1	0	0	1	1	1	0	0	1	1	0	1	0	1	0	0	0	1	1	1	1	0	1	0
2B-hap2	81	W1766_GALLANT	0		1	0	0	1	0	0	0	1	1	0	1	0	0	1	1	0	1	1	1	1	0	1	0	0	1	1	1	0	0	1	1	0	1	0	1	0	0	0	1	1	1	0	1	0	0
2B-hap2	82	W1769_SHOGUN	0		0	0	0	1	0	0	0	1	1	1	0	0	1	0	0	1	0	0	0	0	1	0	1	1	0	0	0	1	1	0	0	1	0	1	0	1	1	1	0	0	0	1	0	1	1
2B-hap2	83	W1779_CELEBRATION	0		0	1	0	1	1	1	1	0	0	1	0	1	1	0	0	1	0	0	0	0	1	0	1	1	0	0	0	1	1	0	0	1	0	1	0	1	1	1	0	0	0	1	0	1	1
2B-hap2	84	W1795_BANTAM*	3		0	0	0	1	0	0	0	1	1	NA	NA	0	1	NA	1	0	1	1	1	1	0	1	0	0	1	1	1	0	0	1	1	0	1	0	1	0	0	0	1	1	1	1	0	1	0
2B-hap2	85	W18_MARIS_RANGER	0		0	0	0	1	0	1	1	0	1	1	0	0	1	0	0	1	0	0	0	0	1	0	1	1	0	0	0	1	1	0	0	1	0	1	0	1	1	1	0	0	0	1	0	1	1
2B-hap2	86	W1801_PANORAMA	0		0	1	1	0	1	1	1	0	0	1	0	1	1	0	0	1	0	0	0	0	1	0	1	1	0	0	0	1	1	0	0	1	0	1	0	1	1	1	0	0	0	1	0	1	1
2B-hap2	87	W1825_TYRELL	0		0	0	0	1	0	0	0	1	1	1	0	0	1	0	1	0	1	1	1	1	0	1	0	0	1	1	1	0	0	1	1	0	1	0	1	0	0	0	1	1	1	1	0	1	0
2B-hap2	88	W1827_CHEVRON**	0		0	0	0	1	0	0	0	1	1	1	0	0	1	0	1	0	1	1	1	1	0	1	0	0	1	1	1	0	0	1	1	0	1	0	1	0	0	0	1	1	1	1	0	1	0
2B-hap2	89	W1853_INVICTA	0		0	0	0	1	0	0	0	1	1	1	0	0	1	0	1	0	1	1	1	1	0	1	0	0	1	1	1	0	0	1	1	0	1	0	1	0	0	0	1	1	1	1	0	1	0
2B-hap2	90	W1871_STALWART	0		0	0	0	1	0	0	0	1	1	1	0	0	1	0	0	1	0	0	0	0	1	0	1	1	0	0	0	1	1	0	0	1	0	1	0	1	1	1	0	0	0	1	0	1	1
2B-hap2	91	W1904_RAINBOW*	3		1	1	0	1	1	1	1	0	0	1	0	1	1	0	1	0	1	1	1	1	0	1	0	0	1	1	1	0	0	1	1	0	1	0	1	0	0	0	1	1	1	1	0	1	0
2B-hap2	92	W1909_KWS_GYMNAST	1		0	1	0	1	1	1	1	0	0	1	0	1	1	0	0	1	0	0	0	0	1	0	1	1	0	0	0	1	1	0	0	1	0	1	0	1	1	1	0	0	0	1	0	1	1
2B-hap2	93	W192_DURIN	0		0	0	0	1	0	0	0	1	1	1	0	0	1	0	1	0	1	1	1	1	0	1	0	0	1	1	1	0	0	1	1	0	1	0	1	0	0	0	1	1	1	1	0	1	0
2B-hap2	94	W1954_TUXEDO	0		0	0	0	1	0	0	0	1	1	1	0	0	1	0	1	0	1	1	1	1	0	1	0	0	1	1	1	0	0	1	1	0	1	0	1	0	0	0	1	1	1	1	0	1	0
2B-hap2	95	W235_ARGENT	0		0	0	0	1	0	1	1	0	1	1	0	0	1	0	0	1	0	0	0	0	1	0	1	1	0	0	0	1	1	0	0	1	0	1	0	1	1	1	0	0	0	1	0	1	1
2B-hap2	96	W270_WIZARD	0		0	0	0	1	0	0	0	1	1	1	0	0	1	0	1	0	1	1	1	1	0	1	0	0	1	1	1	0	0	1	1	0	1	0	1	0	0	0	1	1	1	1	0	1	0
2B-hap2	97	W271_IONA	1		0	0	0	1	0	1	1	0	1	1	0	0	1	0	0	1	0	0	0	0	1	0	1	1	0	0	0	1	1	0	0	1	0	1	0	1	1	1	0	0	0	1	0	1	1
2B-hap2	98	W272_SENTRY	0		0	0	0	1	0	1	1	0	1	1	0	0	1	0	0	1	0	0	0	0	1	0	1	1	0	0	0	1	1	0	0	1	0	1	0	1	1	1	0	0	0	1	0	1	1
2B-hap2	99	W273_VILLEIN	1		0	0	0	1	0	0	0	1	1	1	0	0	1	0	1	0	1	1	1	1	0	1	0	0	1	1	1	0	0	1	1	0	1	0	1	0	0	0	1	1	1	1	0	1	0
2B-hap2	100	W274_BOUNTY	0		0	0	0	1	0	1	1	0	1	1	0	0	1	0	0	1	0	0	0	0	1	0	1	1	0	0	0	1	1	0	0	1	0	1	0	1	1	1	0	0	0	1	0	1	1
2B-hap2	101	W286_HERALD	0		0	0	0	1	0	1	1	0	1	1	0	0	1	0	0	1	0	0	0	0	1	0	1	1	0	0	0	1	1	0	0	1	0	1	0	1	1	1	0	0	0	1	0	1	1
2B-hap2	102	W287_AVALON	2		0	0	0	1	0	0	0	1	1	1	0	0	NA	0	1	0	1	1	1	1	0	1	0	0	1	1	1	0	0	1	1	0	1	0	1	0	0	0	1	1	1	1	0	1	0
2B-hap2	103	W288_MAESTRO	0		0	0	0	1	0	0	0	1	1	1	0	0	1	0	1	0	1	1	1	1	0	1	0	0	1	1	1	0	0	1	1	0	1	0	1	0	0	0	1	1	1	1	0	1	0
2B-hap2	104	W289_SHIRE	0		0	0	0	1	0	1	1	0	1	1	0	0	1	0	1	0	1	1	1	1	0	1	0	0	1	1	1	0	0	1	1	0	1	0	1	0	0	0	1	1	1	1	0	1	0
2B-hap2	105	W291_HEDGEHOG	0		0	1	0	1	1	1	1	0	0	1	0	1	1	0	0	1	0	0	0	0	1	0	1	1	0	0	0	1	1	0	0	1	0	1	0	1	1	1	0	0	0	1	0	1	1
2B-hap2	106	W319_MARIS_WIDGEON	0		0	0	0	1	0	1	1	0	1	1	0	0	1	0	0	1	0	0	0	0	1	0	1	1	0	0	0	1	1	0	0	1	0	1	0	1	1	1	0	0	0	1	0	1	1
2B-hap2	107	W364_LONGBOW	0		0	0	0	1	0	0	0	1	1	1	0	0	1	0	1	0	1	1	1	1	0	1	0	0	1	1	1	0	0	1	1	0	1	0	1	0	0	0	1	1	1	1	0	1	0
2B-hap2	108	W39_MARIS_SETTLER	0		0	0	0	1	0	1	1	0	1	1	0	0	1	0	0	1	0	0	0	0	1	0	1	1	0	0	0	1	1	0	0	1	0	1	0	1	1	1	0	0	0	1	0	1	1
2B-hap2	109	W43_MARIS_ENVOY	0		0	0	0	1	0	1	1	0	1	1	0	0	1	0	0	1	0	0	0	0	1	0	1	1	0	0	0	1	1	0	0	1	0	1	0	1	1	1	0	0	0	1	0	1	1
2B-hap2	110	W440_GALAHAD	0		0	1	0	1	1	1	1	0	0	1	0	1	1	0	0	1	0	0	0	0	1	0	1	1	0	0	0	1	1	0	0	1	0	1	0	1	1	1	0	0	0	1	0	1	1
2B-hap2	111	W464_FRONTIER	1		1	0	0	1	0	0	0	1	1	0	1	0	0	1	1	0	1	1	1	1	0	1	0	0	1	1	1	0	0	1	1	0	1	0	1	0	0	0	1	1	1	0	1	0	0
2B-hap2	112	W479_AMBASSADOR	0		0	0	0	1	0	0	0	1	1	1	0	0	1	0	1	0	1	1	1	1	0	1	0	0	1	1	1	0	0	1	1	0	1	0	1	0	0	0	1	1	1	1	0	1	0
2B-hap2	113	W486_MOULIN	0		0	0	0	1	0	0	0	1	1	1	0	0	1	0	1	0	1	1	1	1	0	1	0	0	1	1	1	0	0	1	1	0	1	0	1	0	0	0	1	1	1	1	0	1	0
2B-hap2	114	W607_APOLLO	0		1	1	0	1	1	1	1	0	0	1	0	1	1	0	0	1	0	0	0	0	1	0	1	1	0	0	0	1	1	0	0	1	0	1	0	1	1	1	0	0	0	1	0	1	1
2B-hap2	115	W635_MANDATE	2		0	0	0	1	0	0	0	1	1	1	0	0	1	0	1	0	1	1	1	1	0	1	0	0	1	1	1	0	0	1	1	0	1	0	1	0	0	0	1	1	1	1	0	1	0
2B-hap2	116	W65_MARIS_PLOUGHMAN	1		0	0	0	1	0	1	1	0	1	1	0	0	1	0	0	1	0	0	0	0	1	0	1	1	0	0	0	1	1	0	0	1	0	1	0	1	1	1	0	0	0	1	0	1	1
2B-hap2	117	W67_MARIS_TEMPLAR	0		0	0	0	1	0	1	1	0	1	1	0	0	1	0	0	1	0	0	0	0	1	0	1	1	0	0	0	1	1	0	0	1	0	1	0	1	1	1	0	0	0	1	0	1	1
2B-hap2	118	W670_APOSTLE	0		0	0	0	1	0	0	0	1	1	1	0	0	1	0	1	0	1	1	1	1	0	1	0	0	1	1	1	0	0	1	1	0	1	0	1	0	0	0	1	1	1	1	0	1	0
2B-hap2	119	W672_FRESCO	0		0	0	0	1	0	0	0	1	1	1	0	0	1	0	1	0	1	1	1	1	0	1	0	0	1	1	1	0	0	1	1	0	1	0	1	0	0	0	1	1	1	1	0	1	0
2B-hap2	120	W692_BEAVER	0		0	1	0	1	1	1	1	0	0	1	0	1	1	0	0	1	0	0	0	0	1	0	1	1	0	0	0	1	1	0	0	1	0	1	0	1	1	1	0	0	0	1	0	1	1
2B-hap2	121	W694_HAVEN	0		0	0	0	1	0	0	0	1	1	1	0	0	1	0	1	0	1	1	1	1	0	1	0	0	1	1	1	0	0	1	1	0	1	0	1	0	0	0	1	1	1	1	0	1	0
2B-hap2	122	W776_WASP	0		0	1	0	1	1	1	1	0	0	1	0	1	1	0	0	1	0	0	0	0	1	0	1	1	0	0	0	1	1	0	0	1	0	1	0	1	1	1	0	0	0	1	0	1	1
2B-hap2	123	W828_HUNTER	0		0	0	0	1	0	0	0	1	1	1	0	0	1	0	1	0	1	1	1	1	0	1	0	0	1	1	1	0	0	1	1	0	1	0	1	0	0	0	1	1	1	1	0	1	0
2B-hap2	124	W829_VERITAS	0		0	0	0	1	0	0	0	1	1	1	0	0	1	0	1	0	1	1	1	1	0	1	0	0	1	1	1	0	0	1	1	0	1	0	1	0	0	0	1	1	1	1	0	1	0
2B-hap2	125	W847_FLAME	0		0	0	0	1	1	0	0	0	0	1	0	0	1	0	0	1	0	0	0	0	1	0	1	1	0	0	0	1	1	0	0	1	0	1	0	1	1	1	0	0	1	1	0	1	0
2B-hap2	126	W859_ANDANTE	0		0	0	0	1	0	0	0	1	1	1	0	0	1	0	1	0	1	1	1	1	0	1	0	0	1	1	1	0	0	1	1	0	1	0	1	0	0	0	1	1	1	1	0	1	0
2B-hap2	127	W878_BEAUFORT	0		0	0	0	1	0	0	0	1	1	1	0	0	1	0	1	0	1	1	1	1	0	1	0	0	1	1	1	0	0	1	1	0	1	0	1	0	0	0	1	1	1	1	0	1	0
2B-hap2	128	W881_ENCORE	0		0	0	0	1	0	0	0	1	1	1	0	0	1	0	1	0	1	1	1	1	0	1	0	0	1	1	1	0	0	1	1	0	1	0	1	0	0	0	1	1	1	1	0	1	0
2B-hap2	129	W933_RALEIGH	0		0	0	0	1	0	0	0	1	1	1	0	0	1	0	1	0	1	1	1	1	0	1	0	0	1	1	1	0	0	1	1	0	1	0	1	0	0	0	1	1	1	1	0	1	0
2B-hap2	130	W934_DRAKE	5		0	0	0	1	0	0	0	1	1	1	0	0	1	0	1	0	1	1	1	1	0	1	0	0	1	1	1	0	0	1	1	0	1	0	1	0	0	0	1	1	1	1	0	1	0
2B-hap2	131	W938_SHANNON	0		0	0	0	1	0	0	0	1	1	1	0	0	1	0	1	0	1	1	1	1	0	1	0	0	1	1	1	0	0	1	1	0	1	0	1	0	0	0	1	1	1	1	0	1	0
2B-hap2	132	W939_CHARGER	0		0	1	0	1	1	1	1	0	0	1	0	1	1	0	0	1	0	0	0	0	1	0	1	1	0	0	0	1	1	0	0	1	0	1	0	1	1	1	0	0	0	1	0	1	1
2B-hap2	133	W940_CLOVE	0		0	0	0	1	0	0	0	1	1	1	0	0	1	0	1	0	1	1	1	1	0	1	0	0	1	1	1	0	0	1	1	0	1	0	1	0	0	0	1	1	1	1	0	1	0
2B-hap2	134	W942_NEWHAVEN	0		0	0	0	1	0	0	0	1	1	1	0	0	1	0	1	0	1	1	1	1	0	1	0	0	1	1	1	0	0	1	1	0	1	0	1	0	0	0	1	1	1	1	0	1	0
2B-hap2	135	W943_GALATEA	0		0	1	0	1	1	1	1	0	0	1	0	1	1	0	0	1	0	0	0	0	1	0	1	1	0	0	0	1	1	0	0	1	0	1	0	1	1	1	0	0	0	1	0	1	1
2B-hap2	136	W970_IMPALA	0		0	0	0	1	0	0	0	1	1	1	0	0	1	0	1	0	1	1	1	1	0	1	0	0	1	1	1	0	0	1	1	0	1	0	1	0	0	0	1	1	1	1	0	1	0
2B-hap2	137	W972_ACCLAIM	0		0	1	0	1	1	1	1	0	0	1	0	1	1	0	0	1	0	0	0	0	1	0	1	1	0	0	0	1	1	0	0	1	0	1	0	1	1	1	0	0	0	1	0	1	1
2B-hap2	138	W992_HOLSTER	13		0	0	0	1	0	0	0	1	1	1	0	0	1	0	1	0	1	1	1	1	0	1	0	0	1	1	1	0	0	1	1	0	1	0	1	0	0	0	1	1	1	1	0	1	0
2B-hap3	1	W1035_MAVERICK	1		0	1	0	1	1	1	1	0	0	1	0	1	1	0	1	0	1	1	1	1	0	1	0	0	1	1	1	0	0	1	1	0	1	0	1	0	0	0	1	1	1	1	0	1	0
2B-hap3	2	W1108_DATUM	0		0	0	0	1	0	0	0	1	1	1	0	0	1	0	1	0	1	1	1	1	0	1	0	0	1	1	1	0	0	1	1	0	1	0	1	0	0	0	1	1	1	1	0	1	0
2B-hap3	3	W111_ATOU	0		0	1	0	1	1	1	1	0	0	1	0	1	1	0	0	1	0	0	0	0	1	0	1	1	0	0	0	1	1	0	0	1	0	1	0	1	1	1	0	0	0	1	0	1	1
2B-hap3	4	W1152_EXPLOSIV	3		0	0	0	1	0	0	0	1	1	1	0	0	1	0	1	0	1	1	1	1	0	1	0	0	1	1	1	0	0	1	1	0	1	0	1	0	0	0	1	1	1	1	0	1	0
2B-hap3	5	W1196_ELECTRON	3		0	0	0	1	0	1	1	0	1	1	0	0	1	0	0	1	0	0	0	0	1	0	1	1	0	0	0	1	1	0	0	1	0	1	0	1	1	1	0	0	0	1	0	1	1
2B-hap3	6	W1235_EPOCH	0		0	0	0	1	0	0	0	1	1	1	0	0	1	0	1	0	1	1	1	1	0	1	0	0	1	1	1	0	0	1	1	0	1	0	1	0	0	0	1	1	1	1	0	1	0
2B-hap3	7	W1270_COMET	0		1	0	0	1	0	0	0	1	1	0	1	0	0	1	1	0	1	1	1	1	0	1	0	0	1	1	1	0	0	1	1	0	1	0	1	0	0	0	1	1	1	0	1	0	0
2B-hap3	8	W1277_FRELON	1		0	0	0	1	0	0	0	1	1	1	0	0	1	0	1	0	1	1	1	1	0	1	0	0	1	1	1	0	0	1	1	0	1	0	1	0	0	0	1	1	1	1	0	1	0
2B-hap3	9	W1564_ALCHEMY	5		0	1	0	1	1	1	1	0	0	1	0	1	1	0	0	1	0	0	0	0	1	0	1	1	0	0	0	1	1	0	0	1	0	1	0	1	1	1	0	0	0	1	0	1	1
2B-hap3	10	W1330_ROBIGUS	0		1	0	0	1	0	0	0	1	1	0	1	0	0	1	1	0	1	1	1	1	0	1	0	0	1	1	1	0	0	1	1	0	1	0	1	0	0	0	1	1	1	1	0	1	0
2B-hap3	11	W1332_CONVOY	0		0	1	1	0	1	1	1	0	0	1	0	1	1	0	0	1	0	0	0	0	1	0	1	1	0	0	0	1	1	0	0	1	0	1	0	1	1	1	0	0	0	1	0	1	1
2B-hap3	12	W1343_CARLTON	1		1	1	0	1	1	1	1	0	0	1	0	1	1	0	0	1	0	0	0	0	1	0	1	1	0	0	0	1	1	0	0	1	0	1	0	1	1	1	0	0	0	1	0	1	1
2B-hap3	13	W1449_WELFORD	0		1	1	0	1	1	1	1	0	0	1	0	1	1	0	0	1	0	0	0	0	1	0	1	1	0	0	0	1	1	0	0	1	0	1	0	1	1	1	0	0	0	1	0	1	1
2B-hap3	14	W1462_AMBROSIA	0		0	1	0	1	1	1	1	0	0	1	0	1	1	0	0	1	0	0	0	0	1	0	1	1	0	0	0	1	1	0	0	1	0	1	0	1	1	1	0	0	0	1	0	1	1
2B-hap3	15	W1512_EXETER	0		0	0	0	1	0	0	0	1	1	1	0	0	1	0	1	0	1	1	1	1	0	1	0	0	1	1	1	0	0	1	1	0	1	0	1	0	0	0	1	1	1	1	0	1	0
2B-hap3	16	W1550_DOVER	0		0	0	0	1	0	0	0	1	1	1	0	0	1	0	1	0	1	1	1	1	0	1	0	0	1	1	1	0	0	1	1	0	1	0	1	0	0	0	1	1	1	1	0	1	0
2B-hap3	17	W1606_OCHRE	7		0	1	0	1	1	1	1	0	0	1	0	1	1	0	0	1	0	0	0	0	1	0	1	1	0	0	0	1	1	0	0	1	0	1	0	1	1	1	0	0	0	1	0	1	1
2B-hap3	18	W1658_OAKLEY	0		1	0	0	1	0	0	0	1	1	0	1	0	0	1	1	0	1	1	1	1	0	1	0	0	1	1	1	0	0	1	1	0	1	0	1	0	0	0	1	1	1	1	0	1	0
2B-hap3	19	W1677_ROCKY*	0		1	0	0	1	0	0	0	1	1	0	1	0	0	1	1	0	1	1	1	1	0	1	0	0	1	1	1	0	0	1	1	0	1	0	1	0	0	0	1	1	1	1	0	1	0
2B-hap3	20	W1727_MONTY	0		1	0	0	1	0	0	0	1	1	0	1	0	0	1	1	0	1	1	1	1	0	1	0	0	1	1	1	0	0	1	1	0	1	0	1	0	0	0	1	1	1	1	0	1	0
2B-hap3	21	W1728_ZANATAN	0		0	1	0	1	1	1	1	0	0	1	0	1	1	0	0	1	0	0	0	0	1	0	1	1	0	0	0	1	1	0	0	1	0	1	0	1	1	1	0	0	0	1	0	1	1
2B-hap3	22	W1787_SCOUT	0		1	0	0	1	0	0	0	1	1	0	1	0	0	1	1	0	1	1	1	1	0	1	0	0	1	1	1	0	0	1	1	0	1	0	1	0	0	0	1	1	1	1	0	1	0
2B-hap3	23	W1789_QPLUS	0		1	0	0	1	0	0	0	1	1	0	1	0	0	1	1	0	1	1	1	1	0	1	0	0	1	1	1	0	0	1	1	0	1	0	1	0	0	0	1	1	1	1	0	1	0
2B-hap3	24	W179_HOBBIT	0		0	0	0	1	0	0	0	1	1	1	0	0	1	0	1	0	1	1	1	1	0	1	0	0	1	1	1	0	0	1	1	0	1	0	1	0	0	0	1	1	1	1	0	1	0
2B-hap3	25	W1790_LEAR	0		1	0	0	1	0	0	0	1	1	0	1	0	0	1	1	0	1	1	1	1	0	1	0	0	1	1	1	0	0	1	1	0	1	0	1	0	0	0	1	1	1	1	0	1	0
2B-hap3	26	W1798_CASSIUS	0		0	0	0	1	0	0	0	1	1	1	0	0	1	0	1	0	1	1	1	1	0	1	0	0	1	1	1	0	0	1	1	0	1	0	1	0	0	0	1	1	1	1	0	1	0
2B-hap3	27	W1830_ROCHFORT	1		0	0	0	1	0	0	0	1	1	1	0	0	1	0	1	0	1	1	1	1	0	1	0	0	1	1	1	0	0	1	1	0	1	0	1	0	0	0	1	1	1	1	0	1	0
2B-hap3	28	W1865_WARRIOR**	0		1	0	0	1	0	0	0	1	1	0	1	0	0	1	1	0	1	1	1	1	0	1	0	0	1	1	1	0	0	1	1	0	1	0	1	0	0	0	1	1	1	1	0	1	0
2B-hap3	29	W1882_HORIZON	0		1	0	0	1	0	0	0	1	1	0	1	0	0	1	1	0	1	1	1	1	0	1	0	0	1	1	1	0	0	1	1	0	1	0	1	0	0	0	1	1	1	0	1	0	0
2B-hap3	30	W1885_BELUGA	0		0	1	0	1	1	1	1	0	0	1	0	1	1	0	0	1	0	0	0	0	1	0	1	1	0	0	0	1	1	0	0	1	0	1	0	1	1	1	0	0	0	1	0	1	1
2B-hap3	31	W1895_DENMAN	0		1	0	0	1	0	0	0	1	1	0	1	0	0	1	1	0	1	1	1	1	0	1	0	0	1	1	1	0	0	1	1	0	1	0	1	0	0	0	1	1	1	1	0	1	0
2B-hap3	32	W1907_KWS_PODIUM	0		1	0	0	1	0	0	0	1	1	0	1	0	0	1	1	0	1	1	1	1	0	1	0	0	1	1	1	0	0	1	1	0	1	0	1	0	0	0	1	1	1	0	1	0	0
2B-hap3	33	W1911_KWS_TARGET	0		1	0	0	1	0	0	0	1	1	0	1	0	0	1	1	0	1	1	1	1	0	1	0	0	1	1	1	0	0	1	1	0	1	0	1	0	0	0	1	1	1	1	0	1	0
2B-hap3	34	W1916_KWS_SANTIAGO	1		0	0	0	1	0	0	0	1	1	0	1	0	1	1	1	0	1	1	1	1	0	1	0	0	1	1	1	0	0	1	1	0	1	0	1	0	0	0	1	1	1	1	0	1	0
2B-hap3	35	W1940_GRAVITAS	0		1	0	0	1	0	0	0	1	1	0	1	0	0	1	1	0	1	1	1	1	0	1	0	0	1	1	1	0	0	1	1	0	1	0	1	0	0	0	1	1	1	1	0	1	0
2B-hap3	36	W1943_LAZARUS	1		0	0	0	1	0	0	0	1	1	1	0	0	1	0	1	0	1	1	1	1	0	1	0	NA	1	1	1	0	0	1	1	0	1	0	1	0	0	0	1	1	1	1	0	1	0
2B-hap3	37	W1947_SHELDON	0		1	0	0	1	0	0	0	1	1	0	1	0	0	1	1	0	1	1	1	1	0	1	0	0	1	1	1	0	0	1	1	0	1	0	1	0	0	0	1	1	1	1	0	1	0
2B-hap3	38	W205_KADOR	0		1	1	1	0	1	1	1	0	0	1	0	1	1	0	0	1	0	0	0	0	1	0	1	1	0	0	0	1	1	0	0	1	0	1	0	1	1	1	0	0	0	1	0	1	1
2B-hap3	39	W311_ABELE	0		1	1	1	0	1	1	1	0	0	1	0	1	1	0	0	1	0	0	0	0	1	0	1	1	0	0	0	1	1	0	0	1	0	1	0	1	1	1	0	0	0	1	0	1	1
2B-hap3	40	W321_NORMAN	0		0	0	0	1	0	0	0	1	1	1	0	0	1	0	1	0	1	1	1	1	0	1	0	0	1	1	1	0	0	1	1	0	1	0	1	0	0	0	1	1	1	1	0	1	0
2B-hap3	41	W325_RAPIER	2		0	0	0	1	0	0	0	1	1	1	0	0	1	0	1	0	1	1	1	1	0	1	0	0	1	1	1	0	0	1	1	0	1	0	1	0	0	0	1	1	1	1	0	1	0
2B-hap3	42	W328_DISPONENT	0		1	1	0	1	1	1	1	0	0	1	0	1	1	0	0	1	0	0	0	0	1	0	1	1	0	0	0	1	1	0	0	1	0	1	0	1	1	1	0	0	1	1	0	1	0
2B-hap3	43	W389_STETSON	0		1	0	0	1	0	0	0	1	1	0	1	0	0	1	1	0	1	1	1	1	0	1	0	0	1	1	1	0	0	1	1	0	1	0	1	0	0	0	1	1	1	0	1	0	0
2B-hap3	44	W41_MARIS_BEACON	0		1	1	1	0	1	1	1	0	0	1	0	1	1	0	0	1	0	0	0	0	1	0	1	1	0	0	0	1	1	0	0	1	0	1	0	1	1	1	0	0	0	1	0	1	1
2B-hap3	45	W42_MARIS_NIMROD	0		1	1	1	0	1	1	1	0	0	1	0	1	1	0	0	1	0	0	0	0	1	0	1	1	0	0	0	1	1	0	0	1	0	1	0	1	1	1	0	0	0	1	0	1	1
2B-hap3	46	W438_MITHRAS	0		1	1	1	0	1	1	1	0	0	1	0	1	1	0	0	1	0	0	0	0	1	0	1	1	0	0	0	1	1	0	0	1	0	1	0	1	1	1	0	0	0	1	0	1	1
2B-hap3	47	W439_AVOCET	0		0	0	0	1	0	0	0	1	1	1	0	0	1	0	1	0	1	1	1	1	0	1	0	0	1	1	1	0	0	1	1	0	1	0	1	0	0	0	1	1	1	1	0	1	0
2B-hap3	48	W590_CINNABAR	0		0	1	0	1	1	1	1	0	0	1	0	1	1	0	0	1	0	0	0	0	1	0	1	1	0	0	0	1	1	0	0	1	0	1	0	1	1	1	0	0	0	1	0	1	1
2B-hap3	49	W591_HORNET	2		0	1	0	1	1	1	1	0	0	1	0	1	1	0	0	1	0	0	0	0	1	0	1	1	0	0	0	1	1	0	0	1	0	1	0	1	1	1	0	0	0	1	0	1	1
2B-hap3	50	W682_URBAN	3		1	0	0	1	0	0	0	1	1	0	NA	0	0	NA	1	0	1	1	1	1	0	1	0	0	1	1	1	0	0	1	1	0	1	0	1	0	0	0	1	1	1	0	1	0	0
2B-hap3	51	W707_AXIAL	1		0	0	1	0	0	1	1	0	1	1	0	0	1	0	0	1	0	0	0	0	1	0	1	1	0	0	0	1	1	0	0	1	0	1	0	1	1	1	0	0	0	1	0	1	1
2B-hap3	52	W728_TALON	3		1	1	0	1	1	1	1	0	0	1	0	1	1	0	1	0	1	1	1	1	0	1	0	0	1	1	1	0	0	1	1	0	1	0	1	0	0	0	1	1	1	1	0	1	0
2B-hap3	53	W732_DEAN	0		0	0	0	1	0	0	0	1	1	1	0	0	1	0	1	0	1	1	1	1	0	1	0	0	1	1	1	0	0	1	1	0	1	0	1	0	0	0	1	1	1	1	0	1	0
2B-hap3	54	W759_ADMIRAL	0		0	1	0	1	1	1	1	0	0	1	0	1	1	0	0	1	0	0	0	0	1	0	1	1	0	0	0	1	1	0	0	1	0	1	0	1	1	1	0	0	0	1	0	1	1
2B-hap3	55	W811_FENDA	0		0	0	0	1	0	1	1	0	1	1	0	0	1	0	0	1	0	0	0	0	1	0	1	1	0	0	0	1	1	0	0	1	0	1	0	1	1	1	0	0	0	1	0	1	1
2B-hap3	56	W827_RENOWN	0		0	1	0	1	1	1	1	0	0	1	0	1	1	0	0	1	0	0	0	0	1	0	1	1	0	0	0	1	1	0	0	1	0	1	0	1	1	1	0	0	0	1	0	1	1
2B-hap3	57	W848_WOODSTOCK	0		1	1	0	1	1	1	1	0	0	1	0	1	1	0	0	1	0	0	0	0	1	0	1	1	0	0	0	1	1	0	0	1	0	1	0	1	1	1	0	0	0	1	0	1	1
2B-hap3	58	W862_ATLA	0		0	0	0	1	0	0	0	1	1	1	0	0	1	0	1	0	1	1	1	1	0	1	0	0	1	1	1	0	0	1	1	0	1	0	1	0	0	0	1	1	1	1	0	1	0
2B-hap3	59	W931_CAXTON	0		0	0	0	1	0	1	1	0	1	1	0	0	1	0	0	1	0	0	0	0	1	0	1	1	0	0	0	1	1	0	0	1	0	1	0	1	1	1	0	0	0	1	0	1	1
2B-hap3	60	W954_CROFTER	0		0	0	0	1	0	0	0	1	1	1	0	0	1	0	1	0	1	1	1	1	0	1	0	0	1	1	1	0	0	1	1	0	1	0	1	0	0	0	1	1	1	1	0	1	0
2B-hap3	61	W966_RUBENS	4		0	0	1	0	0	0	0	1	1	0	1	0	1	1	0	1	0	0	0	0	1	0	1	1	1	0	0	1	1	0	0	1	0	1	0	1	1	1	0	0	0	1	0	1	1
2B-hap3	62	W994_WARRIOR	354		0	1	NA	NA	1	1	1	0	NA	1	0	NA	1	0	0	NA	0	NA	0	0	1	0	1	1	0	0	0	1	1	0	0	NA	0	1	NA	1	1	NA	0	0	0	1	0	1	1
2B-hap3	63	W1258_CHATSWORTH	9		1	1	1	0	1	1	1	0	0	1	0	1	1	0	0	1	0	0	0	0	1	0	1	1	0	0	0	1	1	0	0	1	0	1	0	1	1	1	0	0	0	1	0	1	1
2B-hap4	1	W1003_VIVANT	0		1	1	1	0	1	1	1	0	0	1	0	1	1	0	0	1	0	0	0	0	1	0	1	1	0	0	0	1	1	0	0	1	0	1	0	1	1	1	0	0	0	1	0	1	1
2B-hap4	2	W1014_BANKER	0		0	0	0	1	0	0	0	1	1	1	0	0	1	0	1	0	1	1	1	1	0	1	0	0	1	1	1	0	0	1	1	0	1	0	1	0	0	0	1	1	1	1	0	1	0
2B-hap4	3	W1020_TILBURI	0		0	0	0	1	0	0	0	1	1	1	0	0	1	0	1	0	1	1	1	1	0	1	0	0	1	1	1	0	0	1	1	0	1	0	1	0	0	0	1	1	1	1	0	1	0
2B-hap4	4	W1030_CANTATA	0		0	1	0	1	1	1	1	0	0	1	0	1	1	0	0	1	0	0	0	0	1	0	1	1	0	0	0	1	1	0	0	1	0	1	0	1	1	1	0	0	0	1	0	1	1
2B-hap4	5	W1033_SAVANNAH	0		0	0	0	1	0	0	0	1	1	1	0	0	1	0	1	0	1	1	1	1	0	1	0	0	1	1	1	0	0	1	1	0	1	0	1	0	0	0	1	1	1	1	0	1	0
2B-hap4	6	W1039_CHAUCER	0		0	0	0	1	0	0	0	1	1	1	0	0	1	0	1	0	1	1	1	1	0	1	0	0	1	1	1	0	0	1	1	0	1	0	1	0	0	0	1	1	1	1	0	1	0
2B-hap4	7	W1040_WESTON	0		0	0	0	1	0	0	0	1	1	1	0	0	1	0	1	0	1	1	1	1	0	1	0	0	1	1	1	0	0	1	1	0	1	0	1	0	0	0	1	1	1	1	0	1	0
2B-hap4	8	W1046_OBERON	0		0	0	0	1	0	0	0	1	1	1	0	0	1	0	1	0	1	1	1	1	0	1	0	0	1	1	1	0	0	1	1	0	1	0	1	0	0	0	1	1	1	1	0	1	0
2B-hap4	9	W1088_ROSETTE	0		0	0	0	1	0	0	0	1	1	1	0	0	1	0	1	0	1	1	1	1	0	1	0	0	1	1	1	0	0	1	1	0	1	0	1	0	0	0	1	1	1	1	0	1	0
2B-hap4	10	W1100_BUCHAN	0		0	1	0	1	1	1	1	0	0	1	0	1	1	0	0	1	0	0	0	0	1	0	1	1	0	0	0	1	1	0	0	1	0	1	0	1	1	1	0	0	0	1	0	1	1
2B-hap4	11	W1111_AARDVARK	0		0	0	0	1	0	0	0	1	1	1	0	0	1	0	1	0	1	1	1	1	0	1	0	0	1	1	1	0	0	1	1	0	1	0	1	0	0	0	1	1	1	1	0	1	0
2B-hap4	12	W1115_DICKINS	0		0	1	1	0	1	1	1	0	0	1	0	1	1	0	0	1	0	0	0	0	1	0	1	1	0	0	0	1	1	0	0	1	0	1	0	1	1	1	0	0	0	1	0	1	1
2B-hap4	13	W1137_BROILER	0		0	0	0	1	0	0	0	1	1	1	0	0	1	0	1	0	1	1	1	1	0	1	0	0	1	1	1	0	0	1	1	0	1	0	1	0	0	0	1	1	1	1	0	1	0
2B-hap4	14	W1147_NAPIER	0		0	0	0	1	0	0	0	1	1	1	0	0	1	0	1	0	1	1	1	1	0	1	0	0	1	1	1	0	0	1	1	0	1	0	1	0	0	0	1	1	1	1	0	1	0
2B-hap4	15	W1155_DENVER*	0		0	0	0	1	0	0	0	1	1	1	0	0	1	0	1	0	1	1	1	1	0	1	0	0	1	1	1	0	0	1	1	0	1	0	1	0	0	0	1	1	1	1	0	1	0
2B-hap4	16	W1156_BRANDO	0		0	0	0	1	0	0	0	1	1	1	0	0	1	0	1	0	1	1	1	1	0	1	0	0	1	1	1	0	0	1	1	0	1	0	1	0	0	0	1	1	1	1	0	1	0
2B-hap4	17	W1157_RANGER	0		0	0	0	1	0	0	0	1	1	1	0	0	1	0	1	0	1	1	1	1	0	1	0	0	1	1	1	0	0	1	1	0	1	0	1	0	0	0	1	1	1	1	0	1	0
2B-hap4	18	W1199_MILESTONE	0		1	1	1	0	1	1	1	0	0	1	0	1	1	0	0	1	0	0	0	0	1	0	1	1	0	0	0	1	1	0	0	1	0	1	0	1	1	1	0	0	0	1	0	1	1
2B-hap4	19	W1200_OPTION	2		1	1	1	0	1	1	1	0	0	1	0	1	1	0	0	1	0	0	0	0	1	0	1	1	0	0	0	1	1	0	0	1	0	1	0	1	1	1	0	0	0	1	0	1	1
2B-hap4	20	W1202_OXBOW	0		0	0	0	1	0	0	0	1	1	1	0	0	1	0	1	0	1	1	1	1	0	1	0	0	1	1	1	0	0	1	1	0	1	0	1	0	0	0	1	1	1	1	0	1	0
2B-hap4	21	W1206_GOLDLACE	0		0	0	0	1	0	0	0	1	1	1	0	0	1	0	1	0	1	1	1	1	0	1	0	0	1	1	1	0	0	1	1	0	1	0	1	0	0	0	1	1	1	1	0	1	0
2B-hap4	22	W1220_DEBEN	0		0	0	0	1	0	0	0	1	1	1	0	0	1	0	1	0	1	1	1	1	0	1	0	0	1	1	1	0	0	1	1	0	1	0	1	0	0	0	1	1	1	1	0	1	0
2B-hap4	23	W1222_ARRIVA	0		0	0	0	1	0	0	0	1	1	1	0	0	1	0	1	0	1	1	1	1	0	1	0	0	1	1	1	0	0	1	1	0	1	0	1	0	0	0	1	1	1	1	0	1	0
2B-hap4	24	W1223_CANTERBURY	0		0	0	0	1	0	0	0	1	1	1	0	0	1	0	1	0	1	1	1	1	0	1	0	0	1	1	1	0	0	1	1	0	1	0	1	0	0	0	1	1	1	1	0	1	0
2B-hap4	25	W1226_TRAVIX	0		0	0	0	1	0	0	0	1	1	1	0	0	1	0	1	0	1	1	1	1	0	1	0	0	1	1	1	0	0	1	1	0	1	0	1	0	0	0	1	1	1	1	0	1	0
2B-hap4	26	W1227_BISCAY	0		0	0	0	1	0	0	0	1	1	1	0	0	1	0	1	0	1	1	1	1	0	1	0	0	1	1	1	0	0	1	1	0	1	0	1	0	0	0	1	1	1	1	0	1	0
2B-hap4	27	W1233_ARK	0		0	0	0	1	0	1	1	0	1	1	0	0	1	0	1	0	1	1	1	1	0	1	0	0	1	1	1	0	0	1	1	0	1	0	1	0	0	0	1	1	1	0	1	0	0
2B-hap4	28	W1240_NEXUS	0		0	0	0	1	0	0	0	1	1	1	0	0	1	0	1	0	1	1	1	1	0	1	0	0	1	1	1	0	0	1	1	0	1	0	1	0	0	0	1	1	1	1	0	1	0
2B-hap4	29	W1249_CHEQUER	0		0	0	0	1	0	0	0	1	1	1	0	0	1	0	1	0	1	1	1	1	0	1	0	0	1	1	1	0	0	1	1	0	1	0	1	0	0	0	1	1	1	1	0	1	0
2B-hap4	30	W1257_RICHMOND	0		0	0	0	1	0	0	0	1	1	1	0	0	1	0	1	0	1	1	1	1	0	1	0	0	1	1	1	0	0	1	1	0	1	0	1	0	0	0	1	1	1	1	0	1	0
2B-hap4	31	W1262_MACRO	0		0	0	0	1	0	0	0	1	1	1	0	0	1	0	1	0	1	1	1	1	0	1	0	0	1	1	1	0	0	1	1	0	1	0	1	0	0	0	1	1	1	1	0	1	0
2B-hap4	32	W1263_FENDER	0		0	0	0	1	0	0	0	1	1	1	0	0	1	0	1	0	1	1	1	1	0	1	0	0	1	1	1	0	0	1	1	0	1	0	1	0	0	0	1	1	1	1	0	1	0
2B-hap4	33	W1269_POSIT	0		0	0	0	1	0	0	0	1	1	1	0	0	1	0	1	0	1	1	1	1	0	1	0	0	1	1	1	0	0	1	1	0	1	0	1	0	0	0	1	1	1	1	0	1	0
2B-hap4	34	W1271_FEAST	0		0	1	0	1	1	1	1	0	0	1	0	1	1	0	0	1	0	0	0	0	1	0	1	1	0	0	0	1	1	0	0	1	0	1	0	1	1	1	0	0	0	1	0	1	1
2B-hap4	35	W1275_KEMPT	0		0	0	0	1	0	0	0	1	1	1	0	0	1	0	1	0	1	1	1	1	0	1	0	0	1	1	1	0	0	1	1	0	1	0	1	0	0	0	1	1	1	1	0	1	0
2B-hap4	36	W1278_PHLEBAS	0		0	0	0	1	0	0	0	1	1	1	0	0	1	0	1	0	1	1	1	1	0	1	0	0	1	1	1	0	0	1	1	0	1	0	1	0	0	0	1	1	1	1	0	1	0
2B-hap4	37	W1286_STORM	1		1	0	0	1	0	0	0	1	1	0	1	0	0	1	1	0	1	1	1	1	0	1	0	0	1	1	1	0	0	1	1	0	1	0	1	0	0	0	1	1	1	0	1	0	0
2B-hap4	38	W1300_WINDSOR	5		0	0	0	1	0	1	1	0	1	1	0	0	1	0	0	1	0	0	0	0	1	0	1	1	0	0	0	1	1	0	0	1	0	1	0	1	1	1	0	0	0	1	0	1	1
2B-hap4	39	W1321_PR21R60	0		0	0	0	1	0	0	0	1	1	1	0	0	1	0	1	0	1	1	1	1	0	1	0	0	1	1	1	0	0	1	1	0	1	0	1	0	0	0	1	1	1	1	0	1	0
2B-hap4	40	W1328_WIZARD***	0		0	0	0	1	0	0	0	1	1	1	0	0	1	0	1	0	1	1	1	1	0	1	0	0	1	1	1	0	0	1	1	0	1	0	1	0	0	0	1	1	1	1	0	1	0
2B-hap4	41	W1331_CONTEXT	0		0	0	0	1	0	0	0	1	1	1	0	0	1	0	1	0	1	1	1	1	0	1	0	0	1	1	1	0	0	1	1	0	1	0	1	0	0	0	1	1	1	1	0	1	0
2B-hap4	42	W1333_ASHANTI	1		0	0	0	1	0	0	0	1	1	1	0	0	1	0	1	0	1	1	1	1	0	1	0	0	1	1	1	0	0	1	1	0	1	0	1	0	0	0	1	1	1	1	0	1	0
2B-hap4	43	W1359_INSIGHT	0		0	0	0	1	0	0	0	1	1	1	0	0	1	0	1	0	1	1	1	1	0	1	0	0	1	1	1	0	0	1	1	0	1	0	1	0	0	0	1	1	1	1	0	1	0
2B-hap4	44	W1364_RIVET	0		0	0	0	1	0	0	0	1	1	1	0	0	1	0	1	0	1	1	1	1	0	1	0	0	1	1	1	0	0	1	1	0	1	0	1	0	0	0	1	1	1	1	0	1	0
2B-hap4	45	W1370_HARBOUR	0		0	0	0	1	0	0	0	1	1	1	0	0	1	0	1	0	1	1	1	1	0	1	0	0	1	1	1	0	0	1	1	0	1	0	1	0	0	0	1	1	1	1	0	1	0
2B-hap4	46	W1380_ARRAN	81		NA	NA	0	1	NA	NA	0	1	1	1	0	0	1	0	1	0	1	1	1	1	0	NA	NA	0	1	1	NA	NA	0	1	1	NA	1	NA	1	NA	NA	0	1	1	NA	1	0	1	NA
2B-hap4	47	W1392_QUEST	0		0	0	0	1	0	0	0	1	1	1	0	0	1	0	1	0	1	1	1	1	0	1	0	0	1	1	1	0	0	1	1	0	1	0	1	0	0	0	1	1	1	1	0	1	0
2B-hap4	48	W1400_FLAXEN	0		0	0	0	1	0	0	0	1	1	1	0	0	1	0	1	0	1	1	1	1	0	1	0	0	1	1	1	0	0	1	1	0	1	0	1	0	0	0	1	1	1	1	0	1	0
2B-hap4	49	W1411_DICKSON	4		0	0	0	1	0	0	0	1	1	1	0	0	1	0	1	0	1	1	1	1	0	1	0	0	1	1	1	0	0	1	1	0	1	0	1	0	0	0	1	1	1	1	0	1	0
2B-hap4	50	W1415_SMUGGLER	0		0	0	0	1	0	1	1	0	1	1	0	0	1	0	0	1	0	0	0	0	1	0	1	1	0	0	0	1	1	0	0	1	0	1	0	1	1	1	0	0	0	1	0	1	1
2B-hap4	51	W1427_NIJINSKY	0		0	1	0	1	1	1	1	0	0	1	0	1	1	0	0	1	0	0	0	0	1	0	1	1	0	0	0	1	1	0	0	1	0	1	0	1	1	1	0	0	0	1	0	1	1
2B-hap4	52	W1428_SANCERRE	0		0	0	0	1	0	0	0	1	1	1	0	0	1	0	1	0	1	1	1	1	0	1	0	0	1	1	1	0	0	1	1	0	1	0	1	0	0	0	1	1	1	1	0	1	0
2B-hap4	53	W1435_SW_TATAROS	1		0	0	0	1	0	0	0	1	1	1	0	0	1	0	1	0	1	1	1	1	0	1	0	0	1	1	1	0	0	1	1	0	1	0	1	0	0	0	1	1	1	1	0	1	0
2B-hap4	54	W1438_CAPHORN	0		0	0	0	1	0	0	0	1	1	1	0	0	1	0	1	0	1	1	1	1	0	1	0	0	1	1	1	0	0	1	1	0	1	0	1	0	0	0	1	1	1	1	0	1	0
2B-hap4	55	W1439_DART*	0		0	0	0	1	0	0	0	1	1	1	0	0	1	0	1	0	1	1	1	1	0	1	0	0	1	1	1	0	0	1	1	0	1	0	1	0	0	0	1	1	1	1	0	1	0
2B-hap4	56	W1445_BELTER	0		0	0	0	1	0	0	0	1	1	1	0	0	1	0	1	0	1	1	1	1	0	1	0	0	1	1	1	0	0	1	1	0	1	0	1	0	0	0	1	1	1	1	0	1	0
2B-hap4	57	W1450_PENNANT*	0		1	1	0	1	1	1	1	0	0	1	0	1	1	0	0	1	0	0	0	0	1	0	1	1	0	0	0	1	1	0	0	1	0	1	0	1	1	1	0	0	0	1	0	1	1
2B-hap4	58	W1461_MAYFIELD	1		0	1	0	1	1	1	1	0	0	1	0	1	1	0	0	1	0	0	0	0	1	0	1	1	0	0	0	1	1	0	0	1	0	1	0	1	1	1	0	0	0	1	0	1	1
2B-hap4	59	W1463_EQUATOR	7		0	1	1	0	1	1	1	0	0	1	0	1	1	0	0	1	0	0	0	0	1	0	1	1	0	0	0	1	1	0	0	1	0	1	0	1	1	1	0	0	0	1	0	1	1
2B-hap4	60	W1464_EXTEND	0		0	1	0	1	1	1	1	0	0	1	0	1	1	0	0	1	0	0	0	0	1	0	1	1	0	0	0	1	1	0	0	1	0	1	0	1	1	1	0	0	0	1	0	1	1
2B-hap4	61	W1469_SCANDIA	0		0	1	0	1	1	1	1	0	0	1	0	1	1	0	0	1	0	0	0	0	1	0	1	1	0	0	0	1	1	0	0	1	0	1	0	1	1	1	0	0	0	1	0	1	1
2B-hap4	62	W1470_CHOICE*	0		0	0	0	1	0	0	0	1	1	1	0	0	1	0	1	0	1	1	1	1	0	1	0	0	1	1	1	0	0	1	1	0	1	0	1	0	0	0	1	1	1	1	0	1	0
2B-hap4	63	W1497_SAMURAI	0		0	0	0	1	0	0	0	1	1	1	0	0	1	0	1	0	1	1	1	1	0	1	0	0	1	1	1	0	0	1	1	0	1	0	1	0	0	0	1	1	1	1	0	1	0
2B-hap4	64	W1499_PREDATOR	0		0	0	0	1	0	0	0	1	1	1	0	0	1	0	1	0	1	1	1	1	0	1	0	0	1	1	1	0	0	1	1	0	1	0	1	0	0	0	1	1	1	1	0	1	0
2B-hap4	65	W1532_MASCOT*	0		0	0	0	1	0	0	0	1	1	1	0	0	1	0	1	0	1	1	1	1	0	1	0	0	1	1	1	0	0	1	1	0	1	0	1	0	0	0	1	1	1	1	0	1	0
2B-hap4	66	W1542_DIRECTOR	0		0	0	0	1	0	0	0	1	1	1	0	0	1	0	1	0	1	1	1	1	0	1	0	0	1	1	1	0	0	1	1	0	1	0	1	0	0	0	1	1	1	1	0	1	0
2B-hap4	67	W1543_ASAGAI	0		0	0	0	1	0	0	0	1	1	1	0	0	1	0	1	0	1	1	1	1	0	1	0	0	1	1	1	0	0	1	1	0	1	0	1	0	0	0	1	1	1	1	0	1	0
2B-hap4	68	W1546_GATSBY	3		1	1	1	0	1	1	1	0	0	1	0	1	1	0	0	1	0	0	0	0	1	0	1	1	0	0	0	1	1	0	0	1	0	1	0	1	1	1	0	0	0	1	0	1	1
2B-hap4	69	W1549_FASTNET	0		0	0	0	1	0	1	1	0	1	1	0	0	1	0	0	1	0	0	0	0	1	0	1	1	0	0	0	1	1	0	0	1	0	1	0	1	1	1	0	0	0	1	0	1	1
2B-hap4	70	W1561_HYPERION	0		0	0	0	1	0	0	0	1	1	1	0	0	1	0	1	0	1	1	1	1	0	1	0	0	1	1	1	0	0	1	1	0	1	0	1	0	0	0	1	1	1	1	0	1	0
2B-hap4	71	W1573_AARDEN	0		0	0	0	1	0	0	0	1	1	1	0	0	1	0	1	0	1	1	1	1	0	1	0	0	1	1	1	0	0	1	1	0	1	0	1	0	0	0	1	1	1	1	0	1	0
2B-hap4	72	W158_MARIS_FUNDIN	39		1	1	1	0	1	1	1	0	0	1	0	1	1	0	0	1	0	0	0	0	1	0	1	1	0	0	0	1	1	0	0	1	0	1	0	1	1	1	0	0	0	1	0	1	1
2B-hap4	73	W1599_BATTALION	0		0	0	0	1	0	0	0	1	1	1	0	0	1	0	1	0	1	1	1	1	0	1	0	0	1	1	1	0	0	1	1	0	1	0	1	0	0	0	1	1	1	1	0	1	0
2B-hap4	74	W1611_CONTENDER	0		0	0	0	1	0	0	0	1	1	1	0	0	1	0	1	0	1	1	1	1	0	1	0	0	1	1	1	0	0	1	1	0	1	0	1	0	0	0	1	1	1	1	0	1	0
2B-hap4	75	W1621_GULLIVER	6		0	0	0	1	1	1	0	0	0	1	0	0	1	0	1	1	0	0	0	0	0	0	1	1	1	0	0	1	1	1	NA	1	0	1	0	0	1	0	0	1	1	1	0	1	0
2B-hap4	76	W1649_SAHARA	0		0	1	0	1	1	1	1	0	0	1	0	1	1	0	0	1	0	0	0	0	1	0	1	1	0	0	0	1	1	0	0	1	0	1	0	1	1	1	0	0	0	1	0	1	1
2B-hap4	77	W1680_MUSKETEER	1		0	1	0	1	1	1	1	0	0	1	0	1	1	0	0	1	0	0	0	0	1	0	1	1	0	0	0	1	1	0	0	1	0	1	0	1	1	1	0	0	0	1	0	1	1
2B-hap4	78	W1687_MARKSMAN**	0		0	0	0	1	0	0	0	1	1	1	0	0	1	0	1	0	1	1	1	1	0	1	0	0	1	1	1	0	0	1	1	0	1	0	1	0	0	0	1	1	1	1	0	1	0
2B-hap4	79	W1695_BOWINDO	0		0	0	0	1	0	0	0	1	1	1	0	0	1	0	1	0	1	1	1	1	0	1	0	0	1	1	1	0	0	1	1	0	1	0	1	0	0	0	1	1	1	1	0	1	0
2B-hap4	80	W1731_HEREFORD	0		0	0	0	1	0	1	1	0	1	1	0	0	1	0	0	1	0	0	0	0	1	0	1	1	0	0	0	1	1	0	0	1	0	1	0	1	1	1	0	0	0	1	0	1	1
2B-hap4	81	W1737_JB_DIEGO	0		0	0	0	1	0	1	1	0	1	1	0	0	1	0	0	1	0	0	0	0	1	0	1	1	0	0	0	1	1	0	0	1	0	1	0	1	1	1	0	0	0	1	0	1	1
2B-hap4	82	W178_KINSMAN	7		0	0	0	1	0	1	1	0	1	1	0	0	1	0	0	1	0	0	0	0	1	0	1	1	0	0	0	1	1	0	0	1	0	1	0	1	1	1	0	0	0	1	0	1	1
2B-hap4	83	W1806_TIMARU	0		0	0	0	1	0	0	0	1	1	1	0	0	1	0	1	0	1	1	1	1	0	1	0	0	1	1	1	0	0	1	1	0	1	0	1	0	0	0	1	1	1	1	0	1	0
2B-hap4	84	W1813_CONQUEROR	4		NA	0	0	1	0	0	0	1	1	NA	1	0	1	1	1	0	1	1	1	1	0	1	0	0	1	1	1	0	0	1	1	0	1	0	1	0	0	0	1	1	1	1	0	1	0
2B-hap4	85	W1860_EDMUNDS	0		0	0	0	1	0	0	0	1	1	1	0	0	1	0	1	0	1	1	1	1	0	1	0	0	1	1	1	0	0	1	1	0	1	0	1	0	0	0	1	1	1	1	0	1	0
2B-hap4	86	W1892_CADOGAN	0		0	0	0	1	0	0	0	1	1	1	0	0	1	0	1	0	1	1	1	1	0	1	0	0	1	1	1	0	0	1	1	0	1	0	1	0	0	0	1	1	1	1	0	1	0
2B-hap4	87	W1922_COCOON	1		0	0	0	1	0	0	0	1	1	0	1	0	1	1	1	0	1	1	1	1	0	1	0	0	1	1	1	0	0	1	1	0	1	0	1	0	0	0	1	1	1	0	1	0	0
2B-hap4	88	W193_TIPSTAFF	0		1	1	1	0	1	1	1	0	0	1	0	1	1	0	0	1	0	0	0	0	1	0	1	1	0	0	0	1	1	0	0	1	0	1	0	1	1	1	0	0	0	1	0	1	1
2B-hap4	89	W1941_STIGG	1		0	0	0	1	0	0	0	1	1	1	0	0	1	0	1	0	1	1	1	1	0	1	0	0	1	1	1	0	0	1	1	0	1	0	1	0	0	0	1	1	1	1	0	1	0
2B-hap4	90	W230_HUSTLER	0		0	0	0	1	0	1	1	0	1	1	0	0	1	0	0	1	0	0	0	0	1	0	1	1	0	0	0	1	1	0	0	1	0	1	0	1	1	1	0	0	0	1	0	1	1
2B-hap4	91	W231_BRIGAND	0		0	0	0	1	0	0	0	1	1	1	0	0	1	0	1	0	1	1	1	1	0	1	0	0	1	1	1	0	0	1	1	0	1	0	1	0	0	0	1	1	1	1	0	1	0
2B-hap4	92	W233_MARDLER	0		0	0	0	1	0	1	1	0	1	1	0	0	1	0	0	1	0	0	0	0	1	0	1	1	0	0	0	1	1	0	0	1	0	1	0	1	1	1	0	0	0	1	0	1	1
2B-hap4	93	W276_VIRTUE	0		1	1	1	0	1	1	1	0	0	1	0	1	1	0	0	1	0	0	0	0	1	0	1	1	0	0	0	1	1	0	0	1	0	1	0	1	1	1	0	0	0	1	0	1	1
2B-hap4	94	W323_FLAMBEAU	0		1	1	1	0	1	1	1	0	0	1	0	1	1	0	0	1	0	0	0	0	1	0	1	1	0	0	0	1	1	0	0	1	0	1	0	1	1	1	0	0	0	1	0	1	1
2B-hap4	95	W423_HAMMER	0		0	0	0	1	0	0	0	1	1	1	0	0	1	0	1	0	1	1	1	1	0	1	0	0	1	1	1	0	0	1	1	0	1	0	1	0	0	0	1	1	1	1	0	1	0
2B-hap4	96	W491_BRIMSTONE	0		0	0	0	1	0	1	1	0	1	1	0	0	1	0	0	1	0	0	0	0	1	0	1	1	0	0	0	1	1	0	0	1	0	1	0	1	1	1	0	0	0	1	0	1	1
2B-hap4	97	W527_GAWAIN	2		0	0	0	1	0	0	0	1	1	1	0	0	1	0	1	0	1	1	1	1	0	1	0	0	1	1	1	0	0	1	1	0	1	0	1	0	0	0	1	1	1	1	0	1	0
2B-hap4	98	W528_ASLAN	0		0	0	0	1	0	1	1	0	1	1	0	0	1	0	0	1	0	0	0	0	1	0	1	1	0	0	0	1	1	0	0	1	0	1	0	1	1	1	0	0	0	1	0	1	1
2B-hap4	99	W529_CRAFTSMAN	0		1	1	1	0	1	1	1	0	0	1	0	1	1	0	0	1	0	0	0	0	1	0	1	1	0	0	0	1	1	0	0	1	0	1	0	1	1	1	0	0	0	1	0	1	1
2B-hap4	100	W531_BOOTY	0		0	0	0	1	0	0	0	1	1	1	0	0	1	0	1	0	1	1	1	1	0	1	0	0	1	1	1	0	0	1	1	0	1	0	1	0	0	0	1	1	1	1	0	1	0
2B-hap4	101	W537_SLEJPNER	0		0	0	0	1	0	0	0	1	1	1	0	0	1	0	1	0	1	1	1	1	0	1	0	0	1	1	1	0	0	1	1	0	1	0	1	0	0	0	1	1	1	1	0	1	0
2B-hap4	102	W565_PARADE	0		0	0	0	1	0	1	1	0	1	1	0	0	1	0	0	1	0	0	0	0	1	0	1	1	0	0	0	1	1	0	0	1	0	1	0	1	1	1	0	0	0	1	0	1	1
2B-hap4	103	W585_RENDEZVOUS	1		0	0	0	1	0	0	0	1	1	1	0	0	1	0	1	0	1	1	1	1	0	1	0	0	1	1	1	0	0	1	1	0	1	0	1	0	0	0	1	1	1	1	0	1	0
2B-hap4	104	W626_SQUADRON	0		0	1	0	1	1	1	1	0	0	1	0	1	1	0	0	1	0	0	0	0	1	0	1	1	0	0	0	1	1	0	0	1	0	1	0	1	1	1	0	0	0	1	0	1	1
2B-hap4	105	W628_RIBAND	0		0	0	0	1	0	0	0	1	1	1	0	0	1	0	1	0	1	1	1	1	0	1	0	0	1	1	1	0	0	1	1	0	1	0	1	0	0	0	1	1	1	1	0	1	0
2B-hap4	106	W66_MARIS_HUNTSMAN	0		1	1	1	0	1	1	1	0	0	1	0	1	1	0	0	1	0	0	0	0	1	0	1	1	0	0	0	1	1	0	0	1	0	1	0	1	1	1	0	0	0	1	0	1	1
2B-hap4	107	W756_SITKA	0		0	0	0	1	0	0	0	1	1	1	0	0	1	0	1	0	1	1	1	1	0	1	0	0	1	1	1	0	0	1	1	0	1	0	1	0	0	0	1	1	1	1	0	1	0
2B-hap4	108	W760_SOLDIER	0		0	1	0	1	1	1	1	0	0	1	0	1	1	0	0	1	0	0	0	0	1	0	1	1	0	0	0	1	1	0	0	1	0	1	0	1	1	1	0	0	0	1	0	1	1
2B-hap4	109	W765_SAREK	0		1	1	1	0	1	1	1	0	0	1	0	1	1	0	0	1	0	0	0	0	1	0	1	1	0	0	0	1	1	0	0	1	0	1	0	1	1	1	0	0	0	1	0	1	1
2B-hap4	110	W770_LANCELOT	0		0	1	0	1	1	1	1	0	0	1	0	1	1	0	0	1	0	0	0	0	1	0	1	1	0	0	0	1	1	0	0	1	0	1	0	1	1	1	0	0	0	1	0	1	1
2B-hap4	111	W775_ESTICA	0		1	1	1	0	1	1	1	0	0	1	0	1	1	0	0	1	0	0	0	0	1	0	1	1	0	0	0	1	1	0	0	1	0	1	0	1	1	1	0	0	0	1	0	1	1
2B-hap4	112	W783_CAPRIMUS	0		1	0	0	1	0	0	0	1	1	0	1	0	0	1	1	0	1	1	1	1	0	1	0	0	1	1	1	0	0	1	1	0	1	0	1	0	0	0	1	1	1	0	1	0	0
2B-hap4	113	W785_ARISTOCRAT	0		0	0	0	1	0	0	0	1	1	1	0	0	1	0	1	0	1	1	1	1	0	1	0	0	1	1	1	0	0	1	1	0	1	0	1	0	0	0	1	1	1	1	0	1	0
2B-hap4	114	W787_TORFRIDA	0		0	0	0	1	0	0	0	1	1	1	0	0	1	0	1	0	1	1	1	1	0	1	0	0	1	1	1	0	0	1	1	0	1	0	1	0	0	0	1	1	1	1	0	1	0
2B-hap4	115	W806_DIABLO	30		0	1	0	1	1	1	1	0	0	1	0	1	1	0	0	1	0	0	0	0	1	0	1	1	0	0	0	1	1	0	0	1	0	1	0	1	1	1	0	0	0	1	0	1	1
2B-hap4	116	W810_ZODIAC	0		0	0	0	1	0	0	0	1	1	1	0	0	1	0	1	0	1	1	1	1	0	1	0	0	1	1	1	0	0	1	1	0	1	0	1	0	0	0	1	1	1	1	0	1	0
2B-hap4	117	W817_HUSSAR	0		0	0	0	1	0	0	0	1	1	1	0	0	1	0	1	0	1	1	1	1	0	1	0	0	1	1	1	0	0	1	1	0	1	0	1	0	0	0	1	1	1	1	0	1	0
2B-hap4	118	W818_BRIGADIER	0		0	0	0	1	0	0	0	1	1	1	0	0	1	0	1	0	1	1	1	1	0	1	0	0	1	1	1	0	0	1	1	0	1	0	1	0	0	0	1	1	1	1	0	1	0
2B-hap4	119	W824_BRYDEN	0		0	0	0	1	0	0	0	1	1	1	0	0	1	0	1	0	1	1	1	1	0	1	0	0	1	1	1	0	0	1	1	0	1	0	1	0	0	0	1	1	1	1	0	1	0
2B-hap4	120	W825_ADROIT	0		0	0	0	1	0	0	0	1	1	1	0	0	1	0	1	0	1	1	1	1	0	1	0	0	1	1	1	0	0	1	1	0	1	0	1	0	0	0	1	1	1	1	0	1	0
2B-hap4	121	W826_LEO*	0		0	0	0	1	0	0	0	1	1	1	0	0	1	0	1	0	1	1	1	1	0	1	0	0	1	1	1	0	0	1	1	0	1	0	1	0	0	0	1	1	1	1	0	1	0
2B-hap4	122	W844_TREND	0		0	0	0	1	0	1	1	0	1	1	0	0	1	0	0	1	0	0	0	0	1	0	1	1	0	0	0	1	1	0	0	1	0	1	0	1	1	1	0	0	0	1	0	1	1
2B-hap4	123	W856_LYNX*	0		0	0	0	1	0	0	0	1	1	1	0	0	1	0	1	0	1	1	1	1	0	1	0	0	1	1	1	0	0	1	1	0	1	0	1	0	0	0	1	1	1	1	0	1	0
2B-hap4	124	W863_OSTARA	0		0	0	0	1	0	0	0	1	1	1	0	0	1	0	1	0	1	1	1	1	0	1	0	0	1	1	1	0	0	1	1	0	1	0	1	0	0	0	1	1	1	1	0	1	0
2B-hap4	125	W882_CONSORT	0		0	0	0	1	0	0	0	1	1	1	0	0	1	0	1	0	1	1	1	1	0	1	0	0	1	1	1	0	0	1	1	0	1	0	1	0	0	0	1	1	1	1	0	1	0
2B-hap4	126	W886_TURPIN	0		0	0	0	1	0	0	0	1	1	1	0	0	1	0	1	0	1	1	1	1	0	1	0	0	1	1	1	0	0	1	1	0	1	0	1	0	0	0	1	1	1	1	0	1	0
2B-hap4	127	W896_DYNAMO	1		0	0	0	1	0	1	1	0	1	1	0	0	1	0	0	1	0	0	0	0	1	0	1	1	0	0	0	1	1	0	0	1	0	1	0	1	1	1	0	0	0	1	0	1	1
2B-hap4	128	W900_TRAWLER	1		1	0	0	1	0	0	0	1	1	0	1	0	0	1	1	0	1	1	1	1	0	1	0	0	1	1	1	0	0	1	1	0	1	0	1	0	0	0	1	1	1	0	1	0	0
2B-hap4	129	W932_REAPER	0		0	0	0	1	0	0	0	1	1	1	0	0	1	0	1	0	1	1	1	1	0	1	0	0	1	1	1	0	0	1	1	0	1	0	1	0	0	0	1	1	1	1	0	1	0
2B-hap4	130	W945_MAGELLAN	0		0	0	0	1	0	0	0	1	1	1	0	0	1	0	1	0	1	1	1	1	0	1	0	0	1	1	1	0	0	1	1	0	1	0	1	0	0	0	1	1	1	1	0	1	0
2B-hap4	131	W946_CHIANTI	0		0	0	0	1	0	0	0	1	1	1	0	0	1	0	1	0	1	1	1	1	0	1	0	0	1	1	1	0	0	1	1	0	1	0	1	0	0	0	1	1	1	1	0	1	0
2B-hap4	132	W955_RITMO	0		0	0	0	1	0	1	1	0	1	1	0	0	1	0	0	1	0	0	0	0	1	0	1	1	0	0	0	1	1	0	0	1	0	1	0	1	1	1	0	0	0	1	0	1	1
2B-hap4	133	W967_ABBOT	0		0	0	0	1	0	0	0	1	1	1	0	0	1	0	1	0	1	1	1	1	0	1	0	0	1	1	1	0	0	1	1	0	1	0	1	0	0	0	1	1	1	1	0	1	0
2B-hap4	134	W973_MADRIGAL	0		0	0	0	1	0	0	0	1	1	1	0	0	1	0	1	0	1	1	1	1	0	1	0	0	1	1	1	0	0	1	1	0	1	0	1	0	0	0	1	1	1	1	0	1	0
2B-hap4	135	W978_HARRIER	0		0	1	0	1	1	1	1	0	0	1	0	1	1	0	0	1	0	0	0	0	1	0	1	1	0	0	0	1	1	0	0	1	0	1	0	1	1	1	0	0	0	1	0	1	1
2B-hap4	136	W980_MALACCA	0		0	0	0	1	0	0	0	1	1	1	0	0	1	0	1	0	1	1	1	1	0	1	0	0	1	1	1	0	0	1	1	0	1	0	1	0	0	0	1	1	1	1	0	1	0
2B-hap4	137	W982_HUDSON	0		0	0	0	1	0	0	0	1	1	1	0	0	1	0	1	0	1	1	1	1	0	1	0	0	1	1	1	0	0	1	1	0	1	0	1	0	0	0	1	1	1	1	0	1	0
2B-hap4	138	W983_EQUINOX	0		0	1	1	0	1	1	1	0	0	1	0	1	1	0	0	1	0	0	0	0	1	0	1	1	0	0	0	1	1	0	0	1	0	1	0	1	1	1	0	0	0	1	0	1	1
		W1704_VELOCITY	66		0	1	1	0	1	1	1	0	0	1	0	1	1	0	0	1	0	0	0	0	1	0	1	1	0	0	0	1	1	0	0	1	0	1	0	1	1	1	0	0	0	1	0	1	1
2B-hap6	1	W110_CARIBO	3		0	0	0	1	0	1	1	0	1	1	0	0	1	0	0	1	0	0	0	0	1	0	1	1	0	0	0	1	1	0	0	1	0	1	0	1	1	1	0	0	0	1	0	1	1
2B-hap6	2	W1151_CHICAGO	0		1	1	1	0	1	1	1	0	0	1	0	1	1	0	0	1	0	0	0	0	1	0	1	1	0	0	0	1	1	0	0	1	0	1	0	1	1	1	0	0	0	1	0	1	1
2B-hap6	3	W1577_HURLEY	4		1	0	0	1	0	0	0	1	1	0	1	0	0	1	1	0	1	1	1	1	0	1	0	0	1	1	1	0	0	1	1	0	1	0	1	0	0	0	1	1	1	1	0	1	0
2B-hap6	4	W1666_CANADAIR	0		0	0	0	1	1	0	0	0	0	1	0	0	1	0	0	1	0	0	0	0	1	0	1	1	0	0	0	1	1	0	0	1	0	1	0	1	1	1	0	0	1	1	0	1	0
2B-hap6	5	W1667_BUZZER	0		0	0	0	1	0	0	0	1	1	0	1	0	1	1	1	0	1	1	1	1	0	1	0	0	1	1	1	0	0	1	1	0	1	0	1	0	0	0	1	1	1	0	1	0	0
2B-hap6	6	W1668_MAXWELL	1		0	1	1	0	1	1	1	0	0	1	0	1	1	0	0	1	0	0	0	0	1	0	1	1	0	0	0	1	1	0	0	1	0	1	0	1	1	1	0	0	0	1	0	1	1
2B-hap6	7	W171_HARDI	13		0	0	0	1	0	1	1	0	1	1	0	0	1	0	0	1	0	NA	0	0	1	0	1	1	0	0	0	1	1	0	0	1	0	1	0	1	1	1	0	0	0	1	0	1	1
2B-hap6	8	W243_AQUILA	0		1	0	0	1	0	0	0	1	1	0	1	0	0	1	1	0	1	1	1	1	0	1	0	0	1	1	1	0	0	1	1	0	1	0	1	0	0	0	1	1	1	0	1	0	0
2B-hap6	9	W265_COPAIN	0		0	0	0	1	0	1	1	0	1	1	0	0	1	0	0	1	0	0	0	0	1	0	1	1	0	0	0	1	1	0	0	1	0	1	0	1	1	1	0	0	0	1	0	1	1
2B-hap6	10	W63_BENNO	20		1	1	0	1	1	1	1	0	0	1	0	1	1	0	0	1	0	0	0	0	1	0	1	1	0	0	0	1	1	0	0	1	0	1	0	1	1	1	0	0	1	1	0	1	0
2B-hap6	11	W755_ORESTIS	1		0	1	0	1	1	1	1	0	0	1	0	1	1	0	0	1	0	0	0	0	1	0	1	1	0	0	0	1	1	0	0	1	0	1	0	1	1	1	0	0	0	1	0	1	1
2B-hap1	1	W10_MILDRESS	0		0	1	0	1	1	1	1	0	0	1	0	1	1	0	0	1	0	0	0	0	1	0	1	1	0	0	0	1	1	0	0	1	0	1	0	1	1	1	0	0	0	1	0	1	1
2B-hap1	2	W1008_JACADI	0		0	0	0	1	0	0	0	1	1	1	0	0	1	0	1	0	1	1	1	1	0	1	0	0	1	1	1	0	0	1	1	0	1	0	1	0	0	0	1	1	1	1	0	1	0
2B-hap1	3	W109_MEGA	0		1	0	1	0	0	0	0	1	1	0	1	0	0	1	0	1	0	0	0	0	1	0	1	1	1	0	0	1	1	0	0	1	0	1	0	1	1	1	0	0	0	1	0	1	1
2B-hap1	4	W1120_FLAIR	0		0	0	0	1	0	1	1	0	1	1	0	0	1	0	0	1	0	0	0	0	1	0	1	1	0	0	0	1	1	0	0	1	0	1	0	1	1	1	0	0	0	1	0	1	1
2B-hap1	5	W1204_SLADE	9		0	0	0	1	0	0	0	1	1	1	0	0	1	0	1	0	1	1	1	1	0	1	0	0	1	1	1	0	0	1	1	0	1	0	1	0	0	0	1	1	1	1	0	1	0
2B-hap1	6	W1326_TELLUS	3		0	0	0	1	0	0	0	1	1	1	0	0	1	0	1	0	1	1	1	1	0	1	0	0	1	1	1	0	0	1	1	0	1	0	1	0	0	0	1	1	1	1	0	1	0
2B-hap1	7	W134_CLEMENT	0		0	1	0	1	1	1	1	0	0	1	0	1	1	0	0	1	0	0	0	0	1	0	1	1	0	0	0	1	1	0	0	1	0	1	0	1	1	1	0	0	0	1	0	1	1
2B-hap1	8	W169_ALCEDO	7		0	0	0	1	0	0	0	1	1	1	0	0	1	0	1	0	1	1	1	1	0	1	0	0	1	1	1	0	0	1	1	0	1	0	1	0	0	0	1	1	1	1	0	1	0
2B-hap1	9	W173_FLANDERS	0		0	0	0	1	0	0	0	1	1	1	0	0	1	0	1	0	1	1	1	1	0	1	0	0	1	1	1	0	0	1	1	0	1	0	1	0	0	0	1	1	1	1	0	1	0
2B-hap1	10	W1760_GALTIC	0		0	1	1	0	1	1	1	0	0	1	0	1	1	0	0	1	0	0	0	0	1	0	1	1	0	0	0	1	1	0	0	1	0	1	0	1	1	1	0	0	0	1	0	1	1
2B-hap1	11	W201_ARMADA	0		0	0	0	1	0	1	1	0	1	1	0	0	1	0	0	1	0	0	0	0	1	0	1	1	0	0	0	1	1	0	0	1	0	1	0	1	1	1	0	0	0	1	0	1	1
2B-hap1	12	W260_ANVIL	1		0	0	0	1	0	0	0	1	1	1	0	0	1	0	1	0	1	1	1	1	0	1	0	0	1	1	1	0	0	1	1	0	1	0	1	0	0	0	1	1	1	1	0	1	0
2B-hap1	13	W296_GRANTA	0		0	0	0	1	0	1	1	0	1	1	0	0	1	0	0	1	0	0	0	0	1	0	1	1	0	0	0	1	1	0	0	1	0	1	0	1	1	1	0	0	0	1	0	1	1
2B-hap1	14	W317_CHAMPLEIN	6		0	0	0	1	0	0	0	1	1	1	0	0	1	0	1	0	1	1	1	1	0	1	0	0	1	1	1	0	0	1	1	0	1	0	1	0	0	0	1	1	1	1	0	1	0
2B-hap1	15	W371_JENA	0		1	1	1	0	1	1	1	0	0	1	0	1	1	0	0	1	0	0	0	0	1	0	1	1	0	0	0	1	1	0	0	1	0	1	0	1	1	1	0	0	0	1	0	1	1
2B-hap1	16	W509_BOXER	0		1	0	0	1	0	0	0	1	1	0	1	0	0	1	1	0	1	1	1	1	0	1	0	0	1	1	1	0	0	1	1	0	1	0	1	0	0	0	1	1	1	0	1	0	0
2B-hap1	17	W533_MERCIA	0		1	1	1	0	1	1	1	0	0	1	0	1	1	0	0	1	0	0	0	0	1	0	1	1	0	0	0	1	1	0	0	1	0	1	0	1	1	1	0	0	0	1	0	1	1
2B-hap1	18	W544_AXONA	1		1	0	0	1	0	0	0	1	1	0	1	0	0	1	1	0	1	1	1	1	0	1	0	0	1	1	1	0	0	1	1	0	1	0	1	0	0	0	1	1	1	0	1	0	0
2B-hap1	19	W584_SARSEN	0		1	1	1	0	1	1	1	0	0	1	0	1	1	0	0	1	0	0	0	0	1	0	1	1	0	0	0	1	1	0	0	1	0	1	0	1	1	1	0	0	0	1	0	1	1
2B-hap1	20	W612_ARMINDA	20		1	0	0	1	0	0	0	1	1	0	1	0	0	1	1	0	1	1	1	1	0	1	0	0	1	1	1	0	0	1	1	0	1	0	1	0	0	0	1	1	1	0	1	0	0
2B-hap1	21	W618_MERLIN	0		0	0	0	1	0	1	1	0	1	1	0	0	1	0	0	1	0	0	0	0	1	0	1	1	0	0	0	1	1	0	0	1	0	1	0	1	1	1	0	0	0	1	0	1	1
2B-hap1	22	W671_PASTICHE	0		0	0	0	1	0	0	0	1	1	1	0	0	1	0	1	0	1	1	1	1	0	1	0	0	1	1	1	0	0	1	1	0	1	0	1	0	0	0	1	1	1	1	0	1	0
2B-hap1	23	W773_TORONTO	0		1	1	0	1	1	1	1	0	0	1	0	1	1	0	0	1	0	0	0	0	1	0	1	1	0	0	0	1	1	0	0	1	0	1	0	1	1	1	0	0	0	1	0	1	1
2B-hap1	24	W801_ASTRON	0		1	1	0	1	1	1	1	0	0	1	0	1	1	0	0	1	0	0	0	0	1	0	1	1	0	0	0	1	1	0	0	1	0	1	0	1	1	1	0	0	0	1	0	1	1
2B-hap1	25	W803_FLETUM	0		1	0	0	1	0	0	0	1	1	0	1	0	0	1	1	0	1	1	1	1	0	1	0	0	1	1	1	0	0	1	1	0	1	0	1	0	0	0	1	1	1	0	1	0	0
2B-hap1	26	W834_SOISSONS	0		1	1	1	0	1	1	1	0	0	1	0	1	1	0	0	1	0	0	0	0	1	0	1	1	0	0	0	1	1	0	0	1	0	1	0	1	1	1	0	0	0	1	0	1	1
2B-hap5	1	W1224_CYBER	0		1	0	0	1	0	0	0	1	1	0	1	0	0	1	1	0	1	1	1	1	0	1	0	0	1	1	1	0	0	1	1	0	1	0	1	0	0	0	1	1	1	0	1	0	0
2B-hap5	2	W1273_VAULT	1		0	0	0	1	0	0	0	1	1	1	0	0	1	0	1	0	1	1	1	1	0	1	0	0	1	1	1	0	0	1	1	0	1	0	1	0	0	0	1	1	1	1	0	1	0
2B-hap5	3	W1292_VIRTUOSE	2		0	0	0	1	0	0	0	1	1	0	1	0	1	1	1	0	1	1	1	1	0	1	0	0	1	1	1	0	0	1	1	0	1	0	1	0	0	0	1	1	1	0	1	0	0
2B-hap5	4	W133_TALENT	1		0	0	0	1	0	1	1	0	1	1	0	0	1	0	0	1	0	0	0	0	1	0	1	1	0	0	0	1	1	0	0	1	0	1	0	1	1	1	0	0	0	1	0	1	1
2B-hap5	5	W1388_CORDIALE	0		1	0	0	1	0	0	0	1	1	0	1	0	0	1	1	0	1	1	1	1	0	1	0	0	1	1	1	0	0	1	1	0	1	0	1	0	0	0	1	1	1	0	1	0	0
2B-hap5	6	W1808_ACROBAT	0		1	0	0	1	0	0	0	1	1	0	1	0	0	1	1	0	1	1	1	1	0	1	0	0	1	1	1	0	0	1	1	0	1	0	1	0	0	0	1	1	1	0	1	0	0
2B-hap5	7	W1811_GRAFTON	0		1	0	0	1	0	0	0	1	1	0	1	0	0	1	1	0	1	1	1	1	0	1	0	0	1	1	1	0	0	1	1	0	1	0	1	0	0	0	1	1	1	0	1	0	0
2B-hap5	8	W1858_SANTANA	0		0	0	0	1	0	0	0	1	1	1	0	0	1	0	1	0	1	1	1	1	0	1	0	0	1	1	1	0	0	1	1	0	1	0	1	0	0	0	1	1	1	1	0	1	0
2B-hap5	9	W1877_KWS_CURLEW	0		1	0	0	1	0	0	0	1	1	0	1	0	0	1	1	0	1	1	1	1	0	1	0	0	1	1	1	0	0	1	1	0	1	0	1	0	0	0	1	1	1	0	1	0	0
2B-hap5	10	W1880_KWS_STERLING	0		0	0	0	1	0	0	0	1	1	1	0	0	1	0	1	0	1	1	1	1	0	1	0	0	1	1	1	0	0	1	1	0	1	0	1	0	0	0	1	1	1	1	0	1	0
2B-hap5	11	W1883_KWS_QUARTZ	1		0	0	0	1	0	0	0	1	1	0	1	0	1	1	1	0	1	1	1	1	0	1	0	NA	1	1	1	0	0	1	1	0	1	0	1	0	0	0	1	1	1	0	1	0	0
2B-hap5	12	W1933_ORBIT	0		1	0	0	1	0	0	0	1	1	0	1	0	0	1	1	0	1	1	1	1	0	1	0	0	1	1	1	0	0	1	1	0	1	0	1	0	0	0	1	1	1	1	0	1	0
2B-hap5	13	W23_TOMMY	0		0	0	0	1	0	0	0	1	1	1	0	0	1	0	1	0	1	1	1	1	0	1	0	0	1	1	1	0	0	1	1	0	1	0	1	0	0	0	1	1	1	1	0	1	0
2B-hap5	14	W4_BOUQUET	0		0	0	0	1	0	1	1	0	1	1	0	0	1	0	0	1	0	0	0	0	1	0	1	1	0	0	0	1	1	0	0	1	0	1	0	1	1	1	0	0	0	1	0	1	1
2B-hap5	15	W488_RENARD	1		0	0	0	1	0	1	1	0	1	1	0	0	1	0	0	1	0	0	0	0	1	0	1	1	0	0	0	1	1	0	0	1	0	1	0	1	1	1	0	0	0	1	0	1	1
2B-hap5	16	W489_BROCK	1		0	0	0	1	0	1	1	0	1	1	0	0	1	0	0	1	0	0	0	0	1	0	1	1	0	0	0	1	1	0	0	1	0	1	0	1	1	1	0	0	0	1	0	1	1
2B-hap5	17	W496_TONIC	10		1	0	0	1	0	0	0	1	1	0	1	0	0	1	1	0	1	1	1	1	0	1	0	0	1	1	1	0	0	1	1	0	1	0	1	0	0	0	1	1	1	0	1	0	0
2B-hap5	18	W610_SOLEIL	1		1	1	1	0	1	1	1	0	0	1	0	1	1	0	0	1	0	0	0	0	1	0	1	1	0	0	0	1	1	0	0	1	0	1	0	1	1	1	0	0	0	1	0	1	1
2B-hap5	19	W724_EKLA	1		1	0	0	1	0	0	0	1	1	0	1	0	0	1	1	0	1	1	1	1	0	1	0	0	1	1	1	0	0	1	1	0	1	0	1	0	0	0	1	1	1	0	1	0	0
2B-hap5	20	W735_TARA	1		0	0	0	1	0	1	1	0	1	1	0	0	1	0	0	1	0	0	0	0	1	0	1	1	0	0	0	1	1	0	0	1	0	1	0	1	1	1	0	0	0	1	0	1	1
2B-hap5	21	W798_CAMP_REMY	1		1	0	0	1	0	0	0	1	1	0	1	0	0	1	1	0	1	1	1	1	0	1	0	0	1	1	1	0	0	1	1	0	1	0	1	0	0	0	1	1	1	0	1	0	0
2B-hap5	22	W808_SPARK	9		1	0	0	1	0	0	0	1	1	0	1	0	0	1	1	0	1	1	1	1	0	1	0	0	1	1	1	0	0	1	1	0	1	0	1	0	0	0	1	1	1	0	1	0	0
2B-hap5	23	W833_CADENZA	0		1	0	0	1	0	0	0	1	1	0	1	0	0	1	1	0	1	1	1	1	0	1	0	0	1	1	1	0	0	1	1	0	1	0	1	0	0	0	1	1	1	0	1	0	0
2B-hap5	24	W867_PROPHET	3		0	0	0	1	0	0	0	1	1	1	0	0	1	0	1	0	1	1	1	1	0	1	0	0	1	1	1	0	0	1	1	0	1	0	1	0	0	0	1	1	1	1	0	1	0
		W1414_VECTOR	0		0	0	0	1	0	0	0	1	1	1	0	0	1	0	1	0	1	1	1	1	0	1	0	0	1	1	1	0	0	1	1	0	1	0	1	0	0	0	1	1	1	1	0	1	0
		W196_SPORTSMAN	0		0	0	0	1	0	1	1	0	1	1	0	0	1	0	0	1	0	0	0	0	1	0	1	1	0	0	0	1	1	0	0	1	0	1	0	1	1	1	0	0	0	1	0	1	1
[truncated: 1,236 more columns]

## Sheet: 2D
				Haploblock
				cM	0	0	0.502517	0.502517	0.502517	0.502517	0.502517	1.00503	1.50755	2.01007	5.10384	5.60635	6.10887	14.8265	15.3291	15.3291	15.8316	16.3341	16.8366	17.3391	17.8416	17.8416	17.8416	17.8416	17.8416	17.8416	17.8416	17.8416	17.8416	18.8467	18.8467	18.8467	18.8467	18.8467	21.9404	21.9404	21.9404	21.9404	23.4634	23.9659	24.4684	24.4684	24.4684	24.4684	24.4684
Haplotype	Count	Line	Missing SNPs	SNP (MAGIC QTL interval highlighted)	BS00022925_51	Kukri_rep_c68068_95	Excalibur_rep_c66399_930	Kukri_c3298_581	Tdurum_contig32203_281	Tdurum_contig41912_893	tplb0060e06_1793	BS00022467_51	BS00082153_51	Excalibur_rep_c102984_157	Excalibur_c24764_305	Tdurum_contig64286_182	RAC875_c22214_142	BobWhite_c11022_78	BS00063251_51	Excalibur_c60081_474	BS00023099_51	RFL_Contig5625_912	GENE_1086_99	Excalibur_c33135_332	BS00022957_51	BS00032162_51	Excalibur_c26388_776	Excalibur_c94336_103	Excalibur_c94336_68	GENE_1298_98	Kukri_c36139_292	RAC875_c30161_82	Tdurum_contig77522_310	BS00010043_51	BS00029721_51	BS00049370_51	BS00049876_51	BS00100043_51	BS00009771_51	BS00111139_51	D_contig17313_245	Kukri_c23564_79	Kukri_c30439_2407	BS00067208_51	BS00022224_51	BS00045171_51	BS00062567_51	BS00063632_51	BS00095512_51
2D-Hap2	1	W1014_BANKER	0		1	1	0	1	1	1	0	1	1	1	1	1	0	1	1	1	1	1	0	0	1	0	1	1	0	0	0	1	1	0	0	0	0	0	1	0	0	1	0	0	0	0	0	1	1
2D-Hap2	2	W103_MARIS_FREEMAN	0		1	1	0	1	1	1	0	1	1	1	0	1	0	1	1	1	1	1	0	0	1	0	1	1	0	0	0	1	1	0	0	0	0	0	1	0	1	1	0	0	0	0	0	1	1
2D-Hap2	3	W1033_SAVANNAH	0		1	1	0	1	1	1	0	1	1	1	0	1	0	1	1	1	1	1	0	0	1	0	1	1	0	0	0	1	1	0	0	0	0	0	1	0	1	1	0	0	0	0	0	1	1
2D-Hap2	4	W1062_SHANGO	0		1	1	0	1	1	1	0	1	1	1	0	1	0	1	1	1	1	1	0	0	1	0	1	1	0	0	0	1	1	0	0	0	0	0	1	0	0	1	0	0	0	0	0	1	1
2D-Hap2	5	W1092_SHAMROCK	0		1	1	0	1	1	1	0	1	1	1	0	1	0	1	1	1	1	1	0	0	1	0	0	1	0	0	0	1	1	0	0	0	0	0	1	0	0	1	0	0	0	0	0	1	1
2D-Hap2	6	W1108_DATUM	1		1	1	0	1	1	1	0	1	1	1	1	0	1	0	0	0	0	0	1	1	0	1	0	0	1	1	1	0	0	0	1	1	1	1	1	0	1	1	1	1	0	0	0	1	1
2D-Hap2	7	W1122_ATOLL*	0		1	1	0	1	1	1	0	1	1	1	0	1	0	1	1	1	1	1	0	0	1	0	1	1	0	0	0	1	1	0	0	0	0	0	1	0	1	1	0	0	0	0	0	1	1
2D-Hap2	8	W1149_WICKHAM	0		1	1	0	1	1	1	0	1	1	1	0	1	0	1	1	1	1	1	0	0	1	0	1	1	0	0	0	1	1	0	0	0	0	0	1	0	1	1	0	0	0	0	0	1	1
2D-Hap2	9	W1152_EXPLOSIV	1		1	1	0	1	1	1	0	1	1	1	0	1	0	1	1	1	1	1	0	0	1	0	1	1	0	0	0	1	1	1	0	0	0	0	1	0	1	1	0	0	0	0	0	1	NA
2D-Hap2	10	W1153_GENGHIS	0		1	1	0	1	1	1	0	1	1	1	1	0	1	0	0	0	0	0	1	1	0	1	0	0	1	1	1	0	0	0	1	1	1	1	1	0	1	1	1	1	0	0	0	1	1
2D-Hap2	11	W1156_BRANDO	1		1	1	0	1	1	1	0	1	1	1	1	0	1	1	1	1	1	1	0	0	1	0	1	1	0	0	0	1	1	0	0	0	0	0	1	0	1	1	0	0	0	0	0	1	1
2D-Hap2	12	W1157_RANGER	0		1	1	0	1	1	1	0	1	1	1	0	1	0	1	1	1	1	1	0	0	1	0	1	1	0	0	0	1	1	0	0	0	0	0	1	0	1	1	0	0	0	0	0	1	1
2D-Hap2	13	W1195_VERDON	0		1	1	0	1	1	1	0	1	1	1	1	0	1	1	1	1	1	1	0	0	1	0	1	1	0	0	0	1	1	0	0	0	0	0	1	0	0	1	0	0	0	0	0	1	1
2D-Hap2	14	W1196_ELECTRON	0		1	1	0	1	1	1	0	1	1	1	0	1	0	1	1	1	1	1	0	0	1	0	1	1	0	0	0	1	1	1	0	0	0	0	1	0	1	1	0	0	0	0	0	1	1
2D-Hap2	15	W1200_OPTION	1		1	1	0	1	1	1	0	1	1	1	1	0	1	1	1	1	1	1	0	0	1	0	1	1	0	0	0	1	1	0	0	0	0	0	1	0	0	1	0	0	0	0	0	1	1
2D-Hap2	16	W1202_OXBOW	0		1	1	0	1	1	1	0	1	1	1	0	1	0	1	1	1	1	1	0	0	1	0	1	1	0	0	0	1	1	0	0	0	0	0	1	0	0	1	0	0	0	0	0	1	1
2D-Hap2	17	W1210_ORTON	0		1	1	0	1	1	1	0	1	1	1	1	0	1	0	0	0	0	0	1	1	0	1	0	0	1	1	1	0	0	0	1	1	1	1	1	0	1	1	1	1	0	0	0	1	1
2D-Hap2	18	W1213_EXSEPT	0		1	1	0	1	1	1	0	1	1	1	1	0	1	1	1	1	1	1	0	0	1	0	1	1	0	0	0	1	1	0	0	0	0	0	1	0	0	1	0	0	0	0	0	1	1
2D-Hap2	19	W1223_CANTERBURY	2		1	1	0	1	1	1	0	1	1	1	0	1	0	1	1	1	1	1	0	0	1	0	1	1	0	0	0	1	1	0	0	0	0	0	1	0	1	1	0	0	0	0	0	1	1
2D-Hap2	20	W1224_CYBER	0		1	1	0	1	1	1	0	1	1	1	0	1	0	0	0	0	0	0	1	1	0	1	0	0	1	1	1	0	0	0	0	0	0	1	1	0	1	1	1	1	0	0	0	1	1
2D-Hap2	21	W1269_POSIT	0		1	1	0	1	1	1	0	1	1	1	0	1	0	0	0	0	0	0	1	1	0	1	0	0	1	1	1	0	0	0	1	1	1	1	1	0	1	1	1	1	0	0	0	1	1
2D-Hap2	22	W1271_FEAST	0		1	1	0	1	1	1	0	1	1	1	1	0	1	0	0	0	0	0	1	1	0	1	0	0	1	1	1	0	0	0	1	1	1	1	1	0	1	1	1	1	0	0	0	1	1
2D-Hap2	23	W1281_XI19	0		0	0	1	0	0	0	1	0	0	0	1	0	1	0	0	0	0	0	1	1	0	1	0	0	1	1	1	0	0	0	0	0	0	1	1	0	1	1	1	1	0	0	0	1	1
2D-Hap2	24	W1310_CAPNOR	0		1	1	0	1	1	1	0	1	1	1	1	0	1	1	1	1	1	1	0	0	1	0	1	1	0	0	0	1	1	0	0	0	0	0	1	0	0	1	0	0	0	0	0	1	1
2D-Hap2	25	W1321_PR21R60	0		1	1	0	0	1	1	0	1	1	1	0	1	0	1	1	1	1	1	0	0	1	0	1	1	0	0	0	1	1	0	0	0	0	0	1	0	0	1	0	0	0	0	0	1	1
2D-Hap2	26	W1328_WIZARD***	0		1	1	0	1	1	1	0	1	1	1	0	1	0	1	1	1	1	1	0	0	1	0	1	1	0	0	0	1	1	0	0	0	0	0	1	0	0	1	0	0	0	0	0	1	1
2D-Hap2	27	W133_TALENT	1		1	1	0	1	1	1	0	1	1	1	0	1	0	1	1	1	1	1	0	0	1	0	1	1	0	0	0	1	1	0	0	0	0	0	1	0	1	1	0	0	0	0	0	1	1
2D-Hap2	28	W1330_ROBIGUS	0		0	0	1	0	0	0	1	0	0	0	0	1	0	1	1	1	1	1	0	0	1	0	1	1	0	0	0	1	1	0	0	0	0	0	1	0	1	1	0	0	0	0	0	1	1
2D-Hap2	29	W1331_CONTEXT	0		1	1	0	1	1	1	0	1	1	1	0	1	0	1	1	1	1	1	0	0	1	0	1	1	0	0	0	1	1	0	0	0	0	0	1	0	1	1	0	0	0	0	0	1	1
2D-Hap2	30	W1332_CONVOY	0		1	1	0	1	1	1	0	1	1	1	1	0	1	0	0	0	0	0	1	1	0	1	0	0	1	1	1	0	0	0	1	1	1	1	1	0	1	1	1	1	0	0	0	1	1
2D-Hap2	31	W1335_SCORPION_25	0		0	0	1	0	0	0	1	0	0	0	1	0	1	0	0	0	0	0	1	1	0	1	0	0	1	1	1	0	0	0	0	0	0	1	1	0	1	1	1	1	0	0	0	1	1
2D-Hap2	32	W1336_WARLOCK_24	0		0	0	1	0	0	0	1	0	0	0	1	0	1	0	0	0	0	0	1	1	0	1	0	0	1	1	1	0	0	0	0	0	0	1	1	0	1	1	1	1	0	0	0	1	1
2D-Hap2	33	W1343_CARLTON	0		1	1	0	1	1	1	0	1	1	1	0	1	0	0	0	0	0	0	1	1	0	1	0	0	1	1	1	0	0	0	1	1	1	1	0	1	0	0	1	1	1	1	1	0	0
2D-Hap2	34	W1367_FIELDER	1		1	1	0	1	1	1	0	1	1	1	1	0	1	0	0	0	0	0	1	1	0	1	0	0	1	1	1	0	0	0	1	1	1	1	1	0	1	1	1	1	0	0	0	1	1
2D-Hap2	35	W1370_HARBOUR	0		1	1	0	1	1	1	0	1	1	1	0	1	0	1	1	1	1	1	0	0	1	0	1	1	0	0	0	1	1	0	0	0	0	0	1	0	0	1	0	0	0	0	0	1	1
2D-Hap2	36	W1383_CHARDONNAY	0		1	1	0	1	1	1	0	1	1	1	1	0	1	1	1	1	1	1	0	0	1	0	1	1	0	0	0	1	1	0	0	0	0	0	1	0	1	1	0	0	0	0	0	1	1
2D-Hap2	37	W1400_FLAXEN	0		1	1	0	1	1	1	0	1	1	1	0	1	0	0	0	0	0	0	1	1	0	1	0	0	1	1	1	0	0	0	1	1	1	1	1	0	1	1	1	1	0	0	0	1	1
2D-Hap2	38	W1409_MAYFAIR	0		1	1	0	1	1	1	0	1	1	1	0	1	0	0	0	0	0	0	1	1	0	1	0	0	1	1	1	0	0	0	1	1	1	1	1	0	1	1	1	1	1	1	1	0	0
2D-Hap2	39	W1414_VECTOR	0		1	1	0	1	1	1	0	1	1	1	1	0	1	1	1	1	1	1	0	0	1	0	1	1	0	0	0	1	1	0	0	0	0	0	1	0	1	1	0	0	0	0	0	1	1
2D-Hap2	40	W1415_SMUGGLER	1		1	1	0	1	1	1	0	1	1	1	0	1	0	1	1	1	1	1	0	0	1	0	1	1	0	0	0	1	1	1	0	0	0	0	1	0	1	1	0	0	0	0	0	1	1
2D-Hap2	41	W1438_CAPHORN	1		1	1	0	1	1	1	0	1	1	1	1	0	1	1	1	1	1	1	0	0	1	0	1	1	0	0	0	1	1	1	0	0	0	0	1	0	1	1	0	0	0	0	0	1	1
2D-Hap2	42	W1439_DART*	0		1	1	0	1	1	1	0	1	1	1	0	1	0	1	1	1	1	1	0	0	1	0	1	1	0	0	0	1	1	0	0	0	0	0	1	0	0	1	0	0	0	0	0	1	1
2D-Hap2	43	W1447_BENTLEY	0		1	1	0	1	1	1	0	1	1	1	0	1	0	1	1	1	1	1	0	0	1	0	1	1	0	0	0	1	1	0	0	0	0	0	1	0	0	1	0	0	0	0	0	1	1
2D-Hap2	44	W1461_MAYFIELD	0		1	1	0	1	1	1	0	1	1	1	1	0	1	1	1	1	1	1	0	0	1	0	1	1	0	0	0	1	1	0	0	0	0	0	1	0	0	1	0	0	0	0	0	1	1
2D-Hap2	45	W1462_AMBROSIA	0		1	1	0	1	1	1	0	1	1	1	0	1	0	1	1	1	1	1	0	0	1	0	1	1	0	0	0	1	1	0	0	0	0	0	1	0	1	1	0	0	0	0	0	1	1
2D-Hap2	46	W1464_EXTEND	0		1	1	0	1	1	1	0	1	1	1	0	1	0	1	1	1	1	1	0	0	1	0	1	1	0	0	0	1	1	0	0	0	0	0	1	0	0	1	0	0	0	0	0	1	1
2D-Hap2	47	W1467_MAGNITUDE	0		1	1	0	1	1	1	0	1	1	1	0	1	0	0	0	0	0	0	1	1	0	1	0	0	1	1	1	0	0	0	1	1	1	1	1	0	1	1	1	1	0	0	0	1	1
2D-Hap2	48	W1468_DEFENDER	0		1	1	0	1	1	1	0	1	1	1	0	1	0	0	0	0	0	0	1	1	0	1	0	0	1	1	1	0	0	0	1	1	1	1	1	0	1	1	1	1	0	0	0	1	1
2D-Hap2	49	W1532_MASCOT*	0		1	1	0	1	1	1	0	1	1	1	1	0	1	0	0	0	0	0	1	1	0	1	0	0	1	1	1	0	0	0	1	1	1	1	1	0	1	1	1	1	0	0	0	1	1
2D-Hap2	50	W1542_DIRECTOR	0		1	1	0	1	1	1	0	1	1	1	0	1	0	0	0	0	0	0	1	1	0	1	0	0	1	1	1	0	0	0	1	1	1	1	1	0	1	1	1	1	0	0	0	1	1
2D-Hap2	51	W1543_ASAGAI	1		1	1	0	1	1	1	0	1	1	1	0	1	0	0	0	0	0	0	1	1	0	1	0	0	1	1	1	0	0	0	1	1	1	1	1	0	1	1	1	1	0	0	0	1	1
2D-Hap2	52	W1556_HOURRA	0		1	1	0	1	1	1	0	1	1	1	0	1	0	1	1	1	1	1	0	0	1	0	1	1	0	0	0	1	1	0	0	0	0	0	1	0	1	1	0	0	0	0	0	1	1
2D-Hap2	53	W1561_HYPERION	1		1	1	0	1	1	1	0	1	1	1	0	1	0	1	1	1	1	1	0	0	1	0	1	1	0	0	0	1	1	0	0	0	0	0	1	0	0	1	0	0	0	0	0	1	1
2D-Hap2	54	W1599_BATTALION	0		1	1	0	1	1	1	0	1	1	1	1	0	1	0	0	0	0	0	1	1	0	1	0	0	1	1	1	0	0	0	1	1	1	1	1	0	1	1	1	1	0	0	0	1	1
2D-Hap2	55	W1621_GULLIVER	0		1	1	0	1	1	1	0	1	1	1	1	0	1	1	1	1	1	1	0	0	1	0	0	1	0	0	0	1	1	0	0	0	0	0	1	0	0	1	0	0	0	0	0	1	1
2D-Hap2	56	W1666_CANADAIR	0		1	1	0	1	1	1	0	1	1	1	0	1	0	1	1	1	1	1	0	0	1	0	1	1	0	0	0	1	1	1	0	0	0	0	1	0	1	1	0	0	0	0	0	1	1
2D-Hap2	57	W1667_BUZZER	1		1	1	0	1	1	1	0	1	1	1	0	1	0	0	0	0	0	0	1	1	0	1	0	0	1	1	1	0	0	0	0	0	0	1	1	0	1	1	1	1	0	0	0	1	1
2D-Hap2	58	W1668_MAXWELL	0		1	1	0	0	1	1	0	1	1	1	0	1	0	1	1	1	1	1	0	0	1	0	0	1	0	0	0	1	1	0	0	0	0	0	1	0	1	1	0	0	0	0	0	1	1
2D-Hap2	59	W1687_MARKSMAN**	0		1	1	0	1	1	1	0	1	1	1	1	0	1	0	0	0	0	0	1	1	0	1	0	0	1	1	1	0	0	0	0	0	0	1	1	0	1	1	1	1	0	0	0	1	1
2D-Hap2	60	W1725_DUXFORD	1		0	0	1	0	0	0	1	0	0	0	1	0	1	0	0	0	0	0	1	1	0	1	0	0	1	1	1	0	0	0	0	0	0	1	1	0	1	1	1	1	0	0	0	1	1
2D-Hap2	61	W173_FLANDERS	0		1	1	0	1	1	1	0	1	1	1	0	1	0	1	1	1	1	1	0	0	1	0	1	1	0	0	0	1	1	0	0	0	0	0	1	0	1	1	0	0	0	0	0	1	1
2D-Hap2	62	W1731_HEREFORD	0		1	1	0	1	1	1	0	1	1	1	0	1	0	0	0	0	0	0	1	1	0	1	0	0	1	1	1	0	0	0	1	1	1	1	0	1	1	0	1	1	1	1	1	0	0
2D-Hap2	63	W1746_WALPOLE	0		1	1	0	0	1	1	0	1	1	1	1	0	1	0	0	0	0	0	1	1	0	1	0	0	1	1	1	0	0	0	1	1	1	1	1	0	1	1	1	1	0	0	0	1	1
2D-Hap2	64	W1756_LANGDALE	0		1	1	0	1	1	1	0	1	1	1	1	0	1	1	1	1	1	1	0	0	1	0	1	1	0	0	0	1	1	0	0	0	0	0	1	0	0	1	0	0	0	0	0	1	1
2D-Hap2	65	W1766_GALLANT	0		0	0	1	0	0	0	1	0	0	0	1	0	1	0	0	0	0	0	1	1	0	1	0	0	1	1	1	0	0	0	0	0	0	1	1	0	1	1	1	1	0	0	0	1	1
2D-Hap2	66	W178_KINSMAN	0		1	1	0	0	1	1	0	1	1	1	0	1	0	1	1	1	1	1	0	0	1	0	1	1	0	0	0	1	1	0	0	0	0	0	1	0	1	1	0	0	0	0	0	1	1
2D-Hap2	67	W1789_QPLUS	0		0	0	1	0	0	0	1	0	0	0	0	1	0	0	0	0	0	0	1	1	0	1	0	0	1	1	1	0	0	0	1	1	1	1	1	0	1	1	1	1	0	0	0	1	1
2D-Hap2	68	W179_HOBBIT	0		1	1	0	1	1	1	0	1	1	1	0	1	0	1	1	1	1	1	0	0	1	0	1	1	0	0	0	1	1	0	0	0	0	0	1	0	1	1	0	0	0	0	0	1	1
2D-Hap2	69	W18_MARIS_RANGER	0		1	1	0	1	1	1	0	1	1	1	0	1	0	1	1	1	1	1	0	0	1	0	1	1	0	0	0	1	1	0	0	0	0	0	1	0	1	1	0	0	0	0	0	1	1
2D-Hap2	70	W1808_ACROBAT	0		0	0	1	0	0	0	1	0	0	0	0	1	0	1	1	1	1	1	0	0	1	0	1	1	0	0	0	1	1	0	0	0	0	0	1	0	1	1	0	0	0	0	0	1	1
2D-Hap2	71	W1811_GRAFTON	0		1	1	0	1	1	1	0	1	1	1	0	1	0	0	0	0	0	0	1	1	0	1	0	0	1	1	1	0	0	0	0	0	0	1	1	0	1	1	1	1	0	0	0	1	1
2D-Hap2	72	W1858_SANTANA	0		1	1	0	1	1	1	0	1	1	1	1	0	1	1	1	1	1	1	0	0	1	0	1	1	0	0	0	1	1	0	0	0	0	0	1	0	1	1	0	0	0	0	0	1	1
2D-Hap2	73	W1922_COCOON	6		1	1	0	1	1	1	0	1	1	1	0	1	0	0	0	0	0	0	1	1	0	1	0	0	1	1	1	0	0	0	0	0	0	1	1	0	1	1	1	1	0	0	0	1	1
2D-Hap2	74	W193_TIPSTAFF	0		1	1	0	0	1	1	0	1	1	1	0	1	0	1	1	1	1	1	0	0	1	0	1	1	0	0	0	1	1	0	0	0	0	0	1	0	1	1	0	0	0	0	0	1	1
2D-Hap2	75	W201_ARMADA	0		1	1	0	1	1	1	0	1	1	1	0	1	0	1	1	1	1	1	0	0	1	0	1	1	0	0	0	1	1	0	0	0	0	0	1	0	1	1	0	0	0	0	0	1	1
2D-Hap2	76	W230_HUSTLER	0		1	1	0	1	1	1	0	1	1	1	0	1	0	0	0	0	0	0	1	1	0	1	0	0	1	1	1	0	0	0	1	1	1	1	0	1	1	0	1	1	1	1	1	0	0
2D-Hap2	77	W233_MARDLER	0		1	1	0	1	1	1	0	1	1	1	0	1	0	1	1	1	1	1	0	0	1	0	1	1	0	0	0	1	1	0	0	0	0	0	1	0	1	1	0	0	0	0	0	1	1
2D-Hap2	78	W270_WIZARD	0		1	1	0	1	1	1	0	1	1	1	0	1	0	1	1	1	1	1	0	0	1	0	1	1	0	0	0	1	1	0	0	0	0	0	1	0	1	1	0	0	0	0	0	1	1
2D-Hap2	79	W272_SENTRY	0		1	1	0	1	1	1	0	1	1	1	0	1	0	1	1	1	1	1	0	0	1	0	1	1	0	0	0	1	1	0	0	0	0	0	1	0	1	1	0	0	0	0	0	1	1
2D-Hap2	80	W276_VIRTUE	0		1	1	0	1	1	1	0	1	1	1	0	1	0	0	0	0	0	0	1	1	0	1	0	0	1	1	1	0	0	0	1	1	1	1	0	1	1	0	1	1	1	1	1	0	0
2D-Hap2	81	W288_MAESTRO	0		1	1	0	1	1	1	0	1	1	1	0	1	0	1	1	1	1	1	0	0	1	0	1	1	0	0	0	1	1	0	0	0	0	0	1	0	1	1	0	0	0	0	0	1	1
2D-Hap2	82	W311_ABELE	0		0	0	1	0	0	0	1	0	0	0	0	1	0	1	1	1	1	1	0	0	1	0	1	1	0	0	0	1	1	0	0	0	0	0	1	0	1	1	0	0	0	0	0	1	1
2D-Hap2	83	W321_NORMAN	0		1	1	0	1	1	1	0	1	1	1	0	1	0	1	1	1	1	1	0	0	1	0	1	1	0	0	0	1	1	0	0	0	0	0	1	0	1	1	0	0	0	0	0	1	1
2D-Hap2	84	W323_FLAMBEAU	0		1	1	0	1	1	1	0	1	1	1	0	1	0	1	1	1	1	1	0	0	1	0	1	1	0	0	0	1	1	0	0	0	0	0	1	0	1	1	0	0	0	0	0	1	1
2D-Hap2	85	W325_RAPIER	0		1	1	0	0	1	1	0	1	1	1	0	1	0	1	1	1	1	1	0	0	1	0	1	1	0	0	0	1	1	0	0	0	0	0	1	0	1	1	0	0	0	0	0	1	1
2D-Hap2	86	W364_LONGBOW	0		1	1	0	1	1	1	0	1	1	1	0	1	0	1	1	1	1	1	0	0	1	0	1	1	0	0	0	1	1	0	0	0	0	0	1	0	1	1	0	0	0	0	0	1	1
2D-Hap2	87	W371_JENA	2		1	1	0	1	1	1	0	1	1	1	1	0	1	1	1	1	1	1	0	0	1	0	1	1	0	0	0	1	1	1	0	0	0	0	1	0	1	1	0	0	0	0	0	1	1
2D-Hap2	88	W41_MARIS_BEACON	0		1	1	0	0	1	1	0	1	1	1	0	1	0	1	1	1	1	1	0	0	1	0	1	1	0	0	0	1	1	0	0	0	0	0	1	0	1	1	0	0	0	0	0	1	1
2D-Hap2	89	W42_MARIS_NIMROD	0		1	1	0	0	1	1	0	1	1	1	0	1	0	1	1	1	1	1	0	0	1	0	1	1	0	0	0	1	1	0	0	0	0	0	1	0	1	1	0	0	0	0	0	1	1
2D-Hap2	90	W438_MITHRAS	0		1	1	0	1	1	1	0	1	1	1	0	1	0	1	1	1	1	1	0	0	1	0	1	1	0	0	0	1	1	0	0	0	0	0	1	0	1	1	0	0	0	0	0	1	1
2D-Hap2	91	W439_AVOCET	0		1	1	0	1	1	1	0	1	1	1	0	1	0	1	1	1	1	1	0	0	1	0	1	1	0	0	0	1	1	0	0	0	0	0	1	0	1	1	0	0	0	0	0	1	1
2D-Hap2	92	W440_GALAHAD	0		1	1	0	1	1	1	0	1	1	1	0	1	0	1	1	1	1	1	0	0	1	0	1	1	0	0	0	1	1	0	0	0	0	0	1	0	1	1	0	0	0	0	0	1	1
2D-Hap2	93	W486_MOULIN	0		1	1	0	1	1	1	0	1	1	1	0	1	0	1	1	1	1	1	0	0	1	0	1	1	0	0	0	1	1	0	0	0	0	0	1	0	0	1	0	0	0	0	0	1	1
2D-Hap2	94	W488_RENARD	1		1	1	0	1	1	1	0	1	1	1	0	1	0	1	1	1	1	1	0	0	1	0	1	1	0	0	0	1	1	0	0	0	0	0	1	0	1	1	0	0	0	0	0	1	1
2D-Hap2	95	W489_BROCK	0		1	1	0	1	1	1	0	1	1	1	0	1	0	1	1	1	1	1	0	0	1	0	1	1	0	0	0	1	1	0	0	0	0	0	1	0	1	1	0	0	0	0	0	1	1
2D-Hap2	96	W496_TONIC	10		1	1	0	1	1	1	0	1	1	1	0	0	0	0	0	0	0	0	1	1	0	1	0	0	1	1	1	0	0	0	0	0	0	1	1	0	1	1	1	1	0	0	0	1	1
2D-Hap2	97	W509_BOXER	0		1	1	0	1	1	1	0	1	1	1	0	1	0	1	1	1	1	1	0	0	1	0	1	1	0	0	0	1	1	0	0	0	0	0	1	0	1	1	0	0	0	0	0	1	1
2D-Hap2	98	W528_ASLAN	0		1	1	0	1	1	1	0	1	1	1	0	1	0	1	1	1	1	1	0	0	1	0	1	1	0	0	0	1	1	0	0	0	0	0	1	0	1	1	0	0	0	0	0	1	1
2D-Hap2	99	W529_CRAFTSMAN	1		1	1	0	0	NA	1	0	1	1	1	0	1	0	0	0	0	0	0	1	1	0	1	0	0	1	1	1	0	0	0	1	1	1	1	0	1	1	0	1	1	1	1	1	0	0
2D-Hap2	100	W533_MERCIA	0		1	1	0	1	1	1	0	1	1	1	0	1	0	1	1	1	1	1	0	0	1	0	1	1	0	0	0	1	1	0	0	0	0	0	1	0	1	1	0	0	0	0	0	1	1
2D-Hap2	101	W584_SARSEN	0		1	1	0	1	1	1	0	1	1	1	0	1	0	0	0	0	0	0	1	1	0	1	0	0	1	1	1	0	0	0	1	1	1	1	0	1	1	0	1	1	1	1	1	0	0
2D-Hap2	102	W590_CINNABAR	0		1	1	0	1	1	1	0	1	1	1	0	1	0	0	0	0	0	0	1	1	0	1	0	0	1	1	1	0	0	0	1	1	1	1	1	0	1	1	1	1	0	0	0	1	1
2D-Hap2	103	W591_HORNET	14		1	1	0	1	1	1	0	1	1	1	0	1	0	0	0	0	0	0	1	1	0	1	0	0	1	1	1	0	0	0	1	1	1	1	1	0	1	1	1	1	0	0	0	1	1
2D-Hap2	104	W607_APOLLO	0		1	1	0	1	1	1	0	0	0	1	0	1	0	1	1	1	1	1	0	0	1	0	1	1	0	0	0	1	1	0	0	0	0	0	1	0	1	1	0	0	0	0	0	1	1
2D-Hap2	105	W610_SOLEIL	0		1	1	0	1	1	1	0	1	1	1	0	1	0	1	1	1	1	1	0	0	1	0	1	1	0	0	0	1	1	0	0	0	0	0	1	0	1	1	0	0	0	0	0	1	1
2D-Hap2	106	W626_SQUADRON	1		1	1	0	1	1	1	0	1	1	1	0	1	0	0	0	0	0	0	1	1	0	1	0	0	1	1	1	0	0	0	1	1	1	1	1	0	1	1	1	1	0	0	0	1	1
2D-Hap2	107	W628_RIBAND	0		1	1	0	1	1	1	0	1	1	1	0	1	0	1	1	1	1	1	0	0	1	0	1	1	0	0	0	1	1	0	0	0	0	0	1	0	1	1	0	0	0	0	0	1	1
2D-Hap2	108	W66_MARIS_HUNTSMAN	0		1	1	0	0	1	1	0	1	1	1	0	1	0	1	1	1	1	1	0	0	1	0	1	1	0	0	0	1	1	0	0	0	0	0	1	0	1	1	0	0	0	0	0	1	1
2D-Hap2	109	W671_PASTICHE	0		1	1	0	1	1	1	0	1	1	1	0	1	0	1	1	1	1	1	0	0	1	0	1	1	0	0	0	1	1	1	0	0	0	0	1	0	1	1	0	0	0	0	0	1	1
2D-Hap2	110	W672_FRESCO	0		1	1	0	1	1	1	0	1	1	1	1	0	1	1	1	1	1	1	0	0	1	0	1	1	0	0	0	1	1	0	0	0	0	0	1	0	0	1	0	0	0	0	0	1	1
2D-Hap2	111	W707_AXIAL	0		1	1	0	1	1	1	0	1	1	1	0	1	0	1	1	1	1	1	0	0	1	0	1	1	0	0	0	1	1	0	0	0	0	0	1	0	1	1	0	0	0	0	0	1	1
2D-Hap2	112	W724_EKLA	0		1	1	0	1	1	1	0	0	1	1	0	1	0	1	1	1	1	1	0	0	1	0	1	1	0	0	0	1	1	0	0	0	0	0	1	0	1	1	0	0	0	0	0	1	1
2D-Hap2	113	W728_TALON	0		1	1	0	1	1	1	0	1	1	1	0	1	0	1	1	1	1	1	0	0	1	0	1	1	0	0	0	1	1	1	0	0	0	0	1	0	1	1	0	0	0	0	0	1	1
2D-Hap2	114	W736_HEREWARD	0		1	1	0	1	1	1	0	1	1	1	1	0	1	1	1	1	1	1	0	0	1	0	1	1	0	0	0	1	1	0	0	0	0	0	1	0	0	1	0	0	0	0	0	1	1
2D-Hap2	115	W756_SITKA	1		1	1	0	1	1	1	0	1	1	1	0	1	0	1	1	1	1	1	0	0	1	0	1	1	0	0	0	1	1	0	0	0	0	0	1	0	1	1	0	0	0	0	0	1	1
2D-Hap2	116	W759_ADMIRAL	0		1	1	0	1	1	1	0	1	1	1	0	1	0	1	1	1	1	1	0	0	1	0	1	1	0	0	0	1	1	0	0	0	0	0	1	0	1	1	0	0	0	0	0	1	1
2D-Hap2	117	W798_CAMP_REMY	3		1	1	0	1	1	1	0	0	1	1	0	1	0	1	1	1	1	1	0	0	1	0	1	1	0	0	0	1	1	0	0	0	0	0	1	0	1	1	0	0	0	0	0	1	1
2D-Hap2	118	W801_ASTRON	0		1	1	0	1	1	1	0	1	1	1	0	1	0	1	1	1	1	1	0	0	1	0	1	1	0	0	0	1	1	0	0	0	0	0	1	0	1	1	0	0	0	0	0	1	1
2D-Hap2	119	W808_SPARK	11		1	1	0	1	1	1	0	1	1	1	0	0	0	1	1	1	1	1	0	0	1	0	1	1	0	0	0	1	1	0	0	0	0	0	1	0	0	1	0	0	0	0	0	1	1
2D-Hap2	120	W825_ADROIT	0		1	1	0	1	1	1	0	1	1	1	0	1	0	1	1	1	1	1	0	0	1	0	1	1	0	0	0	1	1	0	0	0	0	0	1	0	0	1	0	0	0	0	0	1	1
2D-Hap2	121	W826_LEO*	0		1	1	0	1	1	1	0	1	1	1	0	1	0	1	1	1	1	1	0	0	1	0	1	1	0	0	0	1	1	0	0	0	0	0	1	0	0	1	0	0	0	0	0	1	1
2D-Hap2	122	W827_RENOWN	0		1	1	0	1	1	1	0	1	1	1	0	1	0	1	1	1	1	1	0	0	1	0	1	1	0	0	0	1	1	0	0	0	0	0	1	0	1	1	0	0	0	0	0	1	1
2D-Hap2	123	W833_CADENZA	0		0	0	1	0	0	0	1	0	0	0	1	0	1	0	0	0	0	0	1	1	0	1	0	0	1	1	1	0	0	0	0	0	0	1	1	0	1	1	1	1	0	0	0	1	1
2D-Hap2	124	W834_SOISSONS	0		1	1	0	1	1	1	0	1	1	1	1	0	1	1	1	1	1	1	0	0	1	0	1	1	0	0	0	1	1	1	0	0	0	0	1	0	1	1	0	0	0	0	0	1	1
2D-Hap2	125	W844_TREND	0		1	1	0	1	1	1	0	1	1	1	0	1	0	1	1	1	1	1	0	0	1	0	1	1	0	0	0	1	1	0	0	0	0	0	1	0	1	1	0	0	0	0	0	1	1
2D-Hap2	126	W848_WOODSTOCK	2		1	1	0	1	1	1	0	1	1	1	0	1	0	1	1	1	1	1	0	0	1	0	1	1	0	0	0	1	1	0	0	0	0	0	1	0	1	1	0	0	0	0	0	1	1
2D-Hap2	127	W858_RIALTO	1		1	1	0	1	1	1	0	1	1	1	1	0	1	0	0	0	0	0	1	1	0	1	0	0	1	1	1	0	0	0	1	1	1	1	1	0	1	1	1	1	0	0	0	1	1
2D-Hap2	128	W867_PROPHET	0		1	1	0	1	1	1	0	1	1	1	0	1	0	1	1	1	1	1	0	0	1	0	1	1	0	0	0	1	1	0	0	0	0	0	1	0	1	1	0	0	0	0	0	1	1
2D-Hap2	129	W882_CONSORT	0		1	1	0	1	1	1	0	1	1	1	0	1	0	1	1	1	1	1	0	0	1	0	1	1	0	0	0	1	1	0	0	0	0	0	1	0	0	1	0	0	0	0	0	1	1
2D-Hap2	130	W931_CAXTON	0		1	1	0	1	1	1	0	1	1	1	0	1	0	1	1	1	1	1	0	0	1	0	1	1	0	0	0	1	1	0	0	0	0	0	1	0	1	1	0	0	0	0	0	1	1
2D-Hap2	131	W943_GALATEA	0		1	1	0	1	1	1	0	1	1	1	0	1	0	1	1	1	1	1	0	0	1	0	1	1	0	0	0	1	1	0	0	0	0	0	1	0	1	1	0	0	0	0	0	1	1
2D-Hap2	132	W954_CROFTER	0		1	1	0	1	1	1	0	1	1	1	0	1	0	1	1	1	1	1	0	0	1	0	1	1	0	0	0	1	1	0	0	0	0	0	1	0	1	1	0	0	0	0	0	1	1
2D-Hap2	133	W955_RITMO	0		1	1	0	1	1	1	0	1	1	1	0	1	0	0	0	0	0	0	1	1	0	1	0	0	1	1	1	0	0	0	1	1	1	1	0	1	1	0	1	1	1	1	1	0	0
2D-Hap2	134	W970_IMPALA	0		1	1	0	1	1	1	0	1	1	1	0	1	0	1	1	1	1	1	0	0	1	0	1	1	0	0	0	1	1	0	0	0	0	0	1	0	0	1	0	0	0	0	0	1	1
2D-Hap2	135	W982_HUDSON	0		1	1	0	1	1	1	0	1	1	1	0	1	0	1	1	1	1	1	0	0	1	0	1	1	0	0	0	1	1	0	0	0	0	0	1	0	1	1	0	0	0	0	0	1	1
2D-Hap2	136	W992_HOLSTER	2		1	1	0	1	1	1	0	1	1	1	0	1	0	1	1	1	1	1	0	0	1	0	1	1	0	0	0	1	1	0	0	0	0	0	1	0	1	1	0	0	0	0	0	1	1
		W1865_WARRIOR**	0		1	1	0	1	1	1	0	1	1	1	0	1	0	0	0	0	0	0	1	1	0	1	0	0	1	1	1	0	0	0	1	1	1	1	1	0	1	1	1	0	1	1	1	0	0
		W1806_TIMARU	0		0	0	1	0	0	0	1	0	0	0	0	1	0	0	0	0	0	0	1	1	0	1	0	0	1	1	1	0	0	0	1	1	1	1	1	0	1	1	1	1	1	1	1	1	0
2D-Hap3	1	W10_MILDRESS	2		1	1	0	1	1	1	0	0	0	1	0	1	0	0	0	0	0	0	1	1	0	1	0	0	1	1	1	0	0	0	1	1	1	1	1	0	1	1	1	1	0	0	0	1	1
2D-Hap3	2	W1019_TEMPLE	1		1	1	0	1	1	1	0	1	1	1	NA	1	0	1	1	1	1	1	0	0	1	0	1	1	0	0	0	1	1	0	0	0	0	0	1	0	0	1	0	0	0	0	0	1	1
2D-Hap3	3	W1028_TEMPEST	0		1	1	0	1	1	1	0	1	1	1	1	0	1	1	1	1	1	1	0	0	1	0	1	1	0	0	0	1	1	0	0	0	0	0	1	0	0	1	0	0	0	0	0	1	1
2D-Hap3	4	W1029_BLAZE	0		1	1	0	1	1	1	0	1	1	1	0	1	0	0	0	0	0	0	1	1	0	1	0	0	1	1	1	0	0	0	1	1	1	1	1	0	1	1	1	1	0	0	0	1	1
2D-Hap3	5	W1030_CANTATA	0		1	1	0	1	1	1	0	1	1	1	1	0	1	1	1	1	1	1	0	0	1	0	1	1	0	0	0	1	1	0	0	0	0	0	1	0	1	1	0	0	0	0	0	1	1
2D-Hap3	6	W1040_WESTON	0		1	1	0	1	1	1	0	1	1	1	0	1	0	1	1	1	1	1	0	0	1	0	1	1	0	0	0	1	1	0	0	0	0	0	1	0	1	1	0	0	0	0	0	1	1
2D-Hap3	7	W1046_OBERON	0		1	1	0	1	1	1	0	1	1	1	0	1	0	1	1	1	1	1	0	0	1	0	1	1	0	0	0	1	1	0	0	0	0	0	1	0	0	1	0	0	0	0	0	1	1
2D-Hap3	8	W1047_KRAKATOA	0		1	1	0	1	1	1	0	1	1	1	1	0	1	0	0	0	0	0	1	1	0	1	0	0	1	1	1	0	0	0	1	1	1	1	1	0	1	1	1	1	0	0	0	1	1
2D-Hap3	9	W1048_WELLINGTON	0		1	1	0	1	1	1	0	1	1	1	0	1	0	0	0	0	0	0	1	1	0	1	0	0	1	1	1	0	0	0	1	1	1	1	1	0	1	1	1	1	0	0	0	1	1
2D-Hap3	10	W1078_MARSHAL	0		1	1	0	1	1	1	0	1	1	1	0	1	0	1	1	1	1	1	0	0	1	0	1	1	0	0	0	1	1	0	0	0	0	0	1	0	1	1	0	0	0	0	0	1	1
2D-Hap3	11	W1100_BUCHAN	0		1	1	0	1	1	1	0	1	1	1	0	1	0	0	0	0	0	0	1	1	0	1	0	0	1	1	1	0	0	0	1	1	1	1	1	0	1	1	1	1	0	0	0	1	1
2D-Hap3	12	W1120_FLAIR	0		1	1	0	1	1	1	0	1	1	1	0	1	0	1	1	1	1	1	0	0	1	0	1	1	0	0	0	1	1	0	0	0	0	0	1	0	1	1	0	0	0	0	0	1	1
2D-Hap3	13	W1126_ECLIPSE	3		1	1	NA	1	NA	1	0	1	1	1	1	0	1	0	0	0	0	0	1	1	0	1	0	0	1	1	1	0	0	0	1	1	1	1	1	0	1	1	1	1	0	0	0	1	1
2D-Hap3	14	W1133_AGAMI	0		1	1	0	1	1	1	0	1	1	1	1	0	1	0	0	0	0	0	1	1	0	1	0	0	1	1	1	0	0	0	1	1	1	1	1	0	1	1	1	1	0	0	0	1	1
2D-Hap3	15	W1147_NAPIER	0		1	1	0	1	1	1	0	1	1	1	1	0	1	1	1	1	1	1	0	0	1	0	1	1	0	0	0	1	1	0	0	0	0	0	1	0	1	1	0	0	0	0	0	1	1
2D-Hap3	16	W1151_CHICAGO	0		1	1	0	1	1	1	0	1	1	1	1	0	1	0	0	0	0	0	1	1	0	1	0	0	1	1	1	0	0	0	1	1	1	1	1	0	1	1	1	1	1	1	1	0	0
2D-Hap3	17	W1155_DENVER*	1		1	1	0	1	1	1	0	1	1	1	0	1	0	1	1	1	1	1	0	0	1	0	1	1	0	0	0	1	1	0	0	0	0	0	1	0	1	1	0	0	0	0	0	1	1
2D-Hap3	18	W1161_DERWENT*	0		1	1	0	1	1	1	0	1	1	1	1	0	1	0	0	0	0	0	1	1	0	1	0	0	1	1	1	0	0	0	1	1	1	1	1	0	1	1	1	1	0	0	0	1	1
2D-Hap3	19	W1169_MEXICO	1		1	1	0	1	1	1	0	1	1	1	1	0	1	0	0	0	0	0	1	1	0	1	0	0	1	1	1	0	0	0	1	1	1	1	1	0	1	1	1	1	0	0	0	1	1
2D-Hap3	20	W1184_ARLINGTON	0		1	1	0	1	1	1	0	1	1	1	1	0	1	0	0	0	0	0	1	1	0	1	0	0	1	1	1	0	0	0	1	1	1	1	1	0	1	1	1	1	0	0	0	1	1
2D-Hap3	21	W1197_DORIAL	0		1	1	0	1	1	1	0	1	1	1	1	0	1	1	1	1	1	1	0	0	1	0	1	1	0	0	0	1	1	0	0	0	0	0	1	0	1	1	0	0	0	0	0	1	1
2D-Hap3	22	W1201_REYDON	0		1	1	0	1	1	1	0	1	1	1	1	0	1	1	1	1	1	1	0	0	1	0	1	1	0	0	0	1	1	0	0	0	0	0	1	0	1	1	0	0	0	0	0	1	1
2D-Hap3	23	W1204_SLADE	0		1	1	0	1	1	1	0	1	1	1	0	1	0	1	1	1	1	1	0	0	1	0	1	1	0	0	0	1	1	0	0	0	0	0	1	0	0	1	0	0	0	0	0	1	1
2D-Hap3	24	W1205_POTENT	0		1	1	0	1	1	1	0	1	1	1	1	0	1	0	0	0	0	0	1	1	0	1	0	0	1	1	1	0	0	0	1	1	1	1	1	0	1	1	1	1	0	0	0	1	1
2D-Hap3	25	W1222_ARRIVA	0		1	1	0	1	1	1	0	1	1	1	1	0	1	0	0	0	0	0	1	1	0	1	0	0	1	1	1	0	0	0	0	0	0	1	1	0	1	1	1	1	0	0	0	1	1
2D-Hap3	26	W1226_TRAVIX	0		1	1	0	1	1	1	0	1	1	1	1	0	1	0	0	0	0	0	1	1	0	1	0	0	1	1	1	0	0	0	1	1	1	1	1	0	1	1	1	1	0	0	0	1	1
2D-Hap3	27	W1249_CHEQUER	0		1	1	0	1	1	1	0	1	1	1	1	0	1	1	1	1	1	1	0	0	1	0	1	1	0	0	0	1	1	0	0	0	0	0	1	0	1	1	0	0	0	0	0	1	1
2D-Hap3	28	W1251_HARROW	1		1	1	0	1	1	1	0	1	1	1	1	0	1	1	1	1	1	1	0	0	1	0	1	1	0	0	0	1	1	0	0	0	0	0	1	0	1	1	0	0	0	0	0	1	1
2D-Hap3	29	W1266_ACCESS	0		1	1	0	1	1	1	0	1	1	1	0	1	0	1	1	1	1	1	0	0	1	0	1	1	0	0	0	1	1	0	0	0	0	0	1	0	1	1	0	0	0	0	0	1	1
2D-Hap3	30	W1267_ANGLO	0		1	1	0	1	1	1	0	1	1	1	0	1	0	0	0	0	0	0	1	1	0	1	0	0	1	1	1	0	0	0	1	1	1	1	1	0	1	1	1	1	0	0	0	1	1
2D-Hap3	31	W1270_COMET	0		1	1	0	1	1	1	0	1	1	1	1	0	1	0	1	1	0	1	1	1	1	0	1	1	0	0	0	1	1	1	0	0	0	0	0	1	1	0	1	1	0	0	0	1	1
2D-Hap3	32	W1272_RAMPART	0		1	1	0	1	1	1	0	1	1	1	1	0	1	1	1	1	1	1	0	0	1	0	1	1	0	0	0	1	1	0	0	0	0	0	1	0	1	1	0	0	0	0	0	1	1
2D-Hap3	33	W1273_VAULT	0		1	1	0	1	1	1	0	1	1	1	0	1	0	0	0	0	0	0	1	1	0	1	0	0	1	1	1	0	0	0	1	1	1	1	1	0	1	1	1	1	1	1	1	1	0
2D-Hap3	34	W1275_KEMPT	0		1	1	0	1	1	1	0	1	1	1	0	1	0	1	1	1	1	1	0	0	1	0	1	1	0	0	0	1	1	0	0	0	0	0	1	0	0	1	0	0	0	0	0	1	1
2D-Hap3	35	W1276_ALCHEMIST	0		1	1	0	1	1	1	0	1	1	1	1	0	1	1	1	1	1	1	0	0	1	0	1	1	0	0	0	1	1	0	0	0	0	0	1	0	1	1	0	0	0	0	0	1	1
2D-Hap3	36	W1278_PHLEBAS	0		1	1	0	1	1	1	0	1	1	1	1	0	1	1	1	1	1	1	0	0	1	0	1	1	0	0	0	1	1	0	0	0	0	0	1	0	1	1	0	0	0	0	0	1	1
2D-Hap3	37	W1295_SABRE*	4		1	1	0	1	1	1	0	1	1	1	1	0	1	1	1	1	1	1	0	0	1	0	1	1	0	0	0	1	1	0	0	0	0	0	1	0	1	1	0	0	0	0	0	1	1
2D-Hap3	38	W1300_WINDSOR	0		1	1	0	0	1	1	0	1	1	1	0	1	0	1	1	1	1	1	0	0	1	0	1	1	0	0	0	1	1	0	0	0	0	0	1	0	1	1	0	0	0	0	0	1	1
2D-Hap3	39	W1327_BRUNEL	0		1	1	0	1	1	1	0	1	1	1	1	0	1	0	0	0	0	0	1	1	0	1	0	0	1	1	1	0	0	0	1	1	1	1	1	0	1	1	1	1	0	0	0	1	1
2D-Hap3	40	W1329_ZAKA	0		1	1	0	1	1	1	0	1	1	1	0	1	0	0	0	0	0	0	1	1	0	1	0	0	1	1	1	0	0	0	1	1	1	1	1	0	1	1	1	1	0	0	0	1	1
2D-Hap3	41	W1333_ASHANTI	0		1	1	0	1	1	1	0	1	1	1	1	0	1	0	0	0	0	0	1	1	0	1	0	0	1	1	1	0	0	0	0	0	0	1	1	0	1	1	1	1	0	0	0	1	1
2D-Hap3	42	W134_CLEMENT	1		1	1	0	1	1	1	0	0	0	1	0	1	0	0	0	0	0	0	1	1	0	1	0	0	1	1	1	0	0	0	1	1	1	1	1	0	1	1	1	1	0	0	0	1	1
2D-Hap3	43	W1361_MALLET	1		1	1	0	1	1	1	0	1	1	1	1	0	1	0	0	0	0	0	1	1	0	1	0	0	1	1	1	0	0	0	1	1	1	1	0	1	0	0	1	1	1	1	1	0	0
2D-Hap3	44	W1364_RIVET	0		1	1	0	1	1	1	0	1	1	1	0	1	0	1	1	1	1	1	0	0	1	0	1	1	0	0	0	1	1	0	0	0	0	0	1	0	1	1	0	0	0	0	0	1	1
2D-Hap3	45	W1376_EINSTEIN	0		1	1	0	1	1	1	0	1	1	1	1	0	1	1	1	1	1	1	0	0	1	0	1	1	0	0	0	1	1	0	0	0	0	0	1	0	0	1	0	0	0	0	0	1	1
2D-Hap3	46	W1392_QUEST	0		1	1	0	1	1	1	0	1	1	1	0	1	0	1	1	1	1	1	0	0	1	0	1	1	0	0	0	1	1	0	0	0	0	0	1	0	1	1	0	0	0	0	0	1	1
2D-Hap3	47	W1395_SENATOR	0		1	1	0	1	1	1	0	1	1	1	1	0	1	0	0	0	0	0	1	1	0	1	0	0	1	1	1	0	0	0	1	1	1	1	1	0	1	1	1	1	0	0	0	1	1
2D-Hap3	48	W1407_AWARD	0		1	1	0	1	1	1	0	1	1	1	0	1	0	0	0	0	0	0	1	1	0	1	0	0	1	1	1	0	0	0	1	1	1	1	1	0	1	1	1	1	0	0	0	1	1
2D-Hap3	49	W1429_ALSACE	0		1	1	0	1	1	1	0	1	1	1	1	0	1	1	1	1	1	1	0	0	1	0	1	1	0	0	0	1	1	0	0	0	0	0	1	0	1	1	0	0	0	0	0	1	1
2D-Hap3	50	W1444_M007	0		1	1	0	1	1	1	0	1	1	1	1	0	1	1	1	1	1	1	0	0	1	0	1	1	0	0	0	1	1	0	0	0	0	0	1	0	1	1	0	0	0	0	0	1	1
2D-Hap3	51	W1449_WELFORD	0		1	1	0	1	1	1	0	1	1	1	0	1	0	0	0	0	0	0	1	1	0	1	0	0	1	1	1	0	0	0	1	1	1	1	0	1	1	0	1	1	1	1	1	0	0
2D-Hap3	52	W1456_RAGLAN	0		1	1	0	1	1	1	0	1	1	1	1	0	1	0	0	0	0	0	1	1	0	1	0	0	1	1	1	0	0	0	1	1	1	1	1	0	1	1	1	1	0	0	0	1	1
2D-Hap3	53	W1469_SCANDIA	0		1	1	0	1	1	1	0	1	1	1	0	1	0	0	0	0	0	0	1	1	0	1	0	0	1	1	1	0	0	0	0	0	0	1	1	0	1	1	1	1	0	0	0	1	1
2D-Hap3	54	W1477_ATLANTA	0		1	1	0	1	1	1	0	1	1	1	0	1	0	1	1	1	1	1	0	0	1	0	1	1	0	0	0	1	1	0	0	0	0	0	1	0	1	1	0	0	0	0	0	1	1
2D-Hap3	55	W1497_SAMURAI	0		1	1	0	1	1	1	0	1	1	1	1	0	1	0	0	0	0	0	1	1	0	1	0	0	1	1	1	0	0	0	1	1	1	1	1	0	1	1	1	1	0	0	0	1	1
2D-Hap3	56	W1499_PREDATOR	0		1	1	0	1	1	1	0	1	1	1	1	0	1	1	1	1	1	1	0	0	1	0	1	1	0	0	0	1	1	0	0	0	0	0	1	0	0	1	0	0	0	0	0	1	1
2D-Hap3	57	W1502_BROMPTON	0		1	1	0	1	1	1	0	1	1	1	0	1	0	0	0	0	0	0	1	1	0	1	0	0	1	1	1	0	0	0	1	1	1	1	0	1	1	0	1	1	1	1	1	0	0
2D-Hap3	58	W1573_AARDEN	1		1	1	0	1	1	1	0	1	1	1	1	0	1	0	0	0	0	0	1	1	0	1	0	0	1	1	1	0	0	0	0	0	0	1	1	0	1	1	1	1	0	0	0	1	1
2D-Hap3	59	W1625_BENEDICT	0		1	1	0	1	1	1	0	1	1	1	1	0	1	1	1	1	1	1	0	0	1	0	0	1	0	0	0	1	1	0	0	0	0	0	1	0	1	1	0	0	0	0	0	1	1
2D-Hap3	60	W1652_HUMBER	0		1	1	0	1	1	1	0	1	1	1	0	1	0	0	0	0	0	0	1	1	0	1	0	0	1	1	1	0	0	0	1	1	1	1	1	0	1	1	1	1	0	0	0	1	1
2D-Hap3	61	W1658_OAKLEY	0		0	0	1	0	0	0	1	0	0	0	0	1	0	1	1	1	1	1	0	0	1	0	1	1	0	0	0	1	1	0	0	0	0	0	1	0	1	1	0	0	0	0	0	1	1
2D-Hap3	62	W1695_BOWINDO	0		1	1	0	1	1	1	0	1	1	1	1	0	1	0	0	0	0	0	1	1	0	1	0	0	1	1	1	0	0	0	1	1	1	1	1	0	1	1	1	1	0	0	0	1	1
2D-Hap3	63	W1724_EMERALD	0		1	1	0	1	1	1	0	1	1	1	1	0	1	1	1	1	1	1	0	0	1	0	1	1	0	0	0	1	1	0	0	0	0	0	1	0	1	1	0	0	0	0	0	1	1
2D-Hap3	64	W1727_MONTY	0		0	0	1	0	0	0	1	0	0	0	0	1	0	0	0	0	0	0	1	1	0	1	0	0	1	1	1	0	0	0	1	1	1	1	1	0	1	1	1	1	0	0	0	1	1
2D-Hap3	65	W1728_ZANATAN	0		1	1	0	1	1	1	0	1	1	1	0	1	0	0	0	0	0	0	1	1	0	1	0	0	1	1	1	0	0	0	1	1	1	1	1	0	1	1	1	1	0	0	0	1	1
2D-Hap3	66	W1753_BATSMAN	0		1	1	0	1	1	1	0	1	1	1	0	1	0	1	1	1	1	1	0	0	1	0	1	1	0	0	0	1	1	0	0	0	0	0	1	0	1	1	0	0	0	0	0	1	1
2D-Hap3	67	W1760_GALTIC	0		1	1	0	1	1	1	0	1	1	1	1	0	1	1	1	1	1	1	0	0	1	0	1	1	0	0	0	1	1	1	0	0	0	0	1	0	1	1	0	0	0	0	0	1	1
2D-Hap3	68	W1769_SHOGUN	0		1	1	0	1	1	1	0	1	1	1	0	1	0	0	0	0	0	0	1	1	0	1	0	0	1	1	1	0	0	0	1	1	1	1	1	0	1	1	1	1	0	0	0	1	1
2D-Hap3	69	W1827_CHEVRON**	0		1	1	0	1	1	1	0	1	1	1	0	1	0	0	0	0	0	0	1	1	0	1	0	0	1	1	1	0	0	0	1	1	1	1	1	0	1	1	1	1	0	0	0	1	1
2D-Hap3	70	W1892_CADOGAN	0		1	1	0	1	1	1	0	1	1	1	0	1	0	1	1	1	1	1	0	0	1	0	1	1	0	0	0	1	1	0	0	0	0	0	1	0	1	1	0	0	0	0	0	1	1
2D-Hap3	71	W1904_RAINBOW*	0		1	1	0	1	1	1	0	1	1	1	0	1	0	0	0	0	0	0	1	1	0	1	0	0	1	1	1	0	0	0	1	1	1	1	1	0	1	1	1	1	0	0	0	1	1
2D-Hap3	72	W1943_LAZARUS	7		1	1	0	1	1	1	0	1	1	1	0	1	0	1	1	1	1	1	0	0	1	0	1	1	0	0	0	1	1	0	0	0	0	0	1	0	0	1	0	0	0	0	0	1	1
2D-Hap3	73	W1947_SHELDON	1		0	0	1	0	0	0	1	0	0	0	0	1	0	0	0	0	0	0	1	1	0	1	0	0	1	1	1	0	0	0	1	1	1	1	1	0	1	1	1	0	1	1	1	0	0
2D-Hap3	74	W23_TOMMY	0		1	1	0	1	1	1	0	1	1	1	0	1	0	1	1	1	1	1	0	0	1	0	1	1	0	0	0	1	1	0	0	0	0	0	1	0	1	1	0	0	0	0	0	1	1
2D-Hap3	75	W260_ANVIL	1		1	1	0	1	1	1	0	1	1	1	0	1	0	0	0	0	0	0	1	1	0	1	0	0	1	1	1	0	0	NA	1	1	1	1	1	0	1	1	1	1	0	0	0	1	1
2D-Hap3	76	W291_HEDGEHOG	1		1	1	0	1	1	1	0	0	0	1	0	1	0	0	0	0	0	0	1	1	0	1	0	0	1	1	1	0	0	0	1	1	1	1	1	0	1	1	1	1	0	0	0	1	1
2D-Hap3	77	W43_MARIS_ENVOY	0		1	1	0	1	1	1	0	1	1	1	0	1	0	1	1	1	1	1	0	0	1	0	1	1	0	0	0	1	1	0	0	0	0	0	1	0	1	1	0	0	0	0	0	1	1
2D-Hap3	78	W479_AMBASSADOR	1		1	1	0	1	1	1	0	1	1	1	0	1	0	0	0	0	0	0	1	1	0	1	0	0	1	1	1	0	0	0	1	1	1	1	1	0	1	1	1	1	0	0	0	1	1
2D-Hap3	79	W618_MERLIN	1		1	1	0	1	1	1	0	1	1	1	1	0	1	0	0	0	0	0	1	1	0	1	0	0	1	1	1	0	0	0	1	1	1	1	1	0	1	1	1	1	0	0	0	1	1
2D-Hap3	80	W635_MANDATE	0		1	1	0	1	1	1	0	0	0	1	0	1	0	0	0	0	0	0	1	1	0	1	0	0	1	1	1	0	0	0	1	1	1	1	1	0	1	1	1	1	0	0	0	1	1
2D-Hap3	81	W682_URBAN	0		1	1	0	1	1	1	0	1	1	1	1	0	1	0	1	1	0	1	1	1	1	0	1	1	0	0	0	1	1	0	0	0	0	0	1	1	1	0	1	1	0	0	0	1	1
2D-Hap3	82	W692_BEAVER	0		1	1	0	1	1	1	0	1	1	1	1	0	1	0	0	0	0	0	1	1	0	1	0	0	1	1	1	0	0	0	1	1	1	1	1	0	1	1	1	1	0	0	0	1	1
2D-Hap3	83	W694_HAVEN	0		1	1	0	1	1	1	0	1	1	1	1	0	1	0	0	0	0	0	1	1	0	1	0	0	1	1	1	0	0	0	1	1	1	1	1	0	1	1	1	1	0	0	0	1	1
2D-Hap3	84	W735_TARA	0		1	1	0	1	1	1	0	1	1	1	0	1	0	0	0	0	0	0	1	1	0	1	0	0	1	1	1	0	0	0	1	1	1	1	0	1	1	0	1	1	1	1	1	0	0
2D-Hap3	85	W755_ORESTIS	0		1	1	0	1	1	1	0	1	1	1	0	1	0	0	0	0	0	0	1	1	0	1	0	0	1	1	1	0	0	0	1	1	1	1	0	1	0	0	1	1	1	1	1	0	0
2D-Hap3	86	W770_LANCELOT	0		1	1	0	1	1	1	0	1	1	1	0	1	0	1	1	1	1	1	0	0	1	0	1	1	0	0	0	1	1	0	0	0	0	0	1	0	0	1	0	0	0	0	0	1	1
2D-Hap3	87	W806_DIABLO	1		1	1	0	1	NA	1	0	1	1	1	1	1	0	0	0	0	0	0	1	1	0	1	0	0	1	1	1	0	0	0	1	1	1	1	1	0	1	1	1	0	1	1	1	0	0
2D-Hap3	88	W829_VERITAS	0		1	1	0	1	1	1	0	1	1	1	1	0	1	0	0	0	0	0	1	1	0	1	0	0	1	1	1	0	0	0	1	1	1	1	1	0	0	1	1	1	0	0	0	1	1
2D-Hap3	89	W856_LYNX*	0		1	1	0	1	1	1	0	1	1	1	1	0	1	1	1	1	1	1	0	0	1	0	1	1	0	0	0	1	1	0	0	0	0	0	1	0	1	1	0	0	0	0	0	1	1
2D-Hap3	90	W862_ATLA	0		1	1	0	1	1	1	0	1	1	1	1	0	1	0	0	0	0	0	1	1	0	1	0	0	1	1	1	0	0	0	1	1	1	1	1	0	1	1	1	0	1	1	1	0	0
2D-Hap3	91	W878_BEAUFORT	0		1	1	0	1	1	1	0	1	1	1	1	0	1	1	1	1	1	1	0	0	1	0	1	1	0	0	0	1	1	0	0	0	0	0	1	0	1	1	0	0	0	0	0	1	1
2D-Hap3	92	W886_TURPIN	0		1	1	0	1	1	1	0	1	1	1	0	1	0	0	0	0	0	0	1	1	0	1	0	0	1	1	1	0	0	0	1	1	1	1	1	0	1	1	1	1	0	0	0	1	1
2D-Hap3	93	W933_RALEIGH	0		1	1	0	1	1	1	0	1	1	1	1	0	1	1	1	1	1	1	0	0	1	0	1	1	0	0	0	1	1	0	0	0	0	0	1	0	1	1	0	0	0	0	0	1	1
2D-Hap3	94	W939_CHARGER	0		1	1	0	1	1	1	0	1	1	1	0	1	0	0	0	0	0	0	1	1	0	1	0	0	1	1	1	0	0	0	1	1	1	1	1	0	1	1	1	1	0	0	0	1	1
2D-Hap3	95	W940_CLOVE	0		1	1	0	1	1	1	0	1	1	1	1	0	1	1	1	1	1	1	0	0	1	0	1	1	0	0	0	1	1	0	0	0	0	0	1	0	0	1	0	0	0	0	0	1	1
2D-Hap3	96	W942_NEWHAVEN	0		1	1	0	1	1	1	0	1	1	1	1	0	1	0	0	0	0	0	1	1	0	1	0	0	1	1	1	0	0	0	1	1	1	1	0	1	1	0	1	1	1	1	1	0	0
2D-Hap3	97	W972_ACCLAIM	0		1	1	0	1	1	1	0	1	1	1	0	1	0	0	0	0	0	0	1	1	0	1	0	0	1	1	1	0	0	0	1	1	1	1	1	0	1	1	1	1	0	0	0	1	1
2D-Hap3	98	W978_HARRIER	0		1	1	0	1	1	1	0	1	1	1	0	1	0	1	1	1	1	1	0	0	1	0	1	1	0	0	0	1	1	0	0	0	0	0	1	0	1	1	0	0	0	0	0	1	1
		W464_FRONTIER	1		1	1	0	1	1	1	0	1	1	1	0	1	0	1	1	1	1	1	0	0	1	0	1	1	0	0	0	1	1	0	0	0	0	0	1	0	1	1	0	0	0	0	0	1	1
		W1020_TILBURI	1		1	1	0	1	1	1	0	1	1	1	0	1	0	1	1	1	1	1	0	0	1	0	1	1	0	0	0	1	1	1	0	0	0	0	1	1	0	0	0	0	0	0	0	1	1
		W109_MEGA	1		1	1	0	1	1	1	0	0	0	1	0	1	0	1	1	1	1	1	0	0	1	0	1	1	0	0	0	1	1	0	0	0	0	0	1	0	1	1	0	0	0	0	0	1	1
		W1286_STORM	1		1	1	0	1	1	1	0	1	1	1	0	1	0	1	1	1	1	1	0	0	1	0	1	1	0	0	0	1	1	0	0	0	0	0	1	0	0	1	0	0	0	0	0	1	1
		W1292_VIRTUOSE	0		1	1	0	1	1	1	0	1	1	1	1	0	1	1	1	1	1	1	0	0	1	0	1	1	0	0	0	1	1	0	0	0	0	0	1	0	1	1	0	0	0	0	0	1	1
		W1489_ISIDOR	2		0	0	0	1	1	1	NA	0	0	0	0	1	0	1	1	1	1	1	0	0	1	0	1	1	0	0	0	1	1	0	0	0	0	0	1	0	1	1	0	0	0	0	0	1	1
		W1680_MUSKETEER	1		1	1	0	1	1	1	0	1	1	1	1	0	1	0	0	0	0	0	1	1	0	1	0	0	1	1	1	0	0	0	0	0	0	1	1	0	1	1	1	1	0	0	0	1	1
		W1704_VELOCITY	12		1	1	0	0	1	1	0	1	1	1	NA	1	0	0	0	0	0	0	1	1	0	1	0	0	1	1	1	0	0	0	1	1	1	1	1	0	1	1	1	1	0	0	0	1	1
		W811_FENDA	3		0	0	0	1	1	1	NA	0	1	0	0	0	NA	1	1	1	1	1	0	0	1	0	1	1	0	0	0	1	1	0	0	0	0	0	1	0	1	1	0	0	0	0	0	1	1
		W900_TRAWLER	1		1	1	0	1	1	1	0	1	1	1	0	1	0	1	1	1	1	1	0	0	1	0	1	1	0	0	0	1	1	0	0	0	0	0	1	0	0	1	0	0	0	0	0	1	1
2D-Hap5	1	W110_CARIBO	0		1	1	0	1	1	1	0	1	1	1	0	1	0	1	1	1	1	1	0	0	1	0	1	1	0	0	0	1	1	0	0	0	0	0	1	0	1	1	0	0	0	0	0	1	1
2D-Hap5	2	W1111_AARDVARK	0		1	1	0	1	1	1	0	1	1	1	0	1	0	1	1	1	1	1	0	0	1	0	1	1	0	0	0	1	1	0	0	0	0	0	1	0	1	1	0	0	0	0	0	1	1
2D-Hap5	3	W1199_MILESTONE	0		1	1	0	1	1	1	0	1	1	1	0	1	0	1	1	1	1	1	0	0	1	0	1	1	0	0	0	1	1	0	0	0	0	0	1	0	1	1	0	0	0	0	0	1	1
2D-Hap5	4	W1258_CHATSWORTH	0		1	1	0	1	1	1	0	1	1	1	0	1	0	0	0	0	0	0	1	1	0	1	0	0	1	1	1	0	0	0	1	1	1	1	0	1	0	0	1	1	1	1	1	0	0
2D-Hap5	5	W1263_FENDER	0		1	1	0	1	1	1	0	1	1	1	0	1	0	1	1	1	1	1	0	0	1	0	1	1	0	0	0	1	1	0	0	0	0	0	1	0	1	1	0	0	0	0	0	1	1
2D-Hap5	6	W1426_ISTABRAQ	0		1	1	0	1	1	1	0	1	1	1	0	1	0	1	1	1	1	1	0	0	1	0	1	1	0	0	0	1	1	0	0	0	0	0	1	0	0	1	0	0	0	0	0	1	1
2D-Hap5	7	W1450_PENNANT*	0		1	1	0	1	1	1	0	1	1	1	0	1	0	0	0	0	0	0	1	1	0	1	0	0	1	1	1	0	0	0	1	1	1	1	0	1	0	0	1	1	1	1	1	0	0
2D-Hap5	8	W1649_SAHARA	1		1	1	0	1	1	1	0	1	1	1	0	1	0	1	1	1	1	1	0	0	1	0	1	1	0	0	0	1	1	0	0	0	0	0	1	0	0	1	0	0	0	0	0	1	1
2D-Hap5	9	W1714_ORATOR	1		1	1	0	1	1	1	0	1	1	1	1	0	1	1	1	1	1	1	0	0	1	0	1	1	0	0	0	1	1	0	0	0	0	0	1	0	0	1	0	0	0	0	0	1	1
2D-Hap5	10	W1737_JB_DIEGO	0		1	1	0	1	1	1	0	1	1	1	0	1	0	0	0	0	0	0	1	1	0	1	0	0	1	1	1	0	0	0	1	1	1	1	0	1	1	0	1	1	1	1	1	0	0
2D-Hap5	11	W1795_BANTAM*	0		0	0	1	0	0	0	1	0	0	0	1	0	1	1	1	1	1	1	0	0	1	0	1	1	0	0	0	1	1	0	0	0	0	0	1	0	1	1	0	0	0	0	0	1	1
2D-Hap5	12	W1882_HORIZON	0		1	1	0	1	1	1	0	1	1	1	1	0	1	0	0	0	0	0	1	1	0	1	0	0	1	1	1	0	0	0	0	0	0	1	1	0	1	1	1	1	0	0	0	1	1
2D-Hap5	13	W1895_DENMAN	0		1	1	0	1	1	1	0	1	1	1	1	0	1	1	1	1	1	1	0	0	1	0	1	1	0	0	0	1	1	0	0	0	0	0	1	0	1	1	0	0	0	0	0	1	1
2D-Hap5	14	W1933_ORBIT	0		0	0	1	0	0	0	1	0	0	0	0	1	0	0	0	0	0	0	1	1	0	1	0	0	1	1	1	0	0	0	0	0	0	1	1	0	1	1	1	1	0	0	0	1	1
2D-Hap5	15	W271_IONA	0		1	1	0	1	1	1	0	1	1	1	0	1	0	1	1	1	1	1	0	0	1	0	1	1	0	0	0	1	1	0	0	0	0	0	1	0	1	1	0	0	0	0	0	1	1
2D-Hap5	16	W287_AVALON	1		1	1	0	1	1	1	0	1	1	1	0	1	0	0	0	0	0	0	1	1	0	1	0	0	1	1	1	0	0	0	1	1	1	1	0	1	1	0	1	1	1	1	1	0	0
2D-Hap5	17	W289_SHIRE	0		1	1	0	1	1	1	0	1	1	1	0	1	0	1	1	1	1	1	0	0	1	0	1	1	0	0	0	1	1	0	0	0	0	0	1	0	1	1	0	0	0	0	0	1	1
2D-Hap5	18	W319_MARIS_WIDGEON	0		1	1	0	1	1	1	0	1	1	1	0	1	0	1	1	1	1	1	0	0	1	0	1	1	0	0	0	1	1	0	0	0	0	0	1	0	1	1	0	0	0	0	0	1	1
2D-Hap5	19	W544_AXONA	2		0	0	1	0	0	0	1	0	0	0	1	0	1	0	0	0	0	0	1	1	0	1	0	0	1	1	1	0	0	0	0	0	0	1	1	0	1	1	1	1	0	0	0	1	1
2D-Hap5	20	W65_MARIS_PLOUGHMAN	0		1	1	0	1	1	1	0	1	1	1	0	1	0	1	1	1	1	1	0	0	1	0	1	1	0	0	0	1	1	0	0	0	0	0	1	0	1	1	0	0	0	0	0	1	1
2D-Hap5	21	W775_ESTICA	0		1	1	0	1	1	1	0	1	1	1	0	1	0	0	0	0	0	0	1	1	0	1	0	0	1	1	1	0	0	0	1	1	1	1	0	1	1	0	1	1	1	1	1	0	0
2D-Hap5	22	W980_MALACCA	0		1	1	0	1	1	1	0	1	1	1	0	1	0	1	1	1	1	1	0	0	1	0	1	1	0	0	0	1	1	0	0	0	0	0	1	0	1	1	0	0	0	0	0	1	1
2D-Hap1	1	W1550_DOVER	0		0	0	1	0	0	0	1	0	0	0	0	1	0	1	1	1	1	1	0	0	1	0	1	1	0	0	0	1	1	0	0	0	0	0	1	0	1	1	0	0	0	0	0	1	1
2D-Hap1	2	W1941_STIGG	0		1	1	0	1	1	1	0	1	1	1	1	1	0	1	1	1	1	1	0	0	1	0	1	1	0	0	0	1	1	0	0	0	0	0	1	0	1	1	0	0	0	0	0	1	1
2D-Hap1	3	W1003_VIVANT	0		1	1	0	0	1	1	0	1	1	1	0	1	0	1	1	1	1	1	0	0	1	0	1	1	0	0	0	1	1	0	0	0	0	0	1	0	1	1	0	0	0	0	0	1	1
2D-Hap1	4	W1008_JACADI	0		1	1	0	1	1	1	0	1	1	1	1	0	1	1	1	1	1	1	0	0	1	0	1	1	0	0	0	1	1	1	0	0	0	0	1	0	1	1	0	0	0	0	0	1	1
2D-Hap1	5	W1035_MAVERICK	0		1	1	0	1	1	1	0	1	1	1	0	1	0	1	1	1	1	1	0	0	1	0	1	1	0	0	0	1	1	0	0	0	0	0	1	0	0	1	0	0	0	0	0	1	1
2D-Hap1	6	W1039_CHAUCER	0		1	1	0	1	1	1	0	1	1	1	0	1	0	1	1	1	1	1	0	0	1	0	1	1	0	0	0	1	1	0	0	0	0	0	1	0	1	1	0	0	0	0	0	1	1
2D-Hap1	7	W105_MARIS_MARKSMAN	0		1	1	0	1	1	1	0	1	1	1	0	1	0	1	1	1	1	1	0	0	1	0	1	1	0	0	0	1	1	0	0	0	0	0	1	0	1	1	0	0	0	0	0	1	1
2D-Hap1	8	W1070_CLAIRE	1		1	1	0	1	1	1	0	1	1	1	1	0	1	1	1	1	1	1	0	0	1	0	1	1	0	0	0	1	1	NA	0	0	0	0	1	0	0	1	0	0	0	0	0	1	1
2D-Hap1	9	W111_ATOU	0		1	1	0	1	1	1	0	1	1	1	0	1	0	1	1	1	1	1	0	0	1	0	1	1	0	0	0	1	1	0	0	0	0	0	1	0	1	1	0	0	0	0	0	1	1
2D-Hap1	10	W1115_DICKINS	0		1	1	0	1	1	1	0	1	1	1	0	1	0	1	1	1	1	1	0	0	1	0	1	1	0	0	0	1	1	0	0	0	0	0	1	0	0	1	0	0	0	0	0	1	1
2D-Hap1*	11	W1137_BROILER	0		1	1	0	1	1	1	0	1	1	1	0	1	0	0	0	0	0	0	1	1	0	1	0	0	1	1	1	0	0	0	1	1	1	1	1	1	1	0	1	1	1	1	1	0	0
2D-Hap1	12	W1206_GOLDLACE	0		1	1	0	1	1	1	0	1	1	1	1	0	1	1	1	1	1	1	0	0	1	0	1	1	0	0	0	1	1	0	0	0	0	0	1	0	1	1	0	0	0	0	0	1	1
2D-Hap1	13	W1220_DEBEN	0		1	1	0	1	1	1	0	1	1	1	0	1	0	1	1	1	1	1	0	0	1	0	1	1	0	0	0	1	1	0	0	0	0	0	1	0	0	1	0	0	0	0	0	1	1
2D-Hap1	14	W1227_BISCAY	0		1	1	0	1	1	1	0	1	1	1	0	1	0	1	1	1	1	1	0	0	1	0	1	1	0	0	0	1	1	0	0	0	0	0	1	0	1	1	0	0	0	0	0	1	1
2D-Hap1	15	W1233_ARK	0		1	1	0	1	1	1	0	1	1	1	0	1	0	0	0	0	0	0	1	1	0	1	0	0	1	1	1	0	0	0	1	1	1	1	1	0	1	1	1	1	0	0	0	1	1
2D-Hap1	16	W1240_NEXUS	0		1	1	0	1	1	1	0	1	1	1	0	1	0	1	1	1	1	1	0	0	1	0	1	1	0	0	0	1	1	0	0	0	0	0	1	0	1	1	0	0	0	0	0	1	1
2D-Hap1	17	W1257_RICHMOND	0		1	1	0	1	1	1	0	1	1	1	0	1	0	1	1	1	1	1	0	0	1	0	1	1	0	0	0	1	1	0	0	0	0	0	1	0	1	1	0	0	0	0	0	1	1
2D-Hap1	18	W1262_MACRO	0		1	1	0	1	1	1	0	1	1	1	0	1	0	0	0	0	0	0	1	1	0	1	0	0	1	1	1	0	0	0	1	1	1	1	1	1	0	0	1	1	1	1	1	0	0
2D-Hap1	19	W1277_FRELON	1		1	1	0	1	1	1	0	1	1	1	0	1	0	1	1	1	1	1	0	0	1	0	0	1	0	0	0	1	1	0	0	0	0	0	1	0	0	1	0	0	0	0	0	1	1
2D-Hap1	20	W1282_SOLSTICE*	0		1	1	0	0	1	1	0	1	1	1	1	1	0	0	0	0	0	0	1	1	0	1	0	0	1	1	1	0	0	0	1	1	1	1	1	0	1	1	1	1	0	0	0	1	1
2D-Hap1	21	W1326_TELLUS	0		1	1	0	1	1	1	0	0	0	1	0	1	0	1	1	1	1	1	0	0	1	0	1	1	0	0	0	1	1	0	0	0	0	0	1	0	1	1	0	0	0	0	0	1	1
2D-Hap1	22	W1359_INSIGHT	0		1	1	0	1	1	1	0	1	1	1	0	1	0	0	0	0	0	0	1	1	0	1	0	0	1	1	1	0	0	0	1	1	1	1	1	0	1	1	1	1	0	0	0	1	1
2D-Hap1	23	W1380_ARRAN	0		1	1	0	1	1	1	0	1	1	1	0	1	0	1	1	1	1	1	0	0	1	0	1	1	0	0	0	1	1	0	0	0	0	0	1	0	0	1	0	0	0	0	0	1	1
2D-Hap1	24	W1411_DICKSON	4		1	1	0	1	1	1	0	1	1	1	0	1	0	0	0	0	0	0	1	1	0	1	0	0	1	1	1	0	0	0	1	1	1	1	1	0	1	1	1	1	1	1	1	0	0
2D-Hap1	25	W1427_NIJINSKY	0		1	1	0	1	1	1	0	1	1	1	1	0	1	1	1	1	1	1	0	0	1	0	1	1	0	0	0	1	1	0	0	0	0	0	1	0	0	1	0	0	0	0	0	1	1
2D-Hap1	26	W1428_SANCERRE	0		1	1	0	1	1	1	0	1	1	1	0	1	0	0	0	0	0	0	1	1	0	1	0	0	1	1	1	0	0	0	1	1	1	1	0	1	1	0	1	1	1	1	1	0	0
2D-Hap1	27	W1435_SW_TATAROS	2		1	1	0	1	1	1	0	0	0	1	0	1	0	1	1	1	1	1	0	0	1	0	1	1	0	0	0	1	1	0	0	0	0	0	1	0	1	1	0	0	0	0	0	1	1
2D-Hap1	28	W1445_BELTER	0		1	1	0	1	1	1	0	1	1	1	0	1	0	1	1	1	1	1	0	0	1	0	1	1	0	0	0	1	1	0	0	0	0	0	1	0	0	1	0	0	0	0	0	1	1
2D-Hap1	29	W1482_GLASGOW	1		1	1	0	1	1	1	0	1	1	1	0	1	0	1	1	1	1	1	0	0	1	0	1	1	0	0	0	1	1	0	0	0	0	0	1	0	1	1	0	0	0	0	0	1	1
2D-Hap1	30	W1511_CHESTER	0		1	1	0	1	1	1	0	1	1	1	0	1	0	1	1	1	1	1	0	0	1	0	1	1	0	0	0	1	1	0	0	0	0	0	1	0	1	1	0	0	0	0	0	1	1
2D-Hap1	31	W1512_EXETER	0		1	1	0	1	1	1	0	1	1	1	0	1	0	1	1	1	1	1	0	0	1	0	1	1	0	0	0	1	1	0	0	0	0	0	1	0	0	1	0	0	0	0	0	1	1
2D-Hap1	32	W1541_PIRANHA	1		1	1	0	1	1	1	0	1	1	1	1	0	1	1	1	1	1	1	0	0	1	0	1	1	0	0	0	1	1	0	0	0	0	0	1	0	1	1	0	0	0	0	0	1	1
2D-Hap1	33	W1545_ZEBEDEE	0		1	1	0	1	1	1	0	1	1	1	0	1	0	1	1	1	1	1	0	0	1	0	1	1	0	0	0	1	1	0	0	0	0	0	1	0	0	1	0	0	0	0	0	1	1
2D-Hap1	34	W1546_GATSBY	0		1	1	0	1	1	1	0	1	1	1	0	1	0	0	0	0	0	0	1	1	0	1	0	0	1	1	1	0	0	0	1	1	1	1	1	0	1	1	1	1	0	0	0	1	1
2D-Hap1	35	W1564_ALCHEMY	6		1	1	0	1	1	1	0	1	1	1	1	0	1	1	1	1	1	1	0	0	1	0	1	1	0	0	0	1	1	0	0	0	0	0	1	0	0	1	0	0	0	0	0	1	1
2D-Hap1	36	W1577_HURLEY	0		1	1	0	1	1	1	0	0	0	1	0	1	0	1	1	1	1	1	0	0	1	0	1	1	0	0	0	1	1	0	0	0	0	0	1	0	0	1	0	0	0	0	0	1	1
2D-Hap1	37	W158_MARIS_FUNDIN	4		1	1	0	1	1	1	0	1	1	1	0	1	0	1	1	1	1	1	0	0	1	0	1	1	0	0	0	1	1	0	0	0	0	0	1	0	1	1	0	0	0	0	0	1	1
2D-Hap1	38	W1611_CONTENDER	0		1	1	0	1	1	1	0	1	1	1	0	1	0	0	1	1	0	1	1	1	1	0	1	1	0	0	0	1	1	1	0	0	0	0	0	1	1	0	1	1	0	0	0	1	1
2D-Hap1	39	W1677_ROCKY*	16		1	1	0	1	1	1	0	1	1	1	0	1	0	1	1	1	1	1	0	0	1	0	1	1	0	0	0	1	1	0	0	0	0	0	1	0	0	1	0	0	0	0	0	1	1
2D-Hap1	40	W169_ALCEDO	0		1	1	0	1	1	1	0	1	1	1	0	1	0	1	1	1	1	1	0	0	1	0	0	1	0	0	0	1	1	0	0	0	0	0	1	0	1	1	0	0	0	0	0	1	1
2D-Hap1	41	W171_HARDI	17		1	1	0	1	1	1	0	1	1	1	0	1	0	0	1	1	0	1	1	1	1	0	1	1	0	0	0	1	1	0	0	0	0	0	1	0	1	1	1	1	0	0	0	1	1
2D-Hap1	42	W1726_LIMERICK	0		0	0	1	0	0	0	1	0	0	0	1	0	1	0	0	0	0	0	1	1	0	1	0	0	1	1	1	0	0	0	1	1	1	1	1	0	1	1	1	1	0	0	0	1	1
2D-Hap1	43	W1787_SCOUT	0		1	1	0	1	1	1	0	1	1	1	0	1	0	1	1	1	1	1	0	0	1	0	1	1	0	0	0	1	1	0	0	0	0	0	1	0	0	1	0	0	0	0	0	1	1
2D-Hap1	44	W1790_LEAR	1		1	1	0	1	1	1	0	1	1	1	1	0	1	1	1	1	1	1	0	0	1	0	1	1	0	0	0	1	1	0	0	0	0	0	1	0	1	1	0	0	0	0	0	1	1
2D-Hap1	45	W1798_CASSIUS	0		1	1	0	1	1	1	0	1	1	1	0	1	0	1	1	1	1	1	0	0	1	0	1	1	0	0	0	1	1	0	0	0	0	0	1	0	0	1	0	0	0	0	0	1	1
2D-Hap1	46	W1801_PANORAMA	1		1	1	0	0	NA	1	0	1	1	1	0	1	0	0	0	0	0	0	1	1	0	1	0	0	1	1	1	0	0	0	0	0	0	1	1	0	1	1	1	1	0	0	0	1	1
2D-Hap1	47	W1813_CONQUEROR	1		0	0	1	0	0	0	1	0	0	0	0	1	0	1	1	1	1	1	0	0	1	0	1	1	0	0	0	1	1	0	0	0	0	0	1	0	1	1	0	0	0	0	0	1	1
2D-Hap1	48	W1830_ROCHFORT	2		1	1	0	1	1	1	0	0	1	1	0	1	0	1	1	1	1	1	0	0	1	0	1	1	0	0	0	1	1	1	0	0	0	0	1	0	1	1	0	0	0	0	0	1	1
2D-Hap1	49	W1853_INVICTA	0		0	0	1	0	0	0	1	0	0	0	0	1	0	1	1	1	1	1	0	0	1	0	1	1	0	0	0	1	1	0	0	0	0	0	1	0	0	1	0	0	0	0	0	1	1
2D-Hap1	50	W1860_EDMUNDS	0		1	1	0	1	1	1	0	1	1	1	0	1	0	1	1	1	1	1	0	0	1	0	1	1	0	0	0	1	1	0	0	0	0	0	1	0	1	1	0	0	0	0	0	1	1
2D-Hap1	51	W1885_BELUGA	0		1	1	0	1	1	1	0	1	1	1	1	0	1	1	1	1	1	1	0	0	1	0	1	1	0	0	0	1	1	0	0	0	0	0	1	0	0	1	0	0	0	0	0	1	1
2D-Hap1	52	W1909_KWS_GYMNAST	0		0	0	1	0	0	0	1	0	0	0	0	1	0	1	1	1	1	1	0	0	1	0	1	1	0	0	0	1	1	0	0	0	0	0	1	0	1	1	0	0	0	0	0	1	1
2D-Hap1	53	W1911_KWS_TARGET	0		0	0	1	0	0	0	1	0	0	0	0	1	0	1	1	1	1	1	0	0	1	0	1	1	0	0	0	1	1	0	0	0	0	0	1	0	1	1	0	0	0	0	0	1	1
2D-Hap1	54	W1916_KWS_SANTIAGO	0		0	0	1	0	0	0	1	0	0	0	0	1	0	1	1	1	1	1	0	0	1	0	1	1	0	0	0	1	1	0	0	0	0	0	1	0	1	1	0	0	0	0	0	1	1
2D-Hap1	55	W192_DURIN	0		1	1	0	1	1	1	0	1	1	1	0	1	0	0	0	0	0	0	1	1	0	1	0	0	1	1	1	0	0	0	1	1	1	1	0	1	1	0	1	1	1	1	1	0	0
2D-Hap1	56	W1940_GRAVITAS	0		1	1	0	1	1	1	0	1	1	1	1	0	1	1	1	1	1	1	0	0	1	0	1	1	0	0	0	1	1	0	0	0	0	0	1	0	1	1	0	0	0	0	0	1	1
2D-Hap1	57	W196_SPORTSMAN	0		1	1	0	1	1	1	0	1	1	1	0	1	0	0	0	0	0	0	1	1	0	1	0	0	1	1	1	0	0	0	1	1	1	1	1	0	1	1	1	0	1	1	1	0	0
2D-Hap1	58	W205_KADOR	0		1	1	0	1	1	1	0	1	1	1	1	0	1	1	1	1	1	1	0	0	1	0	1	1	0	0	0	1	1	1	0	0	0	0	1	0	1	1	0	0	0	0	0	1	1
2D-Hap1	59	W231_BRIGAND	0		1	1	0	0	1	1	0	1	1	1	0	1	0	1	1	1	1	1	0	0	1	0	1	1	0	0	0	1	1	0	0	0	0	0	1	0	1	1	0	0	0	0	0	1	1
2D-Hap1	60	W235_ARGENT	0		1	1	0	1	1	1	0	1	1	1	0	1	0	1	1	1	1	1	0	0	1	0	1	1	0	0	0	1	1	0	0	0	0	0	1	0	1	1	0	0	0	0	0	1	1
2D-Hap1	61	W243_AQUILA	0		1	1	0	1	1	1	0	1	1	1	0	1	0	1	1	1	1	1	0	0	1	0	1	1	0	0	0	1	1	0	0	0	0	0	1	0	1	1	0	0	0	0	0	1	1
2D-Hap1	62	W273_VILLEIN	0		1	1	0	1	1	1	0	1	1	1	0	1	0	1	1	1	1	1	0	0	1	0	1	1	0	0	0	1	1	0	0	0	0	0	1	0	1	1	0	0	0	0	0	1	1
2D-Hap1	63	W274_BOUNTY	0		1	1	0	1	1	1	0	1	1	1	0	1	0	0	0	0	0	0	1	1	0	1	0	0	1	1	1	0	0	0	1	1	1	1	0	1	1	0	1	1	1	1	1	0	0
2D-Hap1	64	W286_HERALD	0		1	1	0	1	1	1	0	1	1	1	0	1	0	1	1	1	1	1	0	0	1	0	1	1	0	0	0	1	1	0	0	0	0	0	1	0	1	1	0	0	0	0	0	1	1
2D-Hap1	65	W296_GRANTA	0		1	1	0	1	1	1	0	1	1	1	0	1	0	0	0	0	0	0	1	1	0	1	0	0	1	1	1	0	0	0	1	1	1	1	1	0	1	1	1	1	0	0	0	1	1
2D-Hap1	66	W328_DISPONENT	0		1	1	0	1	1	1	0	1	1	1	0	1	0	0	0	0	0	0	1	1	0	1	0	0	1	1	1	0	0	0	1	1	1	1	1	0	1	1	1	0	1	1	1	0	0
2D-Hap1	67	W389_STETSON	1		1	1	0	1	1	1	0	1	1	1	0	1	0	1	1	1	1	1	0	0	1	0	1	1	0	0	0	1	1	0	0	0	0	0	1	0	1	1	0	0	0	0	0	1	1
2D-Hap1	68	W39_MARIS_SETTLER	0		1	1	0	1	1	1	0	1	1	1	0	1	0	1	1	1	1	1	0	0	1	0	1	1	0	0	0	1	1	0	0	0	0	0	1	0	1	1	0	0	0	0	0	1	1
2D-Hap1	69	W4_BOUQUET	0		1	1	0	1	1	1	0	1	1	1	0	1	0	1	1	1	1	1	0	0	1	0	1	1	0	0	0	1	1	0	0	0	0	0	1	0	1	1	0	0	0	0	0	1	1
2D-Hap1	70	W423_HAMMER	0		1	1	0	1	1	1	0	1	1	1	0	1	0	1	1	1	1	1	0	0	1	0	1	1	0	0	0	1	1	0	0	0	0	0	1	0	1	1	0	0	0	0	0	1	1
2D-Hap1	71	W491_BRIMSTONE	0		1	1	0	1	1	1	0	1	1	1	0	1	0	0	0	0	0	0	1	1	0	1	0	0	1	1	1	0	0	0	1	1	1	1	0	1	1	0	1	1	1	1	1	0	0
2D-Hap1	72	W527_GAWAIN	8		1	1	NA	0	NA	1	0	1	1	1	NA	1	0	1	1	1	1	1	0	0	1	0	1	1	0	0	0	1	1	0	0	0	0	0	1	0	1	1	0	0	0	0	0	1	1
2D-Hap1	73	W531_BOOTY	0		1	1	0	1	1	1	0	1	1	1	0	1	0	1	1	1	1	1	0	0	1	0	1	1	0	0	0	1	1	0	0	0	0	0	1	0	1	1	0	0	0	0	0	1	1
2D-Hap1	74	W537_SLEJPNER	0		1	1	0	1	1	1	0	1	1	1	0	1	0	0	0	0	0	0	1	1	0	1	0	0	1	1	1	0	0	0	1	1	1	1	0	1	1	0	1	1	1	1	1	0	0
2D-Hap1	75	W565_PARADE	0		1	1	0	1	1	1	0	1	1	1	0	1	0	0	0	0	0	0	1	1	0	1	0	0	1	1	1	0	0	0	1	1	1	1	0	1	1	0	1	1	1	1	1	0	0
2D-Hap1	76	W585_RENDEZVOUS	0		1	1	0	1	1	1	0	1	1	1	0	1	0	1	1	1	1	1	0	0	1	0	1	1	0	0	0	1	1	0	0	0	0	0	1	0	1	1	0	0	0	0	0	1	1
2D-Hap1	77	W63_BENNO	3		1	1	0	1	NA	1	0	1	1	1	1	1	0	0	0	0	0	0	1	1	0	1	0	0	1	1	1	0	0	0	1	1	1	1	1	0	1	1	1	0	1	1	1	0	0
2D-Hap1	78	W67_MARIS_TEMPLAR	0		1	1	0	1	1	1	0	1	1	1	0	1	0	1	1	1	1	1	0	0	1	0	1	1	0	0	0	1	1	0	0	0	0	0	1	0	1	1	0	0	0	0	0	1	1
2D-Hap1	79	W732_DEAN	0		1	1	0	1	1	1	0	1	1	1	0	1	0	0	0	0	0	0	1	1	0	1	0	0	1	1	1	0	0	0	1	1	1	1	1	0	1	1	1	0	1	1	1	0	0
2D-Hap1	80	W760_SOLDIER	0		1	1	0	1	1	1	0	1	1	1	0	1	0	1	1	1	1	1	0	0	1	0	1	1	0	0	0	1	1	0	0	0	0	0	1	0	1	1	0	0	0	0	0	1	1
2D-Hap1	81	W765_SAREK	0		1	1	0	1	1	1	0	1	1	1	0	1	0	0	0	0	0	0	1	1	0	1	0	0	1	1	1	0	0	0	1	1	1	1	0	1	1	0	1	1	1	1	1	0	0
2D-Hap1	82	W773_TORONTO	0		1	1	0	1	1	1	0	1	1	1	0	1	0	0	0	0	0	0	1	1	0	1	0	0	1	1	1	0	0	0	1	1	1	1	1	0	1	1	1	0	1	1	1	0	0
2D-Hap1	83	W776_WASP	0		1	1	0	1	1	1	0	1	1	1	0	1	0	1	1	1	1	1	0	0	1	0	1	1	0	0	0	1	1	0	0	0	0	0	1	0	1	1	0	0	0	0	0	1	1
2D-Hap1	84	W783_CAPRIMUS	0		1	1	0	1	1	1	0	1	1	1	0	1	0	1	1	1	1	1	0	0	1	0	1	1	0	0	0	1	1	0	0	0	0	0	1	0	1	1	0	0	0	0	0	1	1
2D-Hap1	85	W787_TORFRIDA	0		1	1	0	1	1	1	0	1	1	1	0	1	0	1	1	1	1	1	0	0	1	0	1	1	0	0	0	1	1	0	0	0	0	0	1	0	0	1	0	0	0	0	0	1	1
2D-Hap1	86	W803_FLETUM	0		1	1	0	1	1	1	0	1	1	1	0	1	0	1	1	1	1	1	0	0	1	0	1	1	0	0	0	1	1	0	0	0	0	0	1	0	1	1	0	0	0	0	0	1	1
2D-Hap1	87	W810_ZODIAC	1		1	1	0	0	NA	1	0	1	1	1	0	1	0	0	0	0	0	0	1	1	0	1	0	0	1	1	1	0	0	0	1	1	1	1	0	1	1	0	1	1	1	1	1	0	0
2D-Hap1	88	W817_HUSSAR	0		1	1	0	1	1	1	0	1	1	1	0	1	0	0	0	0	0	0	1	1	0	1	0	0	1	1	1	0	0	0	1	1	1	1	1	0	1	1	1	1	0	0	0	1	1
2D-Hap1	89	W818_BRIGADIER	0		1	1	0	1	1	1	0	1	1	1	0	1	0	1	1	1	1	1	0	0	1	0	1	1	0	0	0	1	1	0	0	0	0	0	1	0	1	1	0	0	0	0	0	1	1
2D-Hap1	90	W824_BRYDEN	0		1	1	0	1	1	1	0	1	1	1	0	1	0	1	1	1	1	1	0	0	1	0	1	1	0	0	0	1	1	0	0	0	0	0	1	0	1	1	0	0	0	0	0	1	1
2D-Hap1	91	W847_FLAME	0		1	1	0	1	1	1	0	1	1	1	1	0	1	1	1	1	1	1	0	0	1	0	1	1	0	0	0	1	1	0	0	0	0	0	1	0	0	1	0	0	0	0	0	1	1
2D-Hap1	92	W859_ANDANTE	0		1	1	0	1	1	1	0	1	1	1	0	1	0	1	1	1	1	1	0	0	1	0	1	1	0	0	0	1	1	0	0	0	0	0	1	0	1	1	0	0	0	0	0	1	1
2D-Hap1	93	W896_DYNAMO	0		1	1	0	0	1	1	0	1	1	1	0	1	0	0	0	0	0	0	1	1	0	1	0	0	1	1	1	0	0	0	1	1	1	1	0	1	1	0	1	1	1	1	1	0	0
2D-Hap1	94	W945_MAGELLAN	0		1	1	0	1	1	1	0	1	1	1	1	0	1	0	0	0	0	0	1	1	0	1	0	0	1	1	1	0	0	0	1	1	1	1	1	0	1	1	1	1	0	0	0	1	1
2D-Hap1	95	W946_CHIANTI	0		1	1	0	1	1	1	0	1	1	1	0	1	0	1	1	1	1	1	0	0	1	0	1	1	0	0	0	1	1	0	0	0	0	0	1	0	1	1	0	0	0	0	0	1	1
2D-Hap1	96	W966_RUBENS	1		1	1	0	1	1	1	0	0	0	1	0	1	0	1	1	1	1	1	0	0	1	0	1	1	0	0	0	1	1	1	0	0	0	0	1	1	0	0	0	0	0	0	0	1	1
2D-Hap1	97	W967_ABBOT	0		1	1	0	1	1	1	0	1	1	1	0	1	0	0	0	0	0	0	1	1	0	1	0	0	1	1	1	0	0	0	1	1	1	1	1	1	1	0	1	1	1	1	1	0	0
2D-Hap1	98	W994_WARRIOR	1		1	1	0	1	1	1	0	1	1	1	0	1	0	1	1	1	1	1	0	0	1	0	1	1	0	0	0	1	1	0	0	0	0	0	1	0	1	1	0	0	0	0	0	1	1
		W612_ARMINDA	7		1	1	0	1	1	1	0	1	1	1	0	1	0	0	1	1	0	1	1	1	1	0	1	1	0	0	0	1	1	1	0	0	NA	0	0	1	1	0	1	1	0	0	0	1	1
2D-Hap6	1	W1388_CORDIALE	1		1	1	0	1	1	1	0	1	1	1	1	0	1	0	0	0	0	0	1	1	0	1	0	0	1	1	1	0	0	0	0	0	0	1	1	0	1	1	1	1	0	0	0	1	1
2D-Hap6	2	W1877_KWS_CURLEW	1		1	1	0	1	1	1	0	1	1	1	1	0	1	0	0	0	0	0	1	1	0	1	0	0	1	1	1	0	0	0	0	0	0	1	1	0	1	1	1	1	0	0	0	1	1
2D-Hap6	3	W1883_KWS_QUARTZ	0		1	1	0	1	1	1	0	1	1	1	1	0	1	0	0	0	0	0	1	1	0	1	0	0	1	1	1	0	0	0	0	0	0	1	1	0	1	1	1	1	0	0	0	1	1
2D-Hap6	4	W1907_KWS_PODIUM	0		1	1	0	1	1	1	0	1	1	1	1	0	1	0	0	0	0	0	1	1	0	1	0	0	1	1	1	0	0	0	0	0	0	1	1	0	1	1	1	1	0	0	0	1	1
2D-Hap6	5	W670_APOSTLE	0		1	1	0	1	1	1	0	1	1	1	1	0	1	1	1	1	1	1	0	0	1	0	1	1	0	0	0	1	1	0	0	0	0	0	1	0	0	1	0	0	0	0	0	1	1
2D-Hap4	1	W1031_FALSTAFF	0		1	1	0	1	1	1	0	1	1	1	1	0	1	0	0	0	0	0	1	1	0	1	0	0	1	1	1	0	0	0	1	1	1	1	1	0	1	1	1	1	0	0	0	1	1
2D-Hap4	2	W1088_ROSETTE	0		1	1	0	1	1	1	0	1	1	1	0	1	0	1	1	1	1	1	0	0	1	0	1	1	0	0	0	1	1	0	0	0	0	0	1	0	0	1	0	0	0	0	0	1	1
2D-Hap4	3	W1211_ODYSSEY	0		1	1	0	1	1	1	0	1	1	1	1	0	1	1	1	1	1	1	0	0	1	0	1	1	0	0	0	1	1	0	0	0	0	0	1	0	1	1	0	0	0	0	0	1	1
2D-Hap4	4	W1235_EPOCH	0		1	1	0	1	1	1	0	1	1	1	1	0	1	1	1	1	1	1	0	0	1	0	1	1	0	0	0	1	1	0	0	0	0	0	1	0	0	1	0	0	0	0	0	1	1
2D-Hap4	5	W1259_WOBURN	0		1	1	0	1	1	1	0	1	1	1	1	0	1	1	1	1	1	1	0	0	1	0	1	1	0	0	0	1	1	0	0	0	0	0	1	0	0	1	0	0	0	0	0	1	1
2D-Hap4	6	W1280_A13_98	0		1	1	0	1	1	1	0	1	1	1	0	1	0	1	1	1	1	1	0	0	1	0	1	1	0	0	0	1	1	0	0	0	0	0	1	0	1	1	0	0	0	0	0	1	1
2D-Hap4	7	W1353_GOODWILL	0		1	1	0	1	1	1	0	1	1	1	1	0	1	1	1	1	1	1	0	0	1	0	1	1	0	0	0	1	1	0	0	0	0	0	1	0	0	1	0	0	0	0	0	1	1
2D-Hap4	8	W1441_MONUMENT	0		1	1	0	1	1	1	0	1	1	1	1	0	1	0	0	0	0	0	1	1	0	1	0	0	1	1	1	0	0	0	1	1	1	1	1	1	1	0	1	1	1	1	1	0	0
2D-Hap4	9	W1442_GLADIATOR*	0		1	1	0	1	1	1	0	1	1	1	1	0	1	0	0	0	0	0	1	1	0	1	0	0	1	1	1	0	0	0	1	1	1	1	1	0	1	1	1	1	0	0	0	1	1
2D-Hap4	10	W1443_HERITAGE	0		1	1	0	1	1	1	0	1	1	1	0	1	0	0	0	0	0	0	1	1	0	1	0	0	1	1	1	0	0	0	1	1	1	1	1	0	1	1	1	1	1	1	1	1	0
2D-Hap4	11	W1463_EQUATOR	0		1	1	0	1	1	1	0	1	1	1	0	1	0	0	0	0	0	0	1	1	0	1	0	0	1	1	1	0	0	0	1	1	1	1	1	0	1	1	1	1	1	1	1	1	0
2D-Hap4	12	W1470_CHOICE*	0		1	1	0	1	1	1	0	1	1	1	1	0	1	0	0	0	0	0	1	1	0	1	0	0	1	1	1	0	0	0	0	0	0	1	1	0	1	1	1	1	0	0	0	1	1
2D-Hap4	13	W1549_FASTNET	0		1	1	0	1	1	1	0	1	1	1	1	0	1	0	0	0	0	0	1	1	0	1	0	0	1	1	1	0	0	0	1	1	1	1	1	0	1	1	1	1	1	1	1	1	0
2D-Hap4	14	W1578_KIPLING	0		1	1	0	1	1	1	0	1	1	1	1	0	1	0	0	0	0	0	1	1	0	1	0	0	1	1	1	0	0	0	1	1	1	1	0	1	0	0	1	1	1	1	1	0	0
2D-Hap4	15	W1606_OCHRE	1		1	1	0	1	1	1	0	1	1	1	0	1	0	0	0	0	0	0	1	1	0	1	0	0	1	1	1	NA	0	0	1	1	1	1	1	0	1	1	1	1	0	0	0	1	1
2D-Hap4	16	W1779_CELEBRATION	0		1	1	0	1	1	1	0	1	1	1	1	0	1	1	1	1	1	1	0	0	1	0	1	1	0	0	0	1	1	0	0	0	0	0	1	0	1	1	0	0	0	0	0	1	1
2D-Hap4	17	W1871_STALWART	0		1	1	0	1	1	1	0	1	1	1	1	0	1	0	0	0	0	0	1	1	0	1	0	0	1	1	1	0	0	0	1	1	1	1	1	0	1	1	1	1	0	0	0	1	1
2D-Hap4	18	W1880_KWS_STERLING	0		1	1	0	1	1	1	0	1	1	1	1	0	1	0	0	0	0	0	1	1	0	1	0	0	1	1	1	0	0	0	0	0	0	1	1	0	1	1	1	1	0	0	0	1	1
2D-Hap4	19	W1954_TUXEDO	0		1	1	0	1	1	1	0	1	1	1	1	0	1	1	1	1	1	1	0	0	1	0	1	1	0	0	0	1	1	0	0	0	0	0	1	0	0	1	0	0	0	0	0	1	1
2D-Hap4	20	W265_COPAIN	0		1	1	0	1	1	1	0	1	1	1	0	1	0	0	0	0	0	0	1	1	0	1	0	0	1	1	1	0	0	0	1	1	1	1	1	0	1	1	1	1	0	0	0	1	1
2D-Hap4	21	W317_CHAMPLEIN	11		1	1	1	0	0	0	1	NA	NA	NA	1	1	1	1	1	1	1	1	0	0	1	0	1	1	0	0	0	1	1	0	0	0	0	0	1	0	1	1	0	0	0	0	0	1	1
2D-Hap4	22	W785_ARISTOCRAT	0		1	1	0	1	1	1	0	1	1	1	0	1	0	1	1	1	1	1	0	0	1	0	1	1	0	0	0	1	1	0	0	0	0	0	1	0	0	1	0	0	0	0	0	1	1
2D-Hap4	23	W828_HUNTER	0		1	1	0	1	1	1	0	1	1	1	1	0	1	1	1	1	1	1	0	0	1	0	1	1	0	0	0	1	1	0	0	0	0	0	1	0	0	1	0	0	0	0	0	1	1
2D-Hap4	24	W863_OSTARA	0		1	1	0	1	1	1	0	1	1	1	0	1	0	0	0	0	0	0	1	1	0	1	0	0	1	1	1	0	0	0	1	1	1	1	1	0	1	1	1	0	1	1	1	0	0
2D-Hap4	25	W881_ENCORE	0		1	1	0	1	1	1	0	1	1	1	1	0	1	1	1	1	1	1	0	0	1	0	1	1	0	0	0	1	1	0	0	0	0	0	1	0	0	1	0	0	0	0	0	1	1
2D-Hap4	26	W932_REAPER	0		1	1	0	1	1	1	0	1	1	1	1	0	1	0	0	0	0	0	1	1	0	1	0	0	1	1	1	0	0	0	1	1	1	1	1	0	1	1	1	1	0	0	0	1	1
2D-Hap4	27	W934_DRAKE	1		1	1	0	1	1	1	0	1	1	1	1	0	NA	1	1	1	1	1	0	0	1	0	1	1	0	0	0	1	1	0	0	0	0	0	1	0	1	1	0	0	0	0	0	1	1
2D-Hap4	28	W938_SHANNON	0		1	1	0	1	1	1	0	1	1	1	1	0	1	0	0	0	0	0	1	1	0	1	0	0	1	1	1	0	0	0	1	1	1	1	1	0	1	1	1	0	1	1	1	0	0
2D-Hap4	29	W973_MADRIGAL	0		1	1	0	1	1	1	0	1	1	1	1	0	1	0	0	0	0	0	1	1	0	1	0	0	1	1	1	0	0	0	1	1	1	1	1	0	1	1	1	1	0	0	0	1	1
2D-Hap4	30	W983_EQUINOX	0		1	1	0	1	1	1	0	1	1	1	1	0	1	0	0	0	0	0	1	1	0	1	0	0	1	1	1	0	0	0	1	1	1	1	1	0	1	1	1	1	1	1	1	1	0
2D-Hap7	1	W1825_TYRELL	0		0	0	1	0	0	0	1	0	0	0	0	1	0	1	1	1	1	1	0	0	1	0	1	1	0	0	0	1	1	0	0	0	0	0	1	0	1	1	0	0	0	0	0	1	1
[truncated: 716 more columns]
